# Supplementary material for: Identifying reproducible transcription regulator coexpression patterns with single cell transcriptomics
Source: PLoS Comput Biol. 2025 Apr 21;21(4):e1012962. doi: 10.1371/journal.pcbi.1012962 (PMC12011263; doi:10.1371/journal.pcbi.1012962)
Supplement: S1 Table — (TSV) [file pcbi.1012962.s002.tsv]

ID	Species	N_genes	N_cells	N_celltypes	Design	Platform	Loading_notes	GEO_link	Data_link
GSE180928	Human	13135	75493	7	Examination of snRNAseq profiles of human glial and neuronal cells from three different postmortem brain regions (cingulate cortex, caudate nucleus, and nucleus accumbens) from seven Huntington disease and six control donors	10x 3' v2/v3	Downloaded from GEO, Count matrix and metadata as .csv, Minor tidying required, Includes coarser grouping of cell types into 7 lineages	https://www.ncbi.nlm.nih.gov/geo/query/acc.cgi?acc=GSE180928	NA
GSE216019	Human	15155	30828	17	Adult and Foetal hearts were integrated in R Seurat's reciprocal principal component analysis (RPCA) pipeline. This dataset contains single-cell RNA sequencing of dissociated cells from 7 foetal hearts between the ages of 8 and 12 weeks post-conception dissected into either base, or apex. Foetal data are combined with scRNA-seq and single nucleotide RNA sequencing from dissociated cells and nucle…	10x 3' v2/v3	Duplicated cells from Litviňuková2020 were removed	https://www.ncbi.nlm.nih.gov/geo/query/acc.cgi?acc=GSE216019	https://cellxgene.cziscience.com/collections/43b45a20-a969-49ac-a8e8-8c84b211bd01
Posner2022	Mouse	15199	126519	16	Review of humoural immunity at brain borders that integrates 6 datasets from different group	10x 3' v1/v2/v3	NA	NA	https://cellxgene.cziscience.com/collections/e9eec7f5-8519-42f6-99b4-6dbd9cc5ef03
MKA	Mouse	13694	103039	31	The cellular diversity and complexity of the kidney are on par with its physiological intricacy. Although our anatomical understanding of the different segments and their functions is supported by a plethora of research, the identification of distinct and rare cell populations and their markers remains elusive. Here, we leverage the large number of cells and nuclei profiles using single-cell (scR…	10x 3' v2/v3, DroNc-seq, Drop-seq	snRNA and scRNA	NA	https://cellxgene.cziscience.com/collections/92fde064-2fb4-41f8-b85c-c6904000b859
Velmeshev	Human	15598	104559	17	We used single-nucleus RNA sequencing of cortical tissue from patients with autism to identify autism-associated transcriptomic changes in specific cell types.	10x 3' v1	Count matrix as .mtx and metadata as .txt and genes as .tsv, Minor tidying required, snRNA	ncbi.nlm.nih.gov/bioproject/PRJNA434002/	NA
ROSMAP	Human	15312	59664	8	This study provides data as described in Single-cell transcriptomic analysis of Alzheimer's disease. 48 brain specimens were selected from the the Religious Orders Study and Memory and Aging Project (ROSMAP), based on the following selection criteria: 24 individuals with elevated β-amyloid and other pathological hallmarks of AD, and 24 individuals with no or very low Aβ burden or other pathologie…	10x 3' v2	RDS object has raw count matrix and metadata and normalized counts split by cell type, snRNA-seq, many cells were removed in QC	NA	https://www.synapse.org/#!Synapse:syn18485175
GSE211799	Mouse	16887	244150	13	To better understand pancreatic β-cell heterogeneity we generated a mouse pancreatic islet atlas capturing a wide range of biological conditions. The atlas contains scRNA-seq datasets of over 300,000 mouse pancreatic islet cells, of which more than 100,000 are β-cells, from nine datasets with 56 samples, including two previously unpublished datasets. The samples vary in sex, age (ranging from emb…	10x 3' v2/v3	Many cells were removed in QC due to RNA complexity	https://www.ncbi.nlm.nih.gov/geo/query/acc.cgi?acc=GSE211799	https://cellxgene.cziscience.com/collections/296237e2-393d-4e31-b590-b03f74ac5070
HypoMap	Mouse	17977	384910	13	The hypothalamus plays a key role in coordinating fundamental body functions. Despite recent progress in single-cell technologies, a unified catalogue and molecular characterization of the heterogeneous cell types and, specifically, neuronal subtypes in this brain region are still lacking. Here we present an integrated reference atlas “HypoMap” of the murine hypothalamus consisting of 384,925 cel…	10x 3' v1/v2/v3, Drop-seq	NA	NA	https://cellxgene.cziscience.com/collections/d86517f0-fa7e-4266-b82e-a521350d6d36
GSE207848	Mouse	16159	79665	13	The diversity and complex organization of cells in the brain have hindered systematic characterization of age-related changes in its cellular and molecular architecture, limiting our ability to understand the mechanisms underlying its functional decline during aging. Here, we generated a high-resolution cell atlas of brain aging within the frontal cortex and striatum using spatially resolved sing…	10x 3' v3	NA	https://www.ncbi.nlm.nih.gov/geo/query/acc.cgi?acc=GSE207848	https://cellxgene.cziscience.com/collections/31937775-0602-4e52-a799-b6acdd2bac2e
TabulaSapiens	Human	17547	399730	159	Tabula Sapiens is a benchmark, first-draft human cell atlas of nearly 500,000 cells from 24 organs of 15 normal human subjects. This work is the product of the Tabula Sapiens Consortium. Taking the organs from the same individual controls for genetic background, age, environment, and epigenetic effects and allows detailed analysis and comparison of cell types that are shared between tissues. Our …	10x 3' v3, 10x 5', Smart-seq2	NA	NA	https://cellxgene.cziscience.com/collections/e5f58829-1a66-40b5-a624-9046778e74f5
GSE202352	Human	13901	15135	6	Differential cell composition and split epidermal differentiation in human palm, sole, and hip skin	10x 3' v2/v3	NA	https://www.ncbi.nlm.nih.gov/geo/query/acc.cgi?acc=GSE202352	https://cellxgene.cziscience.com/collections/6d203948-a779-4b69-9b3f-1ee1dadc3980
Reichart2022	Human	17174	880816	10	Pathogenic variants in genes that cause dilated (DCM) and arrhythmogenic cardiomyopathies (ACM) convey high risks for the development of heart failure through unknown mechanisms. Using single nucleus RNA sequencing (snRNAseq), we characterized the transcriptome of 880,000 nuclei from 18 control and 61 failing, non-ischemic human hearts with pathogenic variants in DCM and ACM genes or idiopathic d…	10x 3' v2/v3	NA	NA	https://cellxgene.cziscience.com/collections/e75342a8-0f3b-4ec5-8ee1-245a23e0f7cb
Suo2022	Human	17650	840913	66	Single-cell genomics studies have decoded the immune cell composition of several human prenatal organs but were limited in describing the developing immune system as a distributed network across tissues. We profiled nine prenatal tissues combining single-cell RNA sequencing, antigen-receptor sequencing, and spatial transcriptomics to reconstruct the developing human immune system. This revealed t…	10x 3' v2, 10x 5' v1	NA	NA	https://cellxgene.cziscience.com/collections/b1a879f6-5638-48d3-8f64-f6592c1b1561
NowickiOsuch2023	Human	16966	254632	31	Intestinal metaplasia in the esophagus, (Barrett’s Esophagus BE-IM), and stomach (GIM), are considered precursors for esophageal and gastric adenocarcinoma, respectively. We hypothesize that BE-IM and GIM follow parallel developmental trajectories in response to differing inflammatory insults. Here, we construct a single-cell RNA-seq atlas, supported by protein expression studies, of the entire g…	10x 3' v1/v2/v3	NA	NA	https://cellxgene.cziscience.com/collections/a18474f4-ff1e-4864-af69-270b956cee5b
GSE135133	Human	16980	100055	11	Age-related macular degeneration (AMD) is a leading cause of vision loss. To better understand disease pathogenesis and identify causal genes in GWAS loci for AMD risk, we present a comprehensive database of human retina and retinal pigment epithelium (RPE). Our database comprises macular and non-macular RNA sequencing (RNA-seq) profiles from 129 donors, a genome-wide expression quantitative trai…	10x 3' v3	NA	https://www.ncbi.nlm.nih.gov/geo/query/acc.cgi?acc=GSE135133	https://cellxgene.cziscience.com/collections/939769a8-d8d2-4d01-abfc-55699893fd49
GSE118127	Human	13230	19725	9	The ovary is perhaps the most dynamic organ in the human body, only rivaled by the uterus. The molecular mechanisms that regulate follicular growth and regression, ensuring ovarian tissue homeostasis, remain elusive. We have performed single-cell RNA-sequencing using human adult ovaries to provide a map of the molecular signature of growing and regressing follicular populations. We have identifie…	10x 3' v2	NA	https://www.ncbi.nlm.nih.gov/geo/query/acc.cgi?acc=GSE118127	https://cellxgene.cziscience.com/collections/2902f08c-f83c-470e-a541-e463e25e5058
GSE126030	Human	12279	51871	6	Human T cells coordinate adaptive immunity in diverse anatomic compartments through production of cytokines and effector molecules, but it is unclear how tissue site influences T cell persistence and function. Here, we use single cell RNA-sequencing (scRNA-seq) to define the heterogeneity of human T cells isolated from lungs, lymph nodes, bone marrow and blood, and their functional responses foll…	10x 3' v2	NA	https://www.ncbi.nlm.nih.gov/geo/query/acc.cgi?acc=GSE126030	https://cellxgene.cziscience.com/collections/24d42e5e-ce6d-45ff-a66b-a3b3b715deaf
GSE137537	Human	13244	12399	9	Genome-wide association studies (GWAS) have identified genetic variants associated with age-related macular degeneration (AMD), one of the leading causes of blindness in the elderly. However, it has been challenging to identify the cell types associated with AMD given the genetic complexity of the disease. Here we perform massively parallel single-cell RNA sequencing (scRNA-seq) of human retinas …	10x 3' v3	The counts slot was empty in the Seurat object, but the data slot does not look normalized and so this was used	https://www.ncbi.nlm.nih.gov/geo/query/acc.cgi?acc=GSE137537	https://cellxgene.cziscience.com/collections/1a486c4c-c115-4721-8c9f-f9f096e10857
GSE135922	Human	13023	3607	10	The human retinal pigment epithelium (RPE) and choroid are complex tissues that provide crucial support to the retina. Disease affecting either of these supportive tissues can lead to irreversible blindness in the setting of age-related macular degeneration. In this study, single-cell RNA sequencing was performed on macular and peripheral regions of RPE-choroid from 7 human donor eyes in 2 indepe…	10x 3' v3	NA	https://www.ncbi.nlm.nih.gov/geo/query/acc.cgi?acc=GSE135922	https://cellxgene.cziscience.com/collections/f8057c47-fcd8-4fcf-88b0-e2f930080f6e
Bhaduri2021	Human	15358	457646	10	An atlas of major areas of the developing human neocortex during the second trimester.	10x 3' v2	NA	NA	https://cellxgene.cziscience.com/collections/c8565c6a-01a1-435b-a549-f11b452a83a8
Yao2021	Mouse	17845	283546	12	Single cell transcriptomics has transformed the characterization of brain cell identity by providing quantitative molecular signatures for large, unbiased samples of brain cell populations. With the proliferation of taxonomies based on individual datasets, a major challenge is to integrate and validate results toward defining biologically meaningful cell types. We used a battery of single-cell tr…	10x 3' v2/v3, Smart-seq	NA	NA	https://cellxgene.cziscience.com/collections/ae1420fe-6630-46ed-8b3d-cc6056a66467
VentoTormo2018	Human	16134	69243	19	During early human pregnancy the uterine mucosa transforms into the decidua, into which the fetal placenta implants and where placental trophoblast cells intermingle and communicate with maternal cells. Trophoblast–decidual interactions underlie common diseases of pregnancy, including pre-eclampsia and stillbirth. Here we profile the transcriptomes of about 70,000 single cells from first-trimeste…	10x 3' v2, Smart-seq2	NA	NA	https://cellxgene.cziscience.com/collections/a9254216-6cd8-4186-b32c-349363777584
Cheng2018	Human	14783	68035	8	Perturbations in the transcriptional programs specifying epidermal differentiation cause diverse skin pathologies ranging from impaired barrier function to inflammatory skin disease. However, the global scope and organization of this complex cellular program remain undefined. Here we report single-cell RNA sequencing profiles of 92,889 human epidermal cells from 9 normal and 3 inflamed skin sampl…	10x 3' v2	NA	NA	https://cellxgene.cziscience.com/collections/43d4bb39-21af-4d05-b973-4c1fed7b916c
Young2018	Human	14052	33481	26	Understanding tumor origins and the similarities and differences between organ-specific cancers is important for determining treatment options. Young et al. generated more than 72,000 single-cell transcriptomes from healthy and cancerous human kidneys. From these data, they determined that Wilms tumor, a pediatric kidney cancer, originates from aberrant fetal cells, whereas adult kidney cancers a…	10x 3' v2	NA	NA	https://cellxgene.cziscience.com/collections/125eef58-0f61-4963-9b08-53e851ab65fb
HPAP	Human	15466	46931	10	Type 1 diabetes (T1D) is an autoimmune disease of only partially defined etiology in which immune cells destroy insulin-producing beta cells. Using single-cell transcriptomics and an advanced analytical strategy to assess pancreatic islets of T1D, autoantibody-positive, and non-diabetic organ donors, we identified both canonical cell types and rare insulin-expressing cells with a hybrid mixture o…	10x 3' v2/v3	NA	NA	https://cellxgene.cziscience.com/collections/51544e44-293b-4c2b-8c26-560678423380
GSE192742	Human	16281	167458	14	The liver is the largest solid organ in the body, yet it remains incompletely characterized. Here we present a spatial proteogenomic atlas of the healthy and obese human and murine liver combining single-cell CITE-seq, single-nuclei sequencing, spatial transcriptomics, and spatial proteomics. By integrating these multi-omic datasets, we provide validated strategies to reliably discriminate and lo…	10x 3' v2/v3	NA	https://www.ncbi.nlm.nih.gov/geo/query/acc.cgi?acc=GSE192742	https://cellxgene.cziscience.com/collections/74e10dc4-cbb2-4605-a189-8a1cd8e44d8c
GSE185224	Human	12167	5436	17	Single-cell transcriptomics offer unprecedented resolution of tissue function at the cellular level, yet studies analyzing healthy adult human small intestine and colon are sparse. Here, we present single-cell transcriptomics covering the duodenum, jejunum, ileum, and ascending, transverse, and descending colon from 3 humans. Our study identifies novel lineage marker genes; covers regional differ…	10x 3' v3	NA	https://www.ncbi.nlm.nih.gov/geo/query/acc.cgi?acc=GSE185224	https://cellxgene.cziscience.com/collections/64b24fda-6591-4ce1-89e7-33eb6c43ad7b
Egozi2021	Human	15324	33471	10	Single cell data of the human fetal (21 and 23 weeks of gestation age) and neonatal (2 days and 2 weeks old) small intestine. This data includes 6 subjects, 2 from each timepoint. This data is related to a Egozi et al., Nature Medicine, 2021. Background-subtracted data was normalized to the sum of UMIs, the smallest non-zero value was added to avoid zeros. Values shown are log10 transformed.	10x 3' v2/v3	NA	NA	https://cellxgene.cziscience.com/collections/7651ac1a-f947-463a-9223-a9e408a41989
GSE180665	Human	16828	67110	11	Hepatoblastoma (HB) is the most common primary liver malignancy of childhood, and molecular investigations are limited and effective treatment options for chemoresistant disease are lacking. There is a knowledge gap in the investigation of key driver cells of HB in tumor. Here we show single cell ribonucleic acid sequencing (scRNAseq) analysis of human tumor, background liver, and patient derived…	10x 3' v3	NA	https://www.ncbi.nlm.nih.gov/geo/query/acc.cgi?acc=GSE180665	https://cellxgene.cziscience.com/collections/a261413d-835b-4f1e-ab0c-dada55ea6afd
GSE130973	Human	12453	15152	13	Fibroblasts are an essential cell population for human skin architecture and function. While fibroblast heterogeneity is well established, this phenomenon has not been analyzed systematically yet. We have used single-cell RNA sequencing to analyze the transcriptomes of more than 5,000 fibroblasts from a sun-protected area in healthy human donors. Our results define four main subpopulations that c…	10x 3' v2	NA	https://www.ncbi.nlm.nih.gov/geo/query/acc.cgi?acc=GSE130973	https://cellxgene.cziscience.com/collections/c353707f-09a4-4f12-92a0-cb741e57e5f0
Ravindra2021	Human	15048	75670	8	Single-cell RNA sequencing of experimentally infected human bronchial epithelial cells (HBECs) in air-liquid interface cultures over a time-course.	10x 3' v3	NA	NA	https://cellxgene.cziscience.com/collections/2a79d190-a41e-4408-88c8-ac5c4d03c0fc
GSE144870	Human	13599	71731	14	During postnatal life, thymopoiesis depends on the continuous colonization of the thymus by bone-marrow-derived hematopoietic progenitors that migrate through the bloodstream. The current understanding of the nature of thymic immigrants is largely based on data from pre-clinical models. Here, we employed single-cell RNA sequencing (scRNA-seq) to examine the immature postnatal thymocyte population…	10x 3' v2	NA	https://www.ncbi.nlm.nih.gov/geo/query/acc.cgi?acc=GSE144870	https://cellxgene.cziscience.com/collections/83ed3be8-4cb9-43e6-9aaa-3fbbf5d1bd3a
Lukowski2021	Human	13833	19417	9	The retina is a specialized neural tissue that senses light and initiates image processing. Although the functional organization of specific retina cells has been well studied, the molecular profile of many cell types remains unclear in humans. To comprehensively profile the human retina, we performed single-cell RNA sequencing on 20,009 cells from three donors and compiled a reference transcript…	10x 3' v2	NA	NA	https://cellxgene.cziscience.com/collections/3472f32d-4a33-48e2-aad5-666d4631bf4c
GSE168453	Human	14296	599003	11	Neutralizing autoantibodies against type I interferons (IFNs) have been found in some patients with critical coronavirus disease 2019 (COVID-19), the disease caused by severe acute respiratory syndrome coronavirus 2 (SARS-CoV-2). However, the prevalence of these antibodies, their longitudinal dynamics across the disease severity scale, and their functional effects on circulating leukocytes remain…	10x 5'	NA	https://www.ncbi.nlm.nih.gov/geo/query/acc.cgi?acc=GSE168453	https://cellxgene.cziscience.com/collections/7d7cabfd-1d1f-40af-96b7-26a0825a306d
Elmentaite2021	Human	16967	347037	83	The cellular landscape of the human intestinal tract is dynamic throughout life, developing in utero and changing in response to functional requirements and environmental exposures. To comprehensively map cell lineages in the healthy developing, pediatric and adult human gut from ten distinct anatomical regions, as well as draining lymph nodes, we used single cell RNA-seq and VDJ analysis of roug…	10x 3' v2, 10x 5' v2	NA	NA	https://cellxgene.cziscience.com/collections/e33ffcd3-7cbf-4b8c-b0f4-85587ad5019a
Ziegler2021	Human	14936	23222	18	SARS-CoV-2 infection can cause severe respiratory COVID-19. However, many individuals present with isolated upper respiratory symptoms, suggesting potential to constrain viral pathology to the nasopharynx. Which cells SARS-CoV-2 primarily targets and how infection influences the respiratory epithelium remains incompletely understood. We performed scRNA-seq on nasopharyngeal swabs from 58 healthy …	Seq-Well	NA	NA	https://cellxgene.cziscience.com/collections/35d0b748-3eed-43a5-a1c4-1dade5ec5ca0
Hao2021	Human	14421	161580	30	The simultaneous measurement of multiple modalities represents an exciting frontier for single-cell genomics and necessitates computational methods that can define cellular states based on multimodal data. Here, we introduce “weighted-nearest neighbor” analysis, an unsupervised framework to learn the relative utility of each data type in each cell, enabling an integrative analysis of multiple mod…	10x 3' v3	NA	NA	https://cellxgene.cziscience.com/collections/b0cf0afa-ec40-4d65-b570-ed4ceacc6813
Stephenson2021	Human	14476	644075	46	Analysis of human blood immune cells provides insights into the coordinated response to viral infections such as severe acute respiratory syndrome coronavirus 2, which causes coronavirus disease 2019 (COVID-19). We performed single-cell transcriptome, surface proteome and T and B lymphocyte antigen receptor analyses of over 780,000 peripheral blood mononuclear cells from a cross-sectional cohort …	10x 3' v1	NA	NA	https://cellxgene.cziscience.com/collections/ddfad306-714d-4cc0-9985-d9072820c530
AWAT	Human	16848	72330	15	22 samples of subcutaneous and visceral abdominal adipose tissue sampled from 19 donors ranging from 18 to 66 years of age. Donors both healthy patients and patients with type-2 diabetes, with body mass index ranging from 23 to 60.	10x 3' v3	Very sparse information about data	NA	https://cellxgene.cziscience.com/collections/6b701826-37bb-4356-9792-ff41fc4c3161
TorresFlores	Human	15061	35626	9	Cancer tumors are composed by a wide variety of cells with genetic and transcriptional alterations accumulated throughout tumor progression. This intra-tumoral heterogeneity provides adaptability of the tumor. Cell niches enriched with transcriptional signatures for cell renewal, adaptation and resistance to DNA damage induced by radiation (radiotherapy resistance) have been identified within som…	10x 3' v3	Sparse information, smaller dataset	NA	https://cellxgene.cziscience.com/collections/10bf5c50-8d85-4c5f-94b4-22c1363d9f31
HCAKidney	Human	14339	14419	28	Tumor-nephrectomy samples	10x 3' v3	NA	NA	https://cellxgene.cziscience.com/collections/a98b828a-622a-483a-80e0-15703678befd
He2022	Human	16265	70250	77	We present a multiomic cell atlas of human lung development that combines single-cell RNA and ATAC sequencing, high-throughput spatial transcriptomics, and single-cell imaging. Coupling single-cell methods with spatial analysis has allowed a comprehensive cellular survey of the epithelial, mesenchymal, endothelial, and erythrocyte/leukocyte compartments from 5–22 post-conception weeks. We identif…	10x 5' v1	NA	NA	https://cellxgene.cziscience.com/collections/2d2e2acd-dade-489f-a2da-6c11aa654028
Han2022	Human	13921	132565	18	Core needle biopsies were obtained from patients with follicular lymphoma, disaggregated by physical dissociation through mess, and loaded onto a 10X Chromium for single cell RNA-sequencing using 5’ chemistry.	10x 5' v1	NA	NA	https://cellxgene.cziscience.com/collections/968834a0-1895-40df-8720-666029b3bbac
DomínguezConde2022	Human	15539	317016	35	Despite their crucial role in health and disease, our knowledge of immune cells within human tissues remains limited. We surveyed the immune compartment of 16 tissues from 12 adult donors by single-cell RNA sequencing and VDJ sequencing generating a dataset of ~360,000 cells. To systematically resolve immune cell heterogeneity across tissues, we developed CellTypist, a machine learning tool for r…	10x 3' v3, 10x 5' v1/v2	NA	NA	https://cellxgene.cziscience.com/collections/62ef75e4-cbea-454e-a0ce-998ec40223d3
Eraslan2022	Human	16436	199261	53	Understanding the function of genes and their regulation in tissue homeostasis and disease requires knowing the cellular context in which genes are expressed in tissues across the body. Single cell genomics allows the generation of detailed cellular atlases in human tissues, but most efforts are focused on single tissue types. Here, we establish a framework for profiling multiple tissues across t…	10x 3' v2	NA	NA	https://cellxgene.cziscience.com/collections/a3ffde6c-7ad2-498a-903c-d58e732f7470
GSE185477	Human	15817	55134	12	The critical functions of the human liver are coordinated through the interactions of hepatic parenchymal and non-parenchymal cells. Recent advances in single cell transcriptional approaches have enabled an examination of the human liver with unprecedented resolution. However, dissociation related cell perturbation can limit the ability to fully capture the human liver’s parenchymal cell fraction…	10x 3' v2/v3	NA	https://www.ncbi.nlm.nih.gov/geo/query/acc.cgi?acc=GSE185477	https://cellxgene.cziscience.com/collections/44531dd9-1388-4416-a117-af0a99de2294
COMBAT	Human	15038	828435	17	Treatment of severe COVID-19 is currently limited by clinical heterogeneity and incomplete understanding of potentially druggable immune mediators of disease. To advance this, we present a comprehensive multi-omic blood atlas in patients with varying COVID-19 severity and compare with influenza, sepsis and healthy volunteers. We identify immune signatures and correlates of host response. Hallmark…	10x 5' v1	NA	NA	https://cellxgene.cziscience.com/collections/8f126edf-5405-4731-8374-b5ce11f53e82
Govek2022	Mouse	16285	246943	12	The thalamus is the principal information hub of the vertebrate brain, with essential roles in sensory and motor information processing, attention, and memory. The complex array of thalamic nuclei develops from a restricted pool of neural progenitors. We apply longitudinal single-cell RNA-sequencing and regional abrogation of Sonic hedgehog (Shh) to map the developmental trajectories of thalamic …	10x 3' v3	NA	NA	https://cellxgene.cziscience.com/collections/d5cad3f0-56b6-4fbe-8f2b-be92a8c7820f
GSE171524	Human	15965	103118	30	Understanding cellular drivers of lethal SARS-CoV-2 infection is an essential first step towards improving therapies for severe COVID-19. We performed single-nuclei RNA-seq (snRNA-seq) on >116,000 nuclei from 19 COVID-19 autopsy lungs and seven pre-pandemic controls. Lungs from COVID-19 decedents show distinct fractional and (dys)functional changes across the immune and non-immune cellular landsc…	10x 3' v3	NA	https://www.ncbi.nlm.nih.gov/geo/query/acc.cgi?acc=GSE171524	https://cellxgene.cziscience.com/collections/e4c9ed14-e560-4900-a3bf-b0f8d2ce6a10
GSE149563	Mouse	14966	66982	17	We generated a single-cell RNA-sequencing (scRNA-seq) atlas of the developing mouse lung that included epithelial, endothelial, and mesenchymal compartments from time points that span embryonic and postnatal stages. We then analyzed ligand and receptor interactions and identified the alveolar type 1 (AT1) epithelial cell as a hub of ligand expression. The cognate receptors for these ligands were …	10x 3' v2	NA	https://www.ncbi.nlm.nih.gov/geo/query/acc.cgi?acc=GSE149563	https://cellxgene.cziscience.com/collections/48d354f5-a5ca-4f35-a3bb-fa3687502252
GSE164898	Human	15637	30530	6	Single-cell RNA sequencing (scRNA-seq) is an evolving technology used to elucidate the cellular architecture of adult organs. Previous scRNA-seq on breast tissue utilized reduction mammoplasty samples, which are often histologically abnormal. We report a rapid tissue collection/processing protocol to perform scRNA-seq of breast biopsies of healthy women and identify 23 breast epithelial cell clus…	10x 3' v2/v3	NA	https://www.ncbi.nlm.nih.gov/geo/query/acc.cgi?acc=GSE164898	https://cellxgene.cziscience.com/collections/c9706a92-0e5f-46c1-96d8-20e42467f287
King2021	Human	12440	32596	22	Protective humoral memory forms in secondary lymphoid organs where B cells undergo affinity maturation and differentiation into memory or plasma cells. Here, we have performed single-cell RNA-seq on total tonsil immune cells and sorted memory B cells. We provide a comprehensive roadmap of human B cell maturation with single-cell transcriptomics matched with bulk and single-cell antibody repertoir…	10x 3' v2, 10x 5' v1	NA	NA	https://cellxgene.cziscience.com/collections/3a2af25b-2338-4266-aad3-aa8d07473f50
FawknerCorbett2021	Human	16326	72803	9	Development of the human intestine is not well understood. Here, we link single-cell RNA sequencing and spatial transcriptomics to characterize intestinal morphogenesis through time. We identify 101 cell states including epithelial and mesenchymal progenitor populations and programs linked to key morphogenetic milestones. We describe principles of crypt-villus axis formation; neural, vascular, me…	10x 3' v3	NA	https://www.ncbi.nlm.nih.gov/geo/query/acc.cgi?acc=GSE158328, https://www.ncbi.nlm.nih.gov/geo/query/acc.cgi?acc=GSE158702	https://cellxgene.cziscience.com/collections/60358420-6055-411d-ba4f-e8ac80682a2e
Deng2020	Human	13408	133029	12	Remnant cells were obtained from axicabtagene ciloleucel infusion products given as standard of care therapy to relapsed/refractor large B-cell lymphoma patients, and loaded onto a 10X Chromium for single cell RNA-sequencing using 5’ chemistry.	10x 5' v1	NA	NA	https://cellxgene.cziscience.com/collections/be21c2d1-2392-47d0-96fb-c625d115e0dc
Olah2020	Human	12609	16211	5	This single-cell RNA-seq data set was generated from live microglia isolated from autopsy and surgically resected human brain tissue, as described in Olah et al. (Nature Communications, 2020). The data set contains 16,245 total cells from 17 individuals, of which 16,099 (99%) are putative microglia (clusters 1-9) and the remaining cells are putative lymphocytes, monocytes, and erythrocytes. The a…	10x 3' v2	NA	NA	https://cellxgene.cziscience.com/collections/fcb3d1c1-03d2-41ac-8229-458e072b7a1c
GSE145928	Human	14621	28672	9	Castration-insensitive epithelial progenitors capable of regenerating the prostate have been proposed to be concentrated in the proximal region based on facultative assays. Functional characterization of prostate epithelial populations isolated with individual cell surface markers has failed to provide a consensus on the anatomical and transcriptional identity of proximal prostate progenitors. He…	10x 3' v2	GUDMAP Human	https://www.ncbi.nlm.nih.gov/geo/query/acc.cgi?acc=GSE145928	https://cellxgene.cziscience.com/collections/fbc5881f-1ee3-4ffe-8095-35e15e1a08fc
GSE145929	Mouse	14325	44946	8	Castration-insensitive epithelial progenitors capable of regenerating the prostate have been proposed to be concentrated in the proximal region based on facultative assays. Functional characterization of prostate epithelial populations isolated with individual cell surface markers has failed to provide a consensus on the anatomical and transcriptional identity of proximal prostate progenitors. He…	10x 3' v2/v3	GUDMAP Mouse	https://www.ncbi.nlm.nih.gov/geo/query/acc.cgi?acc=GSE145929	https://cellxgene.cziscience.com/collections/fbc5881f-1ee3-4ffe-8095-35e15e1a08fc
GSE134355	Human	16568	365040	44	Single-cell analysis is a valuable tool for dissecting cellular heterogeneity in complex systems. However, a comprehensive single-cell atlas has not been achieved for humans. Here we use single-cell mRNA sequencing to determine the cell-type composition of all major human organs and construct a scheme for the human cell landscape (HCL). We have uncovered a single-cell hierarchy for many tissues t…	microwell-seq	NA	https://www.ncbi.nlm.nih.gov/geo/query/acc.cgi?acc=GSE134355	https://cellxgene.cziscience.com/collections/38833785-fac5-48fd-944a-0f62a4c23ed1
GSE150728	Human	12975	42985	19	There is an urgent need to better understand the pathophysiology of Coronavirus disease 2019 (COVID-19), the global pandemic caused by SARS-CoV-2, which has infected more than three million people worldwide. Approximately 20% of patients with COVID-19 develop severe disease and 5% of patients require intensive care. Severe disease has been associated with changes in peripheral immune activity, in…	Seq-Well	NA	https://www.ncbi.nlm.nih.gov/geo/query/acc.cgi?acc=GSE150728	https://cellxgene.cziscience.com/collections/a72afd53-ab92-4511-88da-252fb0e26b9a
GSE134809	Human	13218	26242	19	Clinical benefits of cytokine blockade in ileal Crohn’s disease (iCD) are limited to a subset of patients. Here, we applied single-cell technologies to iCD lesions to address whether cellular heterogeneity contributes to treatment resistance. We found that a subset of patients expressed a unique cellular module in inflamed tissues that consisted of IgG plasma cells, inflammatory mononuclear phago…	10x 3' v1/v2	NA	https://www.ncbi.nlm.nih.gov/geo/query/acc.cgi?acc=GSE134809	https://cellxgene.cziscience.com/collections/2b02dff7-e427-4cdc-96fb-c0f354c099aa
GSE117156	Human	12533	29104	8	Multiple myeloma, a plasma cell malignancy, is the second most common blood cancer. Despite extensive research, disease heterogeneity is poorly characterized, hampering efforts for early diagnosis and improved treatments. Here, we apply single cell RNA sequencing to study the heterogeneity of 40 individuals along the multiple myeloma progression spectrum, including 11 healthy controls, demonstrat…	MARS-seq	NA	https://www.ncbi.nlm.nih.gov/geo/query/acc.cgi?acc=GSE117156	https://cellxgene.cziscience.com/collections/2a0b02c0-fea6-47bd-92b9-9b03f5d2580c
GSE115469	Human	12059	6145	13	The liver is the largest solid organ in the body and is critical for metabolic and immune functions. However, little is known about the cells that make up the human liver and its immune microenvironment. Here we report a map of the cellular landscape of the human liver using single-cell RNA sequencing. We provide the transcriptional profiles of 8444 parenchymal and non-parenchymal cells obtained …	10x 3' v2	NA	https://www.ncbi.nlm.nih.gov/geo/query/acc.cgi?acc=GSE115469	https://cellxgene.cziscience.com/collections/bd5230f4-cd76-4d35-9ee5-89b3e7475659
James2020	Human	11895	29335	21	Gastrointestinal microbiota and immune cells interact closely and display regional specificity; however, little is known about how these communities differ with location. Here, we simultaneously assess microbiota and single immune cells across the healthy, adult human colon, with paired characterization of immune cells in the mesenteric lymph nodes, to delineate colonic immune niches at steady st…	10x 3' v2, 10x 5' v2	NA	NA	https://cellxgene.cziscience.com/collections/7681c7d7-0168-4892-a547-6f02a6430ace
Smillie2019	Human	12061	17908	23	Genome-wide association studies (GWAS) have revealed risk alleles for ulcerative colitis (UC). To understand their cell type specificities and pathways of action, we generate an atlas of 366,650 cells from the colon mucosa of 18 UC patients and 12 healthy individuals, revealing 51 epithelial, stromal, and immune cell subsets, including BEST4+ enterocytes, microfold-like cells, and IL13RA2+IL11+ i…	10x 3' v1/v2	NA	NA	https://cellxgene.cziscience.com/collections/33d19f34-87f5-455b-8ca5-9023a2e5453d
GSE85241	Human	8952	548	10	A Single-Cell Transcriptome Atlas of the Human Pancreas	CEL-seq2	NA	https://www.ncbi.nlm.nih.gov/geo/query/acc.cgi?acc=GSE85241	https://cellxgene.cziscience.com/collections/6e8c5415-302c-492a-a5f9-f29c57ff18fb
GSE216005	Human	14185	92048	17	Bone marrow aspirates were obtained from patients with relapsed/refractory large B cell lymphoma (rrLBCL), mononuclear cells isolated by ficoll density-gradient centrifugation, and loaded onto a 10X Chromium for single cell RNA-sequencing using 5’ chemistry without prior cryopreservation. Healthy donor bone marrow mononuclear cells were obtained from healthy allogeneic stem cell transplant donors…	10x 5' v1	NA	https://www.ncbi.nlm.nih.gov/geo/query/acc.cgi?acc=GSE216005	https://cellxgene.cziscience.com/collections/26b5b4f6-828c-4791-b4a3-abb19e3b1952
Kaya2022	Mouse	13259	21625	2	A hallmark of nervous system aging is a decline of white matter volume and function, but the underlying mechanisms leading to white matter pathology are unknown. Here, we found age-related alterations of oligodendrocytes with a reduction of total oligodendrocyte density in the aging murine white matter. Using single-cell RNA sequencing, we identify interferon-responsive oligodendrocytes, which lo…	10x 3' v3	Split into 2 downloads	NA	https://cellxgene.cziscience.com/collections/0faa1af6-e504-4b88-a47b-69347e1bace5
Madissoon2020	Human	15937	225631	43	The Human Cell Atlas is a large international collaborative effort to map all cell types of the human body. Single-cell RNA sequencing can generate high-quality data for the delivery of such an atlas. However, delays between fresh sample collection and processing may lead to poor data and difficulties in experimental design. This study assesses the effect of cold storage on fresh healthy spleen, …	10x 3' v2	Split into 3 downloads	NA	https://cellxgene.cziscience.com/collections/4d74781b-8186-4c9a-b659-ff4dc4601d91
Lukassen2020	Human	15984	57215	14	The SARS-CoV-2 pandemic affecting the human respiratory system severely challenges public health and urgently demands for increasing our understanding of COVID-19 pathogenesis, especially host factors facilitating virus infection and replication. SARS-CoV-2 was reported to enter cells via binding to ACE2, followed by its priming by TMPRSS2. Here, we investigate ACE2 and TMPRSS2 expression levels …	10x 3' v2	Split into 2 downloads	NA	https://cellxgene.cziscience.com/collections/6ff3401b-d72c-4940-a00c-3f0792397082
Wang2020	Human	12586	10199	7	The intestine plays an important role in nutrient digestion and absorption, microbe defense, and hormone secretion. Although major cell types have been identified in the mouse intestinal epithelium, cell type–specific markers and functional assignments are largely unavailable for human intestine. Here, our single-cell RNA-seq analyses of 14,537 epithelial cells from human ileum, colon, and rectum…	10x 3' v2	Split into 3 downloads	NA	https://cellxgene.cziscience.com/collections/ff668d5d-5b3f-49ee-a007-ff0664bf35ec
Stewart2019	Human	15541	27143	24	Single-cell RNA sequencing has begun to shed light on the full cellular diversity of specific organs. However, these studies rarely examine organ-specific immune cells. Stewart et al. sequenced healthy adult and fetal kidney samples at a single-cell level to define the heterogeneity in epithelial, myeloid, and lymphoid cells. From this dataset, they identified zonation of cells, with relevance to…	10x 3' v2	Only 'fetal' downloaded as 'mature' is in Young2018	NA	https://cellxgene.cziscience.com/collections/120e86b4-1195-48c5-845b-b98054105eec
GSE148077	Human	15826	82172	12	Most irreversible blindness results from retinal disease. To advance our understanding of the etiology of blinding diseases, we used single-cell RNA-sequencing (scRNA-seq) to analyze the transcriptomes of ~85,000 cells from the fovea and peripheral retina of seven adult human donors. Utilizing computational methods, we identified 58 cell types within 6 classes: photoreceptor, horizontal, bipolar,…	10x 3' v2/v3	Split into 6 downloads	https://www.ncbi.nlm.nih.gov/geo/query/acc.cgi?acc=GSE148077	https://cellxgene.cziscience.com/collections/1d1c7275-476a-49e2-9022-ad1b1c793594
Cowan2020	Human	16007	98336	22	Human organoids recapitulating the cell-type diversity and function of their target organ are valuable for basic and translational research. We developed light-sensitive human retinal organoids with multiple nuclear and synaptic layers and functional synapses. We sequenced the RNA of 285,441 single cells from these organoids at seven developmental time points and from the periphery, fovea, pigmen…	10x 3' v2	Split into 3 downloads	NA	https://cellxgene.cziscience.com/collections/2f4c738f-e2f3-4553-9db2-0582a38ea4dc
GSE135357	Human	14547	70476	3	Chromatin-associated RNA (caRNA) has been proposed as a type of epigenomic modifier. Here, we test whether environmental stress can induce cellular dysfunction through modulating RNA-chromatin interactions. We induce endothelial cell (EC) dysfunction with high glucose and TNFα (H + T), that mimic the common stress in diabetes mellitus. We characterize the H + T-induced changes in gene expression …	10x 3' v2/v3	Split into 2 downloads	https://www.ncbi.nlm.nih.gov/geo/query/acc.cgi?acc=GSE135357	https://cellxgene.cziscience.com/collections/db468083-041c-41ca-8f6f-bf991a070adf
Xiang2020Human	Human	11383	4355	1	Single-cell transcriptomics promises to revolutionize our understanding of the vasculature. Emerging computational methods applied to high dimensional single cell data allow integration of results between samples and species, and illuminate the diversity and underlying developmental and architectural organization of cell populations. Here, we illustrate these methods in analysis of mouse lymph no…	10x 3' v2	NA	https://www.ncbi.nlm.nih.gov/geo/query/acc.cgi?acc=GSE143877, https://www.ncbi.nlm.nih.gov/geo/query/acc.cgi?acc=GSE145121	https://cellxgene.cziscience.com/collections/9c8808ce-1138-4dbe-818c-171cff10e650
Xiang2020Mouse	Mouse	11026	5625	1	Single-cell transcriptomics promises to revolutionize our understanding of the vasculature. Emerging computational methods applied to high dimensional single cell data allow integration of results between samples and species, and illuminate the diversity and underlying developmental and architectural organization of cell populations. Here, we illustrate these methods in analysis of mouse lymph no…	10x 3' v2	NA	https://www.ncbi.nlm.nih.gov/geo/query/acc.cgi?acc=GSE143877, https://www.ncbi.nlm.nih.gov/geo/query/acc.cgi?acc=GSE145121	https://cellxgene.cziscience.com/collections/9c8808ce-1138-4dbe-818c-171cff10e650
GSE161918	Human	14183	363407	24	COVID-19 exhibits extensive patient-to-patient heterogeneity. To link immune response variation to disease severity and outcome over time, we longitudinally assessed circulating proteins as well as 188 surface protein markers, transcriptome, and T cell receptor sequence simultaneously in single peripheral immune cells from COVID-19 patients. Conditional-independence network analysis revealed prim…	10x 5' v1	Split into two downloads	https://www.ncbi.nlm.nih.gov/geo/query/acc.cgi?acc=GSE161918	https://cellxgene.cziscience.com/collections/ed9185e3-5b82-40c7-9824-b2141590c7f0
Zhang2021	Human	15386	26069	25	Diverse subtypes of renal cell carcinomas (RCCs) display a wide spectrum of histomorphologies, proteogenomic alterations, immune cell infiltration patterns, and clinical behavior. Delineating the cells of origin for different RCC subtypes will provide mechanistic insights into their diverse pathobiology. Here, we employed single-cell RNA sequencing (scRNA-seq) to develop benign and malignant rena…	10x 3' v2	Split into 3 downloads	NA	https://cellxgene.cziscience.com/collections/1df8c90d-d299-4b2e-a54d-a5a80f36e780
Young2021	Human	14017	3989	4	Tumor cells may share some patterns of gene expression with their cell of origin, providing clues into the differentiation state and origin of cancer. Here, we study the differentiation state and cellular origin of 1300 childhood and adult kidney tumors. Using single cell mRNA reference maps of normal tissues, we quantify reference “cellular signals” in each tumor. Quantifying global differentiat…	10x 3' v2/v3	Only 'wilm' downloaded as 'fetal' is in Stewart2019	NA	https://cellxgene.cziscience.com/collections/13d1c580-4b17-4b2e-85c4-75b36917413f
Kuppe2022	Human	16396	191792	11	Myocardial infarction is a leading cause of mortality. While advances in the acute treatment have been made, the late-stage mortality is still high, driven by an incomplete understanding of cardiac remodeling processes. Here we used single-cell gene expression, chromatin accessibility and spatial transcriptomic profiling of different physiological zones and timepoints of human myocardial infarcti…	10x 3' v3	NA	NA	https://cellxgene.cziscience.com/collections/8191c283-0816-424b-9b61-c3e1d6258a77
GSE198623	Human	13943	23280	4	Pancreatic islets of Langerhans secrete hormones to regulate systemic glucose levels. Emerging evidence suggests that islet cells are functionally heterogeneous to allow a fine-tuned and efficient endocrine response to physiological changes. A precise description of the molecular basis of this heterogeneity, in particular linking animal models to human islets, is an important step towards identif…	10x 3' v2	NA	NA	https://cellxgene.cziscience.com/collections/0a77d4c0-d5d0-40f0-aa1a-5e1429bcbd7e
GSE128565	Mouse	10834	3119	4	Pancreatic islets of Langerhans secrete hormones to regulate systemic glucose levels. Emerging evidence suggests that islet cells are functionally heterogeneous to allow a fine-tuned and efficient endocrine response to physiological changes. A precise description of the molecular basis of this heterogeneity, in particular linking animal models to human islets, is an important step towards identif…	10x 3' v2	NA	NA	https://cellxgene.cziscience.com/collections/0a77d4c0-d5d0-40f0-aa1a-5e1429bcbd7e
GSE129308	Human	16605	119090	2	Tau aggregation in neurofibrillary tangles (NFTs) is closely associated with neurodegeneration and cognitive decline in Alzheimer’s disease (AD). However, the molecular signatures that distinguish between aggregation-prone and aggregation-resistant cell states are unknown. We developed a FACS-based method for the high-throughput isolation of individual somas with NFTs from frozen human brain and …	10x 3' v2/v3	Split into 2 downloads	https://www.ncbi.nlm.nih.gov/geo/query/acc.cgi?acc=GSE129308	https://cellxgene.cziscience.com/collections/b953c942-f5d8-434f-9da7-e726ba7c1481
Wilson2022	Human	15071	39176	13	Multimodal single cell sequencing is a powerful tool for interrogating cell-specific changes in transcription and chromatin accessibility. We performed single nucleus RNA (snRNA-seq) and assay for transposase accessible chromatin sequencing (snATAC-seq) on human kidney cortex from donors with and without diabetic kidney disease (DKD) to identify altered signaling pathways and transcription factor…	10x 3' v3, 10x 5' v1	NA	https://www.ncbi.nlm.nih.gov/geo/query/acc.cgi?acc=GSE131882, https://www.ncbi.nlm.nih.gov/geo/query/acc.cgi?acc=GSE151302, https://www.ncbi.nlm.nih.gov/geo/query/acc.cgi?acc=GSE195460	https://cellxgene.cziscience.com/collections/b3e2c6e3-9b05-4da9-8f42-da38a664b45b
Kong2023	Human	16203	533799	34	Crohn’s disease (CD) is a chronic gastrointestinal disease that is increasing in prevalence worldwide. CD is multifactorial, involving the complex interplay of genetic, immune, and environmental factors, necessitating a system-level understanding of its etiology. To characterize cell-type-specific transcriptional heterogeneity in active CD, we profiled 720,633 cells from the terminal ileum and co…	10x 3' v1/v2/v3	Split into 6 downloads	NA	https://cellxgene.cziscience.com/collections/5c868b6f-62c5-4532-9d7f-a346ad4b50a7
GSE196638	Human	15504	53171	18	scRNA-seq analysis of human emphysema vs healthy lungs	10x 3' v3	Split into 2 downloads	https://www.ncbi.nlm.nih.gov/geo/query/acc.cgi?acc=GSE196638	https://cellxgene.cziscience.com/collections/03cdc7f4-bd08-49d0-a395-4487c0e5a168
GSE195665	Human	17343	709185	39	The adult human breast comprises an intricate network of epithelial ducts and lobules that are embedded in connective and adipose tissue1-3. While most previous studies have focused on the breast epithelial system4-6, many of the non-epithelial cell types remain understudied. Here, we constructed a comprehensive Human Breast Cell Atlas (HBCA) at single-cell and spatial resolution. Our single-cell…	10x 3' v2/v3	NA	https://www.ncbi.nlm.nih.gov/geo/query/acc.cgi?acc=GSE195665	https://cellxgene.cziscience.com/collections/4195ab4c-20bd-4cd3-8b3d-65601277e731
GSE156793	Human	15262	596036	72	The gene expression program underlying the specification of human cell types is of fundamental interest. We generated human cell atlases of gene expression and chromatin accessibility in fetal tissues. For gene expression, we applied three-level combinatorial indexing to >110 samples representing 15 organs, ultimately profiling ~4 million single cells. We leveraged the literature and other atlase…	sci-RNA-seq	Split by all 4m cells and a 1m subset; using 1m subset	https://www.ncbi.nlm.nih.gov/geo/query/acc.cgi?acc=GSE156793	https://cellxgene.cziscience.com/collections/c114c20f-1ef4-49a5-9c2e-d965787fb90c
GSE132042	Mouse	15088	229593	122	Ageing is characterized by a progressive loss of physiological integrity, leading to impaired function and increased vulnerability to death. Despite rapid advances over recent years, many of the molecular and cellular processes that underlie the progressive loss of healthy physiology are poorly understood. To gain a better insight into these processes, here we generate a single-cell transcriptomi…	10x 3' v2	Tabula Muris Senis 10x	https://www.ncbi.nlm.nih.gov/geo/query/acc.cgi?acc=GSE132042	https://cellxgene.cziscience.com/collections/0b9d8a04-bb9d-44da-aa27-705bb65b54eb
GSE132042SmartSeq2	Mouse	16079	106425	119	Ageing is characterized by a progressive loss of physiological integrity, leading to impaired function and increased vulnerability to death. Despite rapid advances over recent years, many of the molecular and cellular processes that underlie the progressive loss of healthy physiology are poorly understood. To gain a better insight into these processes, here we generate a single-cell transcriptomi…	Smart-seq2	Tabula Muris Senis 10x Smart-seq2	https://www.ncbi.nlm.nih.gov/geo/query/acc.cgi?acc=GSE132042	https://cellxgene.cziscience.com/collections/0b9d8a04-bb9d-44da-aa27-705bb65b54eb
Jardine2021	Human	15361	130610	61	Haematopoiesis in the bone marrow (BM) maintains blood and immune cell production throughout postnatal life. Haematopoiesis first emerges in human BM at 11–12 weeks after conception, yet almost nothing is known about how fetal BM (FBM) evolves to meet the highly specialized needs of the fetus and newborn. Here we detail the development of FBM, including stroma, using multi-omic assessment of mRNA…	10x 3' v2/v3, 10x 5' v1	Split into 4 downloads; 2 cells had identical names but confirmed that they are distinct	NA	https://cellxgene.cziscience.com/collections/793fdaec-5067-428a-a9db-ecefe135c945
Gupta2023	Human	15823	32655	4	Adipogenesis is key to maintaining organism-wide energy balance and healthy metabolic phenotype, making it critical to thoroughly comprehend its molecular regulation in humans. By single-nuclei RNA-sequencing (snRNA-seq) of over 20,000 differentiating white and brown preadipocytes, we constructed a high-resolution temporal transcriptional landscape of human white and brown adipogenesis. White and…	10x 3' v3	Split into 2 downloads; 13 pairs of cells had identical names but confirmed that they are distinct	NA	https://cellxgene.cziscience.com/collections/b1912131-de29-4f13-b528-164b45d69cfd
Lengyel2022	Human	16114	84103	12	As part of the Human Cell Atlas initiative, we generated transcriptomic (scRNA-seq; 86,708 cells) and regulatory (scATAC-seq; 59,118 cells) profiles of the normal postmenopausal ovary and fallopian tube (FT) at single-cell resolution. In the FT, 22 cell clusters integrated into 11 cell types, including ciliated and secretory epithelial cells, while the ovary had 17 distinct cell clusters defining…	10x 3' v3, Drop-seq	Split into 2 downloads; 4 pairs of cells had identical names but confirmed that they are distinct	NA	https://cellxgene.cziscience.com/collections/d36ca85c-3e8b-444c-ba3e-a645040c6185
Triana2021	Human	11478	6554	34	Single-cell genomics technology has transformed our understanding of complex cellular systems. However, excessive cost and a lack of strategies for the purification of newly identified cell types impede their functional characterization and large-scale profiling. Here, we have generated high-content single-cell proteo-genomic reference maps of human blood and bone marrow that quantitatively link …	BD Rhapsody Targeted mRNA	Split into 4 downloads; 95 pairs of cells had identical names but confirmed that they are distinct	NA	https://cellxgene.cziscience.com/collections/93eebe82-d8c3-41bc-a906-63b5b5f24a9d
Chan2021	Human	16940	134379	11	155,098 cells from 21 fresh SCLC clinical samples obtained from 19 patients, as well as 24 LUAD and 4 tumor-adjacent normal lung samples as controls. The SCLC and LUAD cohorts include treated and untreated patients. Samples were obtained from primary tumors, regional lymph node metastases, and distant metastases (liver, adrenal gland, axilla, and pleural effusion). This data was generated as part…	10x 3' v2/v3	HTAN	NA	https://cellxgene.cziscience.com/collections/62e8f058-9c37-48bc-9200-e767f318a8ec
CZICovid1	Human	13546	94278	26	Human blood samples were obtained from a cohort of patients under SARS-CoV-2 infection with pre-existing immunological condition, including patients with autoimmune diseases such as rheumatoid arthritis (RA), psoriasis (Ps), Sjogren syndrome (Sj), eosinophilic granulomatosis with polyangiitis (EGPA) and multiple sclerosis (MS). Immunodeficient patients consisted in individuals diagnosed with comm…	10x 5' v1	NA	NA	https://cellxgene.cziscience.com/collections/eb735cc9-d0a7-48fa-b255-db726bf365af
CZICovid2	Human	12970	59486	10	The vast majority of deaths are due to acute lung injury and acute respiratory distress disorder (ARDS), or direct complications thereof. The progression to ARDS is thought to reflect a combination of increasing viral load, cytopathic effects, translocation of virus into pulmonary tissue, including infection of pulmonary endothelial cells, and inappropriate or insufficient immune responses. Since…	10x 5' v1	NA	NA	https://cellxgene.cziscience.com/collections/0434a9d4-85fd-4554-b8e3-cf6c582bb2fa
KPMP	Human	17108	235686	16	Understanding kidney health and disease relies upon defining the complexity of cell types and states, their associated molecular profiles, and interactions within tissue neighborhoods. We have applied single-cell and single-nucleus assays to a broad spectrum of healthy reference and disease kidneys. This has provided a high-resolution cellular atlas that includes rare and novel cell populations. …	10x 3' v3	Kidney atlas	https://www.ncbi.nlm.nih.gov/geo/query/acc.cgi?acc=GSE169285, https://www.ncbi.nlm.nih.gov/geo/query/acc.cgi?acc=GSE183279	https://cellxgene.cziscience.com/collections/bcb61471-2a44-4d00-a0af-ff085512674c
Khaled2023	Human	17319	797600	8	Exploring the natural variation of the breast and impact of germline BRCA1/2 mutations using the Human Cell Atlas. Single cell atlases offer unparalleled insight into the cellular and transcriptomic diversity present across a range of natural biological states. Such comprehensive descriptions of how various organ’s function have the potential to contribute greatly to our understanding of both nat…	10x 3' v3	Human breast cell atlas; 800k cells	NA	https://cellxgene.cziscience.com/collections/48259aa8-f168-4bf5-b797-af8e88da6637
Litviňuková2020	Human	17204	486028	27	Cardiovascular disease is the leading cause of death worldwide. Advanced insights into disease mechanisms and therapeutic strategies require deeper understanding of the healthy heart’s molecular processes. Knowledge of the full repertoire of cardiac cells and their gene expression profiles is a fundamental first step in this endeavor. Here, using state-of-the-art analyses of large-scale single-ce…	10x 3' v2/v3	Heart cell atlas	NA	https://cellxgene.cziscience.com/collections/b52eb423-5d0d-4645-b217-e1c6d38b2e72
Sikkema2023	Human	17075	557830	50	The integrated Human Lung Cell Atlas (HLCA) represents the first large-scale, integrated single-cell reference atlas of the human lung. It consists of over 2 million cells from the respiratory tract of 486 individuals, and includes 49 different datasets. It is split into the HLCA core, and the extended or full HLCA. The HLCA core includes data of healthy lung tissue from 107 individuals, and incl…	10x 3' v1/v2/v3, 10x 5' v1/v2, Drop-seq, Seq-Well	Integrates other lung datasets like GSE161382; has a core atllas of 600k cells and an extended atlas of 2.3m cells, the core atlas was used	NA	https://cellxgene.cziscience.com/collections/6f6d381a-7701-4781-935c-db10d30de293
GSE117403	Human	14066	28691	9	A comprehensive cellular anatomy of normal human prostate is essential for solving the cellular origins of benign prostatic hyperplasia and prostate cancer. The tools used to analyze the contribution of individual cell types are not robust. We provide a cellular atlas of the young adult human prostate and prostatic urethra using an iterative process of single-cell RNA sequencing (scRNA-seq) and f…	10x 3' v2	GUDMAP	https://www.ncbi.nlm.nih.gov/geo/query/acc.cgi?acc=GSE117403	https://cellxgene.cziscience.com/collections/e2a4a67f-6a18-431a-ab9c-6e77dd31cc80
GSE172357	Human	15259	65566	25	Stromal-epithelial interactions are critical to the morphogenesis, differentiation, and homeostasis of the prostate, but the molecular identity and anatomy of discrete stromal cell types is poorly understood. Using single cell RNA-sequencing, we identified and validated the in situ localization of three smooth muscle subtypes (prostate smooth muscle, pericytes, and vascular smooth muscle) and two…	10x 3' v2/v3	GUDMAP	https://www.ncbi.nlm.nih.gov/geo/query/acc.cgi?acc=GSE172357	https://cellxgene.cziscience.com/collections/4b54248f-2165-477c-a027-dd55082e8818
GSE173096	Mouse	14454	52293	26	Stromal-epithelial interactions are critical to the morphogenesis, differentiation, and homeostasis of the prostate, but the molecular identity and anatomy of discrete stromal cell types is poorly understood. Using single cell RNA-sequencing, we identified and validated the in situ localization of three smooth muscle subtypes (prostate smooth muscle, pericytes, and vascular smooth muscle) and two…	10x 3' v2/v3	GUDMAP; removed cells overlapping with GSE145929	https://www.ncbi.nlm.nih.gov/geo/query/acc.cgi?acc=GSE173096	https://cellxgene.cziscience.com/collections/4b54248f-2165-477c-a027-dd55082e8818
Jin2021	Human	14328	234927	29	Numerous studies have provided single-cell transcriptome profiles of host responses to SARS-CoV-2 infection. Critically lacking however is a reusable datamine to allow users to compare and explore these data for insight, inference, and hypothesis generation. To accomplish this, we harmonized datasets from blood, bronchoalveolar lavage and tissue samples from COVID-19 and other control conditions …	10x 3' v2/v3, Seq-Well	COVID-19 dataset integration	NA	https://cellxgene.cziscience.com/collections/b9fc3d70-5a72-4479-a046-c2cc1ab19efc
RodríguezUbreva2022	Human	12906	93695	24	Common variable immunodeficiency (CVID), the most prevalent symptomatic primary immunodeficiency, displays impaired terminal B-cell differentiation and defective antibody responses. Incomplete genetic penetrance and ample phenotypic expressivity in CVID suggest the participation of additional pathogenic mechanisms. Monozygotic (MZ) twins discordant for CVID are uniquely valuable for studying the …	10x 5' v1	Using Activated PBMCs - Expanded cohort CITE-seq	NA	https://cellxgene.cziscience.com/collections/bf325905-5e8e-42e3-933d-9a9053e9af80
GSE178101	Human	16183	76564	12	Fallopian tube (FT) homeostasis requires dynamic regulation of heterogeneous cell populations and is disrupted in infertility and ovarian cancer. Here we applied single-cell RNA-seq to profile 59,738 FT cells from 4 healthy pre-menopausal subjects. The resulting cell atlas contains 12 major cell types representing epithelial, stromal and immune compartments. Re-clustering of epithelial cells iden…	10x 3' v3	Using scRNA-seq analysis of human fallopian tubes in healthy Vs. hydrosalphinx states	https://www.ncbi.nlm.nih.gov/geo/query/acc.cgi?acc=GSE178101	https://cellxgene.cziscience.com/collections/fc77d2ae-247d-44d7-aa24-3f4859254c2c
Park2020	Human	16771	254085	33	The human thymus is the organ responsible for the maturation of many types of T cells, which are immune cells that protect us from infection. However, it is not well known how these cells develop with a full immune complement that contains the necessary variation to protect us from a variety of pathogens. By performing single-cell RNA sequencing on more than 250,000 cells, Park et al. examined th…	10x 3' v2/v3, 10x 5' v1	Using Figure 1 - A cell atlas of human thymic development defines T cell repertoire formation	NA	https://cellxgene.cziscience.com/collections/de13e3e2-23b6-40ed-a413-e9e12d7d3910
GSE196235	Human	15370	51378	11	Genome-wide association studies (GWASs) of eye disorders have identified hundreds of genetic variants associated with ocular disease. However, the vast majority of these variants are noncoding, making it challenging to interpret their function. Here we present a joint single-cell atlas of gene expression and chromatin accessibility of the adult human retina with more than 50,000 cells, which we u…	10x multiome	snATAC and snRNA-seq in same download	https://www.ncbi.nlm.nih.gov/geo/query/acc.cgi?acc=GSE196235	https://cellxgene.cziscience.com/collections/348da6dc-5bf6-435d-adc5-37747b9ae38a
Travaglini2020	Human	15187	64831	46	Droplet- and plate-based single cell RNA sequencing applied to ~75,000 human lung and blood cells, combined with a multi-pronged cell annotation approach, which have allowed us to define the gene expression profiles and anatomical locations of 58 cell populations in the human lung, including 41 of 45 previously known cell types or subtypes and 14 new ones.	10x 3' v2	Using the 10X download; also contains Smart-seq2 download on subset	https://www.ncbi.nlm.nih.gov/bioproject/?term=PRJNA632939	https://cellxgene.cziscience.com/collections/5d445965-6f1a-4b68-ba3a-b8f765155d3a
RuizMoreno2022	Human	16969	321072	17	To resolve the composition of the tumor milieu and recreate the cellular map of glioblastoma, isocitrate dehydrogenase (IDH)-wildtype (GB), we created the ‘GBmap’, a curated resource that at its core harmonizes 16 datasets gathering 110 patients and spanning over 330 thousand cells. By transfer learning, we ‘upgraded’ our atlas reference (extended GBmap) with another ten datasets, including our o…	10x 3' v2/v3, 10x 5' v1, BD Rhapsody Whole Transcriptome Analysis, CEL-seq2, microwell-seq, Smart-seq2, STRT-seq	GBmap split into core and extended atlas, using core atlas	NA	https://cellxgene.cziscience.com/collections/999f2a15-3d7e-440b-96ae-2c806799c08c
Salcher2022	Human	16413	860479	33	The integrated NSCLC transcriptome atlas provides more than 1.2M cells from 19 studies and 309 patients, refines patient stratification based on immune phenotypes and reveals associations of histological subtypes and genotypes with specific cellular components. Single-cell sequencing of cells with low mRNA content identifies distinct states of tumor-associated neutrophils, and uncovers gene signa…	10x 3' v1/v2/v3, 10x 5' v1, BD Rhapsody Whole Transcriptome Analysis, Drop-seq, inDrop, Smart-seq2	LuCA split into core (800K cells) and extended (1.2m) atlases; using core atlas	NA	https://cellxgene.cziscience.com/collections/edb893ee-4066-4128-9aec-5eb2b03f8287
GSE168215	Human	16735	655267	59	It is not fully understood why COVID-19 is typically milder in children. Here, to examine the differences between children and adults in their response to SARS-CoV-2 infection, we analysed paediatric and adult patients with COVID-19 as well as healthy control individuals (total n = 93) using single-cell multi-omic profiling of matched nasal, tracheal, bronchial and blood samples. In the airways o…	10x 5' v1/v2	Split into 2 downloads	https://www.ncbi.nlm.nih.gov/geo/query/acc.cgi?acc=GSE168215	https://cellxgene.cziscience.com/collections/03f821b4-87be-4ff4-b65a-b5fc00061da7
GSE148729	Human	14970	130353	1	The coronavirus disease 2019 (COVID-19) pandemic, caused by the novel severe acute respiratory syndrome coronavirus 2 (SARS-CoV-2), is an ongoing global health threat with more than two million infected people since its emergence in late 2019. Detailed knowledge of the molecular biology of the infection is indispensable for understanding of the viral replication, host responses, and disease progr…	Drop-seq	Split into 2 downloads	ncbi.nlm.nih.gov/geo/query/acc.cgi?acc=GSE148729	https://cellxgene.cziscience.com/collections/d0e9c47b-4ce7-4f84-b182-eddcfa0b2658
GarciaAlonso2021	Human	16822	218643	12	The endometrium, the mucosal lining of the uterus, undergoes dynamic changes throughout the menstrual cycle in response to ovarian hormones. We have generated dense single-cell and spatial reference maps of the human uterus and three-dimensional endometrial organoid cultures. We dissect the signaling pathways that determine cell fate of the epithelial lineages in the lumenal and glandular microen…	10x 3' v2/v3	Split into 2 downloads	NA	https://cellxgene.cziscience.com/collections/32f2fd23-ec74-486f-9544-e5b2f41725f5
GarciaAlonso2022Human	Human	17543	347026	17	Gonadal development is a complex process that involves sex determination followed by divergent maturation into either testes or ovaries1. Historically, limited tissue accessibility, a lack of reliable in vitro models and critical differences between humans and mice have hampered our knowledge of human gonadogenesis, despite its importance in gonadal conditions and infertility. Here, we generated …	10x 5' v1, 10x 5' v2	Split into 2 downloads; combining Human Male and Human Female	NA	https://cellxgene.cziscience.com/collections/661a402a-2a5a-4c71-9b05-b346c57bc451
GarciaAlonso2022Mouse	Mouse	16957	101433	18	Gonadal development is a complex process that involves sex determination followed by divergent maturation into either testes or ovaries1. Historically, limited tissue accessibility, a lack of reliable in vitro models and critical differences between humans and mice have hampered our knowledge of human gonadogenesis, despite its importance in gonadal conditions and infertility. Here, we generated …	10x 3' v2/v3, 10x 5' v1	Split into 2 downloads; combining Mouse Male and Mouse Female	NA	https://cellxgene.cziscience.com/collections/661a402a-2a5a-4c71-9b05-b346c57bc451
GSE199013	Human	16970	195243	26	The anterior segment of the eye consists of the cornea, iris, ciliary body, crystalline lens, and aqueous humor outflow pathways. Together, these tissues are essential for the proper functioning of the eye. Disorders of vision have been ascribed to defects in all of them; some disorders, including glaucoma and cataract, are among the most prevalent causes of blindness in the world. To characteriz…	10x 3' v3	Split into 5 downloads; contains 5 tissue downloads and 1 smaller integrated download, the 5 distinct tissues were downloaded and the integrated download excluded	https://www.ncbi.nlm.nih.gov/geo/query/acc.cgi?acc=GSE199013	https://cellxgene.cziscience.com/collections/63d03351-06be-478e-a0db-f7a653b6b19b
Scala2021	Mouse	16546	121427	3	Cortical neurons exhibit extreme diversity in gene expression as well as in morphological and electrophysiological properties. Most existing neural taxonomies are based on either transcriptomic or morpho-electric criteria, as it has been technically challenging to study both aspects of neuronal diversity in the same set of cells. Here we used Patch-seq to combine patch-clamp recording, biocytin s…	10x 3' v2, Patch-seq	Split into 3 downloads	NA	https://cellxgene.cziscience.com/collections/20a1dadf-a3a7-4783-b311-fcff3c457763
GSE81547	Human	13061	2465	7	As organisms age, cells accumulate genetic and epigenetic errors that eventually lead to impaired organ function or catastrophic transformation such as cancer. Because aging reflects a stochastic process of increas ing disorder, cells in an organ will be individually affected in different ways, thus rendering bulk analyses of postmitotic adult cells difficult to interpret. Here, we directly measu…	Smart-seq2	NA	https://www.ncbi.nlm.nih.gov/geo/query/acc.cgi?acc=GSE81547	https://cellxgene.cziscience.com/collections/a238e9fa-2bdf-41df-8522-69046f99baff
GSE149689	Human	13257	56894	14	Although most SARS-CoV-2-infected individuals experience mild coronavirus disease 2019 (COVID-19), some patients suffer from severe COVID-19, which is accompanied by acute respiratory distress syndrome and systemic inflammation. To identify factors driving severe progression of COVID-19, we performed single-cell RNA-seq using peripheral blood mononuclear cells (PBMCs) obtained from healthy donors…	10x 3' v3	NA	https://www.ncbi.nlm.nih.gov/geo/query/acc.cgi?acc=GSE149689	https://cellxgene.cziscience.com/collections/4f889ffc-d4bc-4748-905b-8eb9db47a2ed
GSE84465	Human	14013	3557	7	Glioblastoma (GBM) is the most common primary brain cancer in adults and is notoriously difficult to treat because of its diffuse nature. We performed single-cell RNA sequencing (RNA-seq) on 3,589 cells in a cohort of four patients. We obtained cells from the tumor core as well as surrounding peripheral tissue. Our analysis revealed cellular variation in the tumor's genome and transcriptome. We w…	Smart-seq2	NA	https://www.ncbi.nlm.nih.gov/geo/query/acc.cgi?acc=GSE84465	https://cellxgene.cziscience.com/collections/558385a4-b7b7-4eca-af0c-9e54d010e8dc
Yu2021	Human	15921	152560	20	Organs are composed of diverse cell types that traverse transient states during organogenesis. To interrogate this diversity during human development, we generate a single-cell transcriptome atlas from multiple developing endodermal organs of the respiratory and gastrointestinal tract. We illuminate cell states, transcription factors, and organ-specific epithelial stem cell and mesenchyme interac…	10x 3' v2/v3	NA	NA	https://cellxgene.cziscience.com/collections/dfc09a93-bce0-4c77-893d-e153d1b7f9fa
GSE161089	Human	13692	19119	4	Current smoking is associated with increased risk of severe COVID-19, but it is not clear how cigarette smoke (CS) exposure affects SARS-CoV-2 airway cell infection. We directly exposed air-liquid interface (ALI) cultures derived from primary human nonsmoker airway basal stem cells (ABSCs) to short term CS and then infected them with SARS-CoV-2. We found an increase in the number of infected airw…	10x 3' v3	NA	https://www.ncbi.nlm.nih.gov/geo/query/acc.cgi?acc=GSE161089	https://cellxgene.cziscience.com/collections/cdfb9ead-cb58-4a53-879d-5e4ed5329e73
Kozareva2020	Mouse	17187	610995	16	The cerebellum is a well-studied brain structure with diverse roles in motor learning, coordination, cognition, and autonomic regulation. Nonetheless, a complete inventory of cerebellar cell types is presently lacking. We used high-throughput transcriptional profiling to molecularly define cell types across individual lobules of the adult mouse cerebellum. Purkinje and granule neurons showed cons…	10x 3' v3	NA	NA	https://cellxgene.cziscience.com/collections/f70ebd97-b3bc-44fe-849d-c18e08fe773d
GSE196830	Human	15220	1243537	29	The human immune system displays remarkable variation between individuals, leading to differences in susceptibility to autoimmune disease. We present single cell RNA sequence data from 1,267,768 peripheral blood mononuclear cells from 982 healthy human subjects. For 14 cell types, we identified 26,597 independent cis-expression quantitative trait loci (eQTLs) and 990 trans-eQTL, with the majority…	10x 3' v2	NA	https://www.ncbi.nlm.nih.gov/geo/query/acc.cgi?acc=GSE196830	https://cellxgene.cziscience.com/collections/dde06e0f-ab3b-46be-96a2-a8082383c4a1
GSE147528	Human	16471	83432	7	Single-nuclei RNA sequencing of caudal entorhinal cortex and superior frontal gyrus from individuals spanning the neuropathological progression of AD	10x 3' v2	Split into 2 downloads; counts slot is not empty yet all values are 0 and so using data slot	https://www.ncbi.nlm.nih.gov/geo/query/acc.cgi?acc=GSE147528	https://cellxgene.cziscience.com/collections/180bff9c-c8a5-4539-b13b-ddbc00d643e6
Smith2021	Human	15413	170525	4	Osmotic equilibrium and membrane potential in animal cells depend on concentration gradients of sodium (Na+) and potassium (K+) ions across the plasma membrane, a function catalyzed by the Na+,K+-ATPase α-subunit. Here, we describe ATP1A3 variants encoding dysfunctional α3-subunits in children affected by polymicrogyria, a developmental malformation of the cerebral cortex characterized by abnorma…	Drop-seq	Split into 2 downloads; counts slot is not empty yet all values are 0 and so using data slot	https://www.ncbi.nlm.nih.gov/gap/?term=phs001272.v1.p1	https://cellxgene.cziscience.com/collections/e02201d7-f49f-401f-baf0-1eb1406546c0
GSE139944	Human	16879	370932	3	High-throughput chemical screens typically use coarse assays such as cell survival, limiting what can be learned about mechanisms of action, off-target effects, and heterogeneous responses. Here, we introduce sci-Plex, which uses nuclear hashing to quantify global transcriptional responses to thousands of independent perturbations at single-cell resolution. As a proof of concept, we applied sci-P…	sci-Plex	Split into 3 downloads, counts slot is not empty yet all values are 0 and so using data slot; needed dedicated script as cell type name was not consistent with other cxg submissions	https://www.ncbi.nlm.nih.gov/geo/query/acc.cgi?acc=GSE139944	https://cellxgene.cziscience.com/collections/00109df5-7810-4542-8db5-2288c46e0424
Seeker2023	Human	15678	45417	14	The myelinated white matter tracts of the central nervous system (CNS) are essential for fast transmission of electrical impulses and are often differentially affected in human neurodegenerative diseases across CNS region, age and sex. We hypothesize that this selective vulnerability is underpinned by physiological variation in white matter glia. Using single nucleus RNA sequencing of human post-…	10x 3' v3	NA	NA	https://cellxgene.cziscience.com/collections/9d63fcf1-5ca0-4006-8d8f-872f3327dbe9
Glasner2023	Human	15936	82748	8	As part of the HTAN consortium, lung cancer samples were collected and single cell RNA-seq was performed. These samples were used to assess the presence of Tregs in each patient sample and how that related to the usage of mRNA expression factors (derived using scHPF) in the myeloid, fibroblast, and endothelial lineage. In human samples, lower levels of Tregs were associated with inflammatory and …	10x 3' v2/v3	HTAN	NA	https://cellxgene.cziscience.com/collections/efd94500-1fdc-4e28-9e9f-a309d0154e21
GSE71585	Mouse	12459	1679	8	Nervous systems are composed of various cell types, but the extent of cell type diversity is poorly understood. We constructed a cellular taxonomy of one cortical region, primary visual cortex, in adult mice on the basis of single-cell RNA sequencing. We identified 49 transcriptomic cell types, including 23 GABAergic, 19 glutamatergic and 7 non-neuronal types. We also analyzed cell type–specific …	Smart-seq	NA	https://www.ncbi.nlm.nih.gov/geo/query/acc.cgi?acc=GSE71585	https://cellxgene.cziscience.com/collections/a3c37598-b8e8-47db-92a9-eb91a77c9529
GSE115746	Mouse	16746	22367	10	The neocortex contains a multitude of cell types that are segregated into layers and functionally distinct areas. To investigate the diversity of cell types across the mouse neocortex, here we analysed 23,822 cells from two areas at distant poles of the mouse neocortex: the primary visual cortex and the anterior lateral motor cortex. We define 133 transcriptomic cell types by deep, single-cell RN…	Smart-seq	NA	https://www.ncbi.nlm.nih.gov/geo/query/acc.cgi?acc=GSE115746	https://cellxgene.cziscience.com/collections/45f0f67d-4b69-4a3c-a4e8-a63b962e843f
TabulaMuris	Mouse	15093	44561	81	We have created a resource of single cell transcriptome data from the model organism Mus musculus. We analyzed more than 85,000 cells from 20 distinct organs and tissues collected from 7 animals, and for many organs data was obtained using two distinct technical approaches. One approach, microfluidic droplet-based 3’-end counting, enabled the survey of thousands of cells at relatively low coverag…	Smart-seq2	Downloaded and merged individual tissue files using only FACS experiments	https://www.ncbi.nlm.nih.gov/geo/query/acc.cgi?acc=GSE109774	https://figshare.com/projects/Tabula_Muris_Transcriptomic_characterization_of_20_organs_and_tissues_from_Mus_musculus_at_single_cell_resolution/27733
GSE181786	Mouse	15769	81193	17	Here we studied cellular level changes of hippocampal cells by unbiased single cell RNA-seq using AD mouse models bearing amyloid pathology (PS2APP), or amyloid and tau combined pathology (TauPS2APP) by single cell RNA-seq. We identified 16 different cell types and further characterized responses of microglia, oligodendrocytes, astrocytes and T cells to amyloidosis only and amyloid plus tau combi…	10x 3' v2/v3	Text file with metadata and a tar of 11 count matrices; be aware of GSE160512 and GSE153895 from same group	https://www.ncbi.nlm.nih.gov/geo/query/acc.cgi?acc=GSE181786	NA
GSE160512	Mouse	14929	47372	20	Non-neuronal responses in neurodegenerative disease have received increasing attention as important contributors to disease pathogenesis and progression. Here we utilize single-cell RNA-sequencing to broadly characterize responses of twelve cell types in three different mouse models of Alzheimer’s Disease, capturing the effects of tau-only, amyloid-only, or combined tau- amyloid pathology. We cha…	10x 3' v2/v3	Text file with metadata and a tar of 12 count matrices; be aware of GSE181786 and GSE153895 from same group	https://www.ncbi.nlm.nih.gov/geo/query/acc.cgi?acc=GSE160512	NA
GSE173265	Mouse	13132	17841	15	This series contains scRNA-Seq data generated using the 10x Genomcis chromium v2 platform for embryonic day 14 and postnatal day 0 mouse kidneys isolated from three different genotypes representing control and elevated nephron number mouse phenotypes.	10x 3' v2	GEO has Seurat RDS	https://www.ncbi.nlm.nih.gov/geo/query/acc.cgi?acc=GSE173265	NA
GSE118020	Mouse	13209	47556	9	The functional complexity of nucleus accumbens (NAc) has been extensively characterized in recent years. However, the molecular and cellular heterogeneity beyond the established D1 and D2 medium spiny neuron (MSN) subtypes, which likely underlie its diverse functions, are not well understand. Here, we present the cell taxonomy of mouse NAc generated from single-cell transcriptomic profiling, whic…	10x 3' v1	Text file with metadata and csv of count matrix	https://www.ncbi.nlm.nih.gov/geo/query/acc.cgi?acc=GSE118020	NA
GSE162552	Mouse	11617	3382	6	By comparing single cell transcriptomes of neurons participating in medial vs. lateral hippocampal networks in the mouse, we identify Latrophilin-2 as a molecular marker of the lateral network.	Smart-seq2	Seurat in an RData; cell types are neurons by dissected region	https://www.ncbi.nlm.nih.gov/geo/query/acc.cgi?acc=GSE162552	NA
GSE182506	Mouse	13929	11245	18	Tissue maintenance and repair depend on the integrated activity of multiple cell types. Whereas the contributions of epithelial, immune and stromal cells in intestinal tissue integrity are well understood, the role of intrinsic neuroglia networks remains largely unknown. Here, we uncover pivotal roles of enteric glial cells (EGCs) in intestinal homeostasis, immunity and tissue repair. We demonstr…	10x 3' v3	Seurat RDS; collapsed cell types; only normalized matrix available	https://www.ncbi.nlm.nih.gov/geo/query/acc.cgi?acc=GSE182506	NA
GSE165003	Mouse	12311	10961	6	Differential expression analysis in single-cell transcriptomics enables the dissection of cell-type-specific responses to perturbations such as disease, trauma, or experimental manipulations. While many statistical methods are available to identify differentially expressed genes, the principles that distinguish these methods and their performance remain unclear. Here, we show that the relative pe…	10x 3' v2	Text files of metadata and features and counts as mtx	https://www.ncbi.nlm.nih.gov/geo/query/acc.cgi?acc=GSE165003	NA
GSE162610	Mouse	15493	66133	15	The wound healing process that occurs after spinal cord injury is critical for maintaining tissue homeostasis and limiting tissue damage, but eventually results in a scar-like environment that is not conducive to regeneration and repair. A better understanding of this dichotomy is critical to developing effective therapeutics that target the appropriate pathobiology, but a major challenge has bee…	10x 3' v2	Text files of metadata and features and counts as mtx	https://www.ncbi.nlm.nih.gov/geo/query/acc.cgi?acc=GSE162610	NA
GSE167864	Mouse	13739	14261	10	Analysis of gene expression during striatal astrocyte maturation in vivo in mouse by scRNA-Seq. This series includes a larger dataset with defined genetic background.	10x 3' v3	Counts and metadata as csv; collapsed cell types	https://www.ncbi.nlm.nih.gov/geo/query/acc.cgi?acc=GSE167864	NA
GSE163252	Mouse	11796	1914	14	We characterized the cell population in mouse dorsal root ganglion using single cell RNA-seq experiment. The data was generated to test the ability of deconvolution method AdRoit. Neural tissues typically have many closely related neuronal cell types and subtypes. The complex population composition forms a challenging testing ground for evaluating and benchmarking the accuracy and robustness of d…	10x 3' v2	Counts and metadata as txt files	https://www.ncbi.nlm.nih.gov/geo/query/acc.cgi?acc=GSE163252	NA
GSE167597	Mouse	13899	16042	4	We developed a targeted single nucleus RNA sequencing approach to enrich and transcriptomically characterize cholinergic neurons of the adult mouse spinal cord. Our data expose markers for known classes of cholinergic neurons and their extremely rich diversity. Visceral/preganglionic motor neurons could be divided into more than a dozen transcriptomic classes with anatomically restricted localiza…	10x 3' v3	Counts as a csv and cell types noted in matrix column names; cell types are cholinergic neurons split by dissected region	https://www.ncbi.nlm.nih.gov/geo/query/acc.cgi?acc=GSE167597	NA
GSE160523	Mouse	11978	14617	9	Two microglial TAM receptor tyrosine kinases - Axl and Mer - have been linked to Alzheimer’s disease, but their roles in disease have not been tested experimentally. We find that in Alzheimer’s disease and its mouse models, induced expression of Axl and Mer in amyloid plaque-associated microglia is coupled to induced plaque decoration by the TAM ligand Gas6 and its co-ligand phosphatidylserine. I…	10x 3' v3	Counts and metadata as tsv files	https://www.ncbi.nlm.nih.gov/geo/query/acc.cgi?acc=GSE160523	NA
GSE153895	Mouse	15035	65998	17	Loss-of-function mutations in TREM2 (triggering receptor expressed on myeloid cells 2) strongly increase Alzheimer’s disease (AD) risk. Preclinical models using Trem2 deletion or overexpression have revealed a protective Trem2 function related to β-amyloid accumulation, a process that is most prominent during the pre-diagnosis stages of AD. The role of TREM2 in later AD stages characterized by ta…	10x 3' v2/v3	Text file with metadata and a tar of 12 count matrices; be aware of GSE181786 and GSE160512 from same group	https://www.ncbi.nlm.nih.gov/geo/query/acc.cgi?acc=GSE153895	NA
GSE165551	Mouse	14200	45820	15	Purpose: While great progress has been made in understanding the differences in regional stem cell potential using viral and genetic lineage tracing strategies, the core molecular heterogeneity that underlies these regional differences is largely unknown. Methods: Here we present a single nucleus sequencing dataset of four microdissected regions of adult CD1 wild type mouse ventricular-subventric…	10x 3' v2/v3	GEO has Seurat RDS	https://www.ncbi.nlm.nih.gov/geo/query/acc.cgi?acc=GSE165551	NA
GSE163856	Mouse	14934	36755	18	In multicellular organisms, cells dynamically interact with the microenvironment, which determines their properties and gene-expression profile. Tissue damage, such as injury or experimental cell dissociation, leads to dramatic modifications of the niche, yet the early cellular responses in vivo remain ill-defined. We have generated single cell and nucleus atlases from intact, dissociated and inj…	10x 3' v3	GEO has two seurat RDS objects; 2 cells had identical names but confirmed that they are distinct	https://www.ncbi.nlm.nih.gov/geo/query/acc.cgi?acc=GSE163856	NA
GSE163120	Mouse	11274	24366	17	Glioblastomas are aggressive primary brain cancers that invariably recur as therapy-resistant tumors. Myeloid cells control glioblastoma malignancy, but their dynamics during disease progression remains poorly understood. By relying on single-cell RNA and protein profiling, we mapped the glioblastoma immune landscape in newly diagnosed and recurrent patients and in mouse tumors. This revealed a l…	10x 3' v3	GEO has multiple count matrices; only the CITE-seq RNA feature matrix and annotated CITE-seq metadata were used as the other matrices did not have associated cell types	https://www.ncbi.nlm.nih.gov/geo/query/acc.cgi?acc=GSE163120	NA
GSE160193	Mouse	1988	1442	8	Tertiary lymphoid structures (TLS) are organized aggregates of B and T cells formed ectopically during different life periods in response to inflammation, infection, or cancer. Here, we describe formation of structures reminiscence of TLS in the spinal cord meninges under several central nervous system (CNS) pathologies. Following acute spinal cord injury, B and T lymphocytes locally aggregate wi…	MARS-seq	Text file with metadata and a tar of 12 count matrices; many cells werer emoved because they either did not have a cell type or failed QC	https://www.ncbi.nlm.nih.gov/geo/query/acc.cgi?acc=GSE160193	NA
GSE148127	Mouse	12308	12685	10	We used CITE-seq (10x Gemoics-based) to profile and compare the transcriptomes and cell surface expression of a set of immune markers of naïve brain myeloid cells from young-adult (12 weeks old) wild type C57Bl/6 mice, aged (72 weeks old) wild type C57Bl/6 mice and young-adult and aged C57Bl/6 mice with antibiotics induced gut microbiota depletion. In one sequencing round, we sequenced a total of…	10x 3' v3	Counts and metadata as csv files; submission says counts are normalized yet they appear as raw integer counts and so standard normalization was applied	https://www.ncbi.nlm.nih.gov/geo/query/acc.cgi?acc=GSE148127	NA
GSE145172	Mouse	12746	4567	7	The adult mammalian brain entails a reservoir of neural stem cells (NSCs) generating glial cells and neurons. However, NSCs become increasingly quiescent with age, which hampers their regenerative capacity. New means are therefore required to genetically modify adult NSCs for re-enabling endogenous brain repair. Recombinant adeno-associated viruses (AAVs) are ideal gene therapy vectors due to an …	10x 3' v3	Metadata and barcodes and features as text files and counts as mtx file	https://www.ncbi.nlm.nih.gov/geo/query/acc.cgi?acc=GSE145172	NA
GSE147191	Mouse	13596	18390	7	Despite advances in understanding the pathophysiology of Fragile X syndrome (FXS), its molecular bases are still poorly understood. We performed single cell RNA-seq from the cortex of both Fmr1-knock out (Fmr1-KO) and wild type (WT) FVB animals at postnatal day 5. After stringent filtering, we obtained 18,393 cells for which we detected an average of 1,778 genes and 3,988 transcripts. We identifi…	inDrop	Metadata and counts as tsv files	https://www.ncbi.nlm.nih.gov/geo/query/acc.cgi?acc=GSE147191	NA
GSE139842	Mouse	12156	6391	5	We performed single cell RNA-sequencing to investigate the molecular properties of Rbpj-K deleted astrocytes from the mouse somatosensory cortex. In the presence of a stab-wound injury, these cells undertake a neurogenic program, which can be analysed in the present dataset. The experiment encompassed cells from Rbpj-K-/- as well as wild type animals, and collected from injured or healthy cortice…	10x 3' v2	Metadata and counts as csv files	https://www.ncbi.nlm.nih.gov/geo/query/acc.cgi?acc=GSE139842	NA
GSE132504	Mouse	13020	10549	4	The mammalian embryos Caudal Lateral Epiblast (CLE) harbours bipotent progenitors, called Neural Mesodermal Progenitors (NMPs), that contribute to the spinal cord and the paraxial mesoderm throughout axial elongation. Here we performed a single cell analysis of different in vitro NMPs populations produced either from embryonic stem cells (ESCs) or epiblast stem cells (EpiSCs) and compared them to…	10x 3' v1	Metadata and counts as txt files	https://www.ncbi.nlm.nih.gov/geo/query/acc.cgi?acc=GSE132504	NA
GSE123335	Mouse	12296	18540	19	The development of the mammalian cerebral cortex depends on careful orchestration of proliferation, maturation, and migration events, ultimately giving rise to a wide variety of neuronal and non-neuronal cell types. To better understand cellular and molecular processes that unfold during late corticogenesis, we perform single-cell RNA-seq on the mouse cerebral cortex at a progenitor driven phase …	Drop-seq	Metadata and counts as txt files for two time points	https://www.ncbi.nlm.nih.gov/geo/query/acc.cgi?acc=GSE123335	NA
GSE121891	Mouse	13722	39989	12	Cellular heterogeneity within the mammalian brain poses a challenge towards understanding its complex functions. Within the olfactory bulb (OB), odor information is processed by subtypes of inhibitory interneurons whose heterogeneity and functionality is influenced by ongoing adult neurogenesis. To investigate this cellular heterogeneity, and to better understand the developmental programs of adu…	10x 3' v2	Metadata and counts as csv files	https://www.ncbi.nlm.nih.gov/geo/query/acc.cgi?acc=GSE121891	NA
GSE181251	Mouse	13716	69142	7	Gene regulatory networks (GRNs), consisting of transcription factors and their target cis-regulatory sequences, control neurogenesis and cell fate specification in the developing central nervous system, but their organization is poorly characterized. In this study, we performed integrated scRNA-seq and scATAC-seq analysis from both mouse and human retina to profile dynamic changes in gene express…	10x 3' v3	Three sets of metadata, counts, and features as txt files	https://www.ncbi.nlm.nih.gov/geo/query/acc.cgi?acc=GSE181251	NA
GSE168704	Mouse	14763	98449	9	The choroid plexus (ChP) in each brain ventricle produces cerebrospinal fluid (CSF) and forms the blood-CSF barrier. We apply single cell and single nuclei sequencing to identify region and age specific shifts in gene expression of the constituent cell types of the choroid plexus. First, we sequenced whole cells (15,620) from each ventricle (lateral, third and fourth) of the embryonic mouse brain…	10x 3' v1/v2	Two sets of metadata, counts, and features as txt files	https://www.ncbi.nlm.nih.gov/geo/query/acc.cgi?acc=GSE168704	NA
GSE134003	Mouse	12305	18840	19	We produced single-cell transcriptomes from the mouse spinal cord using Drop-seq in animals modeling neuropathic pain and superficial injury (SI) controls. We used the spared nerve injury (SNI) model of neuropathic pain. ~10,000 cells from sham surgery controls and ~9,000 cells from SNI animals were sequenced. Unbiased cell clustering yielded 66 spinal cell subtypes sequenced at relatively low de…	Drop-seq	Metadata and counts as txt files	https://www.ncbi.nlm.nih.gov/geo/query/acc.cgi?acc=GSE134003	NA
GSE144317	Mouse	8177	4179	9	Multiple Sclerosis (MS) is characterized by pathological inflammation resulting from recruitment of lymphoid and myeloid immune cells from the blood circulation into the central nervous system (CNS). Due to cellular heterogeneity, defining the functional roles of these subsets in acute and chronic stages of MS has been challenging. Here we used index sorting and transcriptional single-cell sequen…	MARS-seq	Text file with metadata and a tar of 34 count matrices	https://www.ncbi.nlm.nih.gov/geo/query/acc.cgi?acc=GSE144317	NA
GSE132364	Mouse	13266	4620	8	Data accompaning to van Gurp et al. Development 2019. single-cell sequencing of the developing mouse pancreas followed by Seurat analysis to discover genes important for alpha and beta cell differentiation.	CEL-seq	GEO has seurat RData	https://www.ncbi.nlm.nih.gov/geo/query/acc.cgi?acc=GSE132364	NA
GSE104323	Mouse	13297	23828	24	RNA sequencing was performed on 24185 single cells from dentate gyrus of CD-1, C57Bl/6, or hGFAP-GFP reporter mice, sampled at ages ranging from embryonal day 16.5 to postnatal day 132, with the aim of comparing peri- and postnatal neurogenesis in the dentate gyrus	10x 3' v2	Metadata and counts as txt files	https://www.ncbi.nlm.nih.gov/geo/query/acc.cgi?acc=GSE104323	NA
GSE197289Mouse	Mouse	16657	95980	12	The sensitization of trigeminal ganglion neurons contributes to primary headache disorders such as migraine, but the specific neuronal and non-neuronal trigeminal subtypes involved remain unclear. We thus developed a cell atlas in which human and mouse trigeminal ganglia are transcriptionally and epigenomically profiled at single-cell resolution. These data describe evolutionarily conserved and h…	10x 3' v3	Metadata as csv and counts as RDS	https://www.ncbi.nlm.nih.gov/geo/query/acc.cgi?acc=GSE197289	NA
GSE197289Human	Human	16116	38028	11	The sensitization of trigeminal ganglion neurons contributes to primary headache disorders such as migraine, but the specific neuronal and non-neuronal trigeminal subtypes involved remain unclear. We thus developed a cell atlas in which human and mouse trigeminal ganglia are transcriptionally and epigenomically profiled at single-cell resolution. These data describe evolutionarily conserved and h…	10x 3' v3	Metadata as csv and counts as RDS	https://www.ncbi.nlm.nih.gov/geo/query/acc.cgi?acc=GSE197289	NA
GSE169011	Mouse	15841	45275	16	The goal of scRNA-seq is to explore whether olfactory sensory neurons (OSNs) that display a specific olfactory receptor (OR) express a distinct transcriptional program from OSNs that display a different OR in a large and unbias scale. Olfactory epithelial single cell suspensions were made using 3 male and 3 female mice. Single-cell sequencing libraries were prepared using Chromium Single Cell 3’ …	10x 3' v3	GEO has multiple seurat RDS objects that correspond to subsets and so only MOE.rds loaded	https://www.ncbi.nlm.nih.gov/geo/query/acc.cgi?acc=GSE169011	NA
GSE176171Mouse	Mouse	16660	194020	17	White adipose tissue (WAT), once regarded as morphologically and functionally bland, is now recognized to be dynamic, plastic, heterogenous, and involved in a wide array of biological processes including energy homeostasis, glucose and lipid handling, blood pressure control, and host defense. High fat feeding and other metabolic stressors cause dramatic changes in adipose morphology, physiology, …	10x 3' v3	Metadata as tsv and counts as mtx	https://www.ncbi.nlm.nih.gov/geo/query/acc.cgi?acc=GSE176171	NA
GSE176171Human	Human	16589	136514	16	White adipose tissue (WAT), once regarded as morphologically and functionally bland, is now recognized to be dynamic, plastic, heterogenous, and involved in a wide array of biological processes including energy homeostasis, glucose and lipid handling, blood pressure control, and host defense. High fat feeding and other metabolic stressors cause dramatic changes in adipose morphology, physiology, …	10x 3' v3	Metadata as tsv and counts as mtx	https://www.ncbi.nlm.nih.gov/geo/query/acc.cgi?acc=GSE176171	NA
GSE179442	Mouse	15395	28274	13	Aging is a slow and progressive natural process that compromises the normal functions of cells, tissues, organs and systems. The aging of the hypothalamic median eminence (ME), a structural gate linking neural and endocrine systems, may impair hormone release, energy homeostasis and central sensing of circulating molecules, leading to systemic and reproductive aging. However, the molecular and ce…	10x 3' v3	GEO has seurat RDS; matrix already shows signs of normalization	https://www.ncbi.nlm.nih.gov/geo/query/acc.cgi?acc=GSE179442	NA
GSE204759	Mouse	14028	60940	17	Mammalian neocortical neurons span one of the most diverse cell type spectra of any tissue. The regulatory strategies that neurons use during progressive development and maturation remain unclear. We present an integrated single-cell epigenomic and transcriptional analysis of individual classes of neurons from both mouse and marmoset neocortex, sampled during both early postmitotic stages of iden…	10x 3' v2	Metadata as txt and counts as RDS	https://www.ncbi.nlm.nih.gov/geo/query/acc.cgi?acc=GSE204759	NA
GSE174265	Mouse	8175	972	4	DNA double strand breaks (DSBs) are linked to neurodegeneration and senescence. However, it is not clear how DSB-bearing neurons influence neuroinflammation associated with neurodegeneration. Here, we characterize DSB-bearing neurons from the CK-p25 mouse model of neurodegeneration using single-nucleus, bulk, and spatial transcriptomic techniques. DSB-bearing neurons enter a late-stage DNA damage…	Smart-seq2	Metadata and counts as tsv files; very few cells and cell types	https://www.ncbi.nlm.nih.gov/geo/query/acc.cgi?acc=GSE174265	NA
GSE183310	Mouse	13325	13995	14	Atrial fibrillation (AF), the most common sustained cardiac arrhythmia and a major risk factor for stroke, often arises through ectopic electrical impulses derived from the pulmonary veins (PV). Sequence variants in enhancers controlling expression of the transcription factor PITX2, which is expressed in the cardiomyocytes (CMs) of the PV and left atrium (LA), have been implicated in AF predispos…	10x 3' v1	Multiple sets of matrices but they are identical and so only one is used; clear two group pattern in QC histograms with one group entirely removed	https://www.ncbi.nlm.nih.gov/geo/query/acc.cgi?acc=GSE183310	NA
GSE212050	Mouse	15170	75050	33	Recent advances in organoid and genome editing technologies are allowing for perturbation experiments at an unprecedented scale. However, before doing such experiments it is important to understand the gene expression profile in each of the organoid’s cells, as well as how much heterogeneity there is between individual organoids. Here we characterise an organoid model of mouse gastrulation called…	10x 3' v3	GEO has seurat RDS	https://www.ncbi.nlm.nih.gov/geo/query/acc.cgi?acc=GSE212050	NA
GSE209792	Mouse	14570	143351	19	Embryo-like structures generated from stem cells can achieve varying developmental milestones, but none have been shown to progress through gastrulation, neurulation, and organogenesis. Here, we show that ETiX mouse embryoids, assembled from embryonic stem cells, trophoblast stem cells and inducible extraembryonic endoderm stem cells, can develop into gastrulating embryoids, and beyond to generat…	inDrop	Metadata as txt and counts as mtx file	https://www.ncbi.nlm.nih.gov/geo/query/acc.cgi?acc=GSE209792	NA
GSE206202	Mouse	15944	71657	8	Deposition of amyloid beta (Aβ) and hyperphosphorylated tau along with glial cell-mediated neuroinflammation are prominent pathogenic hallmarks of Alzheimer’s disease (AD). In recent years, impairment of autophagy has been found to be another important feature contributing to AD progression. Therefore, the potential of the autophagy activator spermidine, a small body-endogenous polyamine often us…	10x 3' v3	GEO has seurat RDS	https://www.ncbi.nlm.nih.gov/geo/query/acc.cgi?acc=GSE206202	NA
GSE200202	Mouse	15992	101512	24	We map the development of mouse cerebrum across the developmental time-course, from embryonic day 12.5 to postnatal day 365, performing single-cell transcriptomics on >100,000 cells. By comparing this reference atlas to single-cell data from >100 glial tumours of the adult and pediatric human cerebrum, we find that tumour cells have an expression signature that overlaps with temporally restricted…	10x 3' v3	Metadata and counts as csv files	https://www.ncbi.nlm.nih.gov/geo/query/acc.cgi?acc=GSE200202	NA
GSE222510	Mouse	14800	98196	31	Aging is a complex process involving transcriptomic changes associated with deterioration across multiple tissues and organs, including the brain. Recent studies using heterochronic parabiosis have shown that various aspects of aging-associated decline are modifiable or even reversible. To better understand how this occurs, we performed single-cell transcriptomic profiling of young and old mouse …	10x 3' v2	Metadata and counts as text files	https://www.ncbi.nlm.nih.gov/geo/query/acc.cgi?acc=GSE222510	NA
GSE195445Mouse	Mouse	15723	54186	9	The amygdala or amygdala-like structure in the brain are found in all vertebrates, and plays a critical role for emotional processing. But the cellular architecture of amygdala and how they evolved are still elusive. Here, we generated single-nucleus RNA-sequencing data for more than 200,000 cells in human, macaque, mouse and chicken amygdala. Abundant neuronal cell types derived from different s…	10x 3' v3	Metadata and counts as csv files	https://www.ncbi.nlm.nih.gov/geo/query/acc.cgi?acc=GSE195445	NA
GSE198582	Mouse	15457	140968	57	The goal was to carry out a longitudinal scRNAseq study aimed at a detailed description of the cellular and molecular changes in the mouse sciatic nerve following a mid-thigh crush injury. For comparison, we carried out scRNAseq of naïve nerve immune and peripheral blood mononuclear cells (PBMC). During cell isolation, transcription was blocked with actinomycin D. From naive nerve, immune cells w…	10x 3' v3	GEO has multiple seurat RDS	https://www.ncbi.nlm.nih.gov/geo/query/acc.cgi?acc=GSE198582	NA
GSE200275	Mouse	13999	102038	1	This study employs single-cell RNAseq (10X Genomics platform) to determine the transcriptional effects of ATV:4D9 treatment on primary mouse microglia in a longitudinal study.	10x 3' v3	Metadata as txt and counts as mtx file; only a single cell type	https://www.ncbi.nlm.nih.gov/geo/query/acc.cgi?acc=GSE200275	NA
GSE197854	Mouse	14310	42089	22	Immunotherapies have shown remarkable, albeit tumor-selective therapeutic benefits in the clinic. Here we evaluated the effects of the immunocytokine PD1-IL2v in a mouse model of de novo pancreatic neuroendocrine cancer resistant to checkpoint and other immunotherapies. PD1-IL2v is a bi-specific molecule based on a bivalent PD-1 antibody, serving as a targeting moiety, fused to an immuno-stimulat…	10x 5' v2	Two sets of data as text files	https://www.ncbi.nlm.nih.gov/geo/query/acc.cgi?acc=GSE197854	NA
GSE168038	Mouse	14447	25314	14	The goal of this study is to identify the senescent cells expressing high level of p16Ink4a (p16Ink4a Hi) in GBMs, at an early timepoint. We introduced the p16-3MR transgene in the GBM mouse model to selectively delete p16Ink4a Hi senescent cells upon ganciclovir (GCV) injection. We compared two p16-3MR+GCV to two WT+GCV control GBMs that were harvested 7 days after the last GCV injection. p16Ink…	10x 3' v3	Metadata as txt and counts within tar	https://www.ncbi.nlm.nih.gov/geo/query/acc.cgi?acc=GSE168038	NA
GSE201653	Mouse	14698	37139	7	Sensory neurons of the dorsal root ganglion (DRG) play a crucial role in maintaining tissue homeostasis by sensing and initiating responses to stimuli. While most preclinical studies of DRGs are conducted in rodents, much less is known about the mechanisms of sensory perception in primates. We generated a transcriptome atlas for mouse, guinea pig, cynomolgus monkey, and human DRGs using a framewo…	10x 3' v3	GEO has seurat RDS	https://www.ncbi.nlm.nih.gov/geo/query/acc.cgi?acc=GSE201653	NA
GSE137116	Mouse	13874	33692	16	To examine the cell and molecular transitions between endothelial (E), hemogenic endothelial (HE), and intra-arterial clusters (IAC) cells, and the heterogeneity of hematopoietic stem and progenitor cells (HSPCs) within the IACs, we profiled ~40,000 cells from the caudal arteries (dorsal aorta, umbilical, vitelline arteries) of embryonic day (E) 9.5 to 11.5 mouse embryos by single-cell RNA sequen…	10x 5' v2	Metadata and counts as text files	https://www.ncbi.nlm.nih.gov/geo/query/acc.cgi?acc=GSE137116	NA
GSE102827	Mouse	13996	48250	8	6-8 week old C57BL6/J mice were dark-reared for 7 days and exposed to light for 1h or 4h. Control mice were kept in the dark. V1 was dissected and single cell RNASeq performed.	inDrop	Metadata and counts as text files	https://www.ncbi.nlm.nih.gov/geo/query/acc.cgi?acc=GSE102827	NA
GSE212616	Mouse	12953	28557	23	Recently, ‘don’t eat me’-signals like CD47 have emerged as novel innate immune checkpoints, enabling cancer cells to evade clearance by phagocytes such as microglia (MG) or monocyte-derived cells (MdCs). Here, we aim at defining the role of inhibitory Siglec-9 in human and its mouse homologue Siglec-E in innate-centered immunotherapy against GBM. TCGA RNA-sequencing data revealed a significant co…	10x 5' v2	Metadata and counts as text files	https://www.ncbi.nlm.nih.gov/geo/query/acc.cgi?acc=GSE212616	NA
GSE224647	Mouse	13470	17084	10	We used single cell RNA sequencing (scRNA-seq) to analyze subtypes of mammillary body neurons from WT mouse and from 5XFAD and WT littermates.	10x 3' v2	GEO has seurat RDS	https://www.ncbi.nlm.nih.gov/geo/query/acc.cgi?acc=GSE224647	NA
GSE228530	Mouse	15601	54587	14	To investigate the influence of genetic background and sex on addiction, we conducted a study on the striatum of mice, a crucial brain structure linked to various substance abuse disorders, at the single-cell level. We utilized single-cell multi-omics technology to analyze the gene expression and chromatin accessibility of individual cells in the mice striatum.	10x 3' v3	Metadata as txt and counts within tar	https://www.ncbi.nlm.nih.gov/geo/query/acc.cgi?acc=GSE228530	NA
GSE231924	Mouse	9598	1303	6	The cell bodies of postganglionic sympathetic neurons innervating the heart primarily reside in the stellate ganglion (SG), alongside neurons innervating other organs and tissues. Whether cardiac-innervating stellate ganglionic neurons (SGNs) exhibit diversity and distinction from those innervating other tissues is not known. To identify and resolve the transcriptomic profiles of SGNs innervating…	10x 3' v3	Metadata and counts as csv files	https://www.ncbi.nlm.nih.gov/geo/query/acc.cgi?acc=GSE231924	NA
GSE231868	Mouse	13408	7289	8	In this assay, we aimed to investigate the impact of ZFP661 on the expression diversity of clustered protocadherin genes (Pcdhs). To accomplish this, we conducted single-cell 5’ RNA-seq analysis on developing mouse forebrains at embryonic day 16.5 (E16.5). Our findings reveal that ZFP661 enhances the expression diversity of Pcdhs by promoting the utilization of distal Pcdh isoforms and balancing …	10x 3' v2	Metadata as txt and counts within tar	https://www.ncbi.nlm.nih.gov/geo/query/acc.cgi?acc=GSE231868	NA
GSE206330	Mouse	13080	21580	9	The role of glia in amyotrophic lateral sclerosis (ALS) is undeniable. Their disease-related activity has been extensively studied in the spinal cord, but only partly in the brain. We present herein a comprehensive study of glia in the motor cortex of SOD1(G93A) mice – a widely used model of ALS. Using single-cell RNA sequencing (scRNA-seq) and immunohistochemistry, we inspected astrocytes, micro…	10x 3' v3	Metadata and counts as text files	https://www.ncbi.nlm.nih.gov/geo/query/acc.cgi?acc=GSE206330	NA
GSE224407	Mouse	14066	9721	9	The superior colliculus (SC) is a sensorimotor structure in the midbrain that integrates inputs from multiple sensory modalities to initiate motor commands. It undergoes well-characterized steps of circuit assembly during development, rendering the mouse SC a popular model to study establishment and refinement of neural connectivity. Here we performed single nucleus RNA-sequencing analysis of the…	10x 3' v3	Metadata as txt and counts as mtx file	https://www.ncbi.nlm.nih.gov/geo/query/acc.cgi?acc=GSE224407	NA
GSE208683	Mouse	16849	61922	8	The aim of the dataset is to identify cell heterogeneity changes under myelin abnormalities. Alzheimer’s disease (AD) is the most common form of dementia and neurodegenerative disease with increasing prevalence due to longer lifespan in the human population. Why aging constitutes the greatest risk factor for development of AD, however, remains poorly understood. Aging markedly affects oligodendro…	10x 3' v3	Metadata and counts as text files; note same group as GSE178295	https://www.ncbi.nlm.nih.gov/geo/query/acc.cgi?acc=GSE208683	NA
GSE178295	Mouse	15845	42998	8	The aim of the dataset is to identify cell heterogeneity changes under myelin abnormalities. Alzheimer’s disease (AD) is the most common form of dementia and neurodegenerative disease with increasing prevalence due to longer lifespan in the human population. Why aging constitutes the greatest risk factor for development of AD, however, remains poorly understood. Aging markedly affects oligodendro…	10x 3' v3	Metadata and counts as text files; note same group as GSE208683	https://www.ncbi.nlm.nih.gov/geo/query/acc.cgi?acc=GSE178295	NA
GSE203163	Mouse	14840	47556	9	Stem cell competition controls organ size, maintains tissue homeostasis and optimizes long-term tissue function through eliminating cells less fit than their neighbors, but whether competitive interaction occurs between neural stem cells in the developing brain and its mechanistic drivers remains enigmatic. We applied single-cell RNA sequencing of mouse E11.5 medial cortex and bulk RNA sequencing…	Smart-seq2	GEO has seurat RDS	https://www.ncbi.nlm.nih.gov/geo/query/acc.cgi?acc=GSE203163	NA
GSE208707	Mouse	15741	20479	8	The paraventricular nucleus of the thalamus (PVT) is known to regulate various cognitive and behavioral processes. However, while functional diversity among PVT circuits has often been linked to cellular differences, the molecular identity and spatial distribution of PVT cell types remains unclear. To address this gap, here we used single nucleus RNA sequencing (snRNA-seq) and identified five mol…	10x 3' v3	Metadata as txt and counts as mtx file	https://www.ncbi.nlm.nih.gov/geo/query/acc.cgi?acc=GSE208707	NA
GSE225667	Mouse	13491	72313	24	Pulmonary resident macrophages consist of alveolar macrophages (AMs) and interstitial macrophages (IMs). While much is known about the role of AMs, the function of IMs, which are conserved across multiple organs and species, remains unclear. Using single-cell RNA sequencing (scRNA-seq) after inducing acute lung injury, we identified at least six distinct subtypes of pulmonary IMs, based on the ch…	10x 3' v3	GEO has seurat RDS; related to GSE225662 and GSE225663 and GSE225664 and GSE225665 and GSE225666	https://www.ncbi.nlm.nih.gov/geo/query/acc.cgi?acc=GSE225667	NA
GSE225664	Mouse	11927	26267	10	Pulmonary resident macrophages consist of alveolar macrophages (AMs) and interstitial macrophages (IMs). While much is known about the role of AMs, the function of IMs, which are conserved across multiple organs and species, remains unclear. Using single-cell RNA sequencing (scRNA-seq) after inducing acute lung injury, we identified at least six distinct subtypes of pulmonary IMs, based on the ch…	10x 3' v3	GEO has seurat RDS; related to GSE225662 and GSE225663 and GSE225665 and GSE225666 and GSE225667	https://www.ncbi.nlm.nih.gov/geo/query/acc.cgi?acc=GSE225664	NA
GSE225662	Human	14250	51722	11	Pulmonary resident macrophages consist of alveolar macrophages (AMs) and interstitial macrophages (IMs). While much is known about the role of AMs, the function of IMs, which are conserved across multiple organs and species, remains unclear. Using single-cell RNA sequencing (scRNA-seq) after inducing acute lung injury, we identified at least six distinct subtypes of pulmonary IMs, based on the ch…	10x 3' v3	GEO has seurat RDS; related to GSE225663 and GSE225664 and GSE225665 and GSE225666 and GSE225667	https://www.ncbi.nlm.nih.gov/geo/query/acc.cgi?acc=GSE225662	NA
GSE225666	Mouse	10771	8614	12	Pulmonary resident macrophages consist of alveolar macrophages (AMs) and interstitial macrophages (IMs). While much is known about the role of AMs, the function of IMs, which are conserved across multiple organs and species, remains unclear. Using single-cell RNA sequencing (scRNA-seq) after inducing acute lung injury, we identified at least six distinct subtypes of pulmonary IMs, based on the ch…	10x 3' v3	GEO has seurat RDS; related to GSE225662 and GSE225663 and GSE225664 and GSE225665 and GSE225667	https://www.ncbi.nlm.nih.gov/geo/query/acc.cgi?acc=GSE225666	NA
GSE225663	Mouse	13049	42442	8	Pulmonary resident macrophages consist of alveolar macrophages (AMs) and interstitial macrophages (IMs). While much is known about the role of AMs, the function of IMs, which are conserved across multiple organs and species, remains unclear. Using single-cell RNA sequencing (scRNA-seq) after inducing acute lung injury, we identified at least six distinct subtypes of pulmonary IMs, based on the ch…	10x 3' v3	GEO has seurat RDS; related to GSE225662 and GSE225664 and GSE225665 and GSE225667	https://www.ncbi.nlm.nih.gov/geo/query/acc.cgi?acc=GSE225663	NA
GSE225665	Mouse	12771	43588	15	Pulmonary resident macrophages consist of alveolar macrophages (AMs) and interstitial macrophages (IMs). While much is known about the role of AMs, the function of IMs, which are conserved across multiple organs and species, remains unclear. Using single-cell RNA sequencing (scRNA-seq) after inducing acute lung injury, we identified at least six distinct subtypes of pulmonary IMs, based on the ch…	10x 3' v3	GEO has seurat RDS; related to GSE225662 and GSE225663 and GSE225664 and GSE225666 and GSE225667	https://www.ncbi.nlm.nih.gov/geo/query/acc.cgi?acc=GSE225665	NA
GSE214844	Mouse	14692	37693	10	Gastrulation initiates when the epiblast differentiates into either definitive ectoderm or primitive streak. During the lineage bifurcation, the DNA dioxygenase TET1 plays dual roles in both transcriptional activation and repression, but how it exerts this bipartite control via 5-methylcytosine (5mC) oxidation-dependent and independent activities remains unclear. Here, we perform a monolayer diff…	10x 3' v3	GEO has multiple seurat RDS objects but GSE214844_antNPC.MNN.treatment.rds.gz used as others are a subset	https://www.ncbi.nlm.nih.gov/geo/query/acc.cgi?acc=GSE214844	NA
GSE202734	Mouse	14335	29664	9	Transitions in competence underlie the ability of CNS progenitors to generate a diversity of neurons and glia. Retinal progenitor cells in mouse generate early-born cell types embryonically and late-born cell types largely postnatally. We find that the transition from early to late progenitor competence is regulated by Jarid2. Loss of Jarid2 results in extended production of early cell types and …	10x 3' v3	Metadata and counts as text files	https://www.ncbi.nlm.nih.gov/geo/query/acc.cgi?acc=GSE202734	NA
GSE171326	Mouse	12416	36261	13	We examined the effect of Myt1l deficiency in the cortices of mice at birth on the single cell level. Homozygous Myt1l deficiency resulted in postnatal lethality, and mutant mice presented increased expression of non-neuronal genes in neurons.	10x 5' v1	Metadata and counts as text files	https://www.ncbi.nlm.nih.gov/geo/query/acc.cgi?acc=GSE171326	NA
GSE199317	Mouse	15463	122057	34	Non-neuronal cells play key roles in the complex cellular interplay that follows central nervous system (CNS) insult. To assess this interplay, we generated single-cell atlases of immune, glial and epithelial cells from adult mouse retina before and at multiple times after axonal transection (optic nerve crush; ONC), delineating changes in their composition, expression, and interactions. After in…	10x 3' v2	Three sets of metadata as txt and counts as mtx files	https://www.ncbi.nlm.nih.gov/geo/query/acc.cgi?acc=GSE199317	NA
GSE224906	Mouse	11199	8469	5	We used scRNA-seq to characterize the anti-tumorigenic or pro-tumorigenic immune infiltrate into the tumor microenvironment of TNBC genetically engineered mouse models with PI3Ka versus PI3Kb isoform knockouts.	Seq-well	Metadata and counts as text files	https://www.ncbi.nlm.nih.gov/geo/query/acc.cgi?acc=GSE224906	NA
GSE225047	Mouse	10868	11323	11	scRNAseq data set of CD11b sorted B16;B7H1 mixed mouse tumors treated with IgG or aOX40	10x 5'	GEO has seurat RDS	https://www.ncbi.nlm.nih.gov/geo/query/acc.cgi?acc=GSE225047	NA
GSE211963	Mouse	13658	20240	19	CD200 is overexpressed in human solid tumors such as neuroblastoma and melanoma and considered to be a checkpoint molecule to be targeted for cancer immunotherapy. However, its role in tumor microenvironment (TME) is not well understood. In this study, we evaluated the role of CD200-CD200R pathway in TME using two human relevant, CD200-positive murine tumor models, i.e. the mouse neuroblastoma NB…	10x 3' v3	Metadata and counts as text files	https://www.ncbi.nlm.nih.gov/geo/query/acc.cgi?acc=GSE211963	NA
GSE222956	Mouse	12412	7994	9	Transitions in competence underlie the ability of CNS progenitors to generate a diversity of neurons and glia. Retinal progenitor cells in mouse generate early-born cell types embryonically and late-born cell types largely postnatally. We find that the transition from early to late progenitor competence is regulated by Jarid2. Loss of Jarid2 results in extended production of early cell types and …	10x 3' v3	Metadata as txt and counts within tar	https://www.ncbi.nlm.nih.gov/geo/query/acc.cgi?acc=GSE222956	NA
GSE203447	Mouse	13118	8695	21	Understanding the important role of the tumour microenvironment on tumour initiation and progression is vital for a comprehensive understanding of cancer biology to design effective treatment strategies. Cellular senescence, while traditionally thought of as a cell autonomous tumour-suppressive response to potentially oncogenic insults, is now appreciated to have paracrine tumour promoting roles.…	10x 3' v3	GEO has seurat RDS	https://www.ncbi.nlm.nih.gov/geo/query/acc.cgi?acc=GSE203447	NA
GSE211166	Mouse	10477	9922	11	Heart failure with preserved ejection fraction (HFpEF) is characterized by diastolic dysfunction, microvascular dysfunction and myocardial fibrosis with recent evidence implicating the immune system in orchestrating cardiac remodeling. Here, we show the mouse model of deoxycorticosterone acetate (DOCA)-salt hypertension induces key elements of HFpEF, including diastolic dysfunction, exercise into…	10x 5' v2	GEO has seurat RDS	https://www.ncbi.nlm.nih.gov/geo/query/acc.cgi?acc=GSE211166	NA
GSE213604	Mouse	14583	33150	19	Samples of dissociated mouse small intestinal longitudinal muscle-myenteric plexus were prepared from post natal day 10 (P10), P20, and P60, each with two biological replicates. Samples were run through the 10x Chromium 3' Single Cell Gene Expression platform v3.1	10x 3' v3	Metadata as text files and and counts as mtx	https://www.ncbi.nlm.nih.gov/geo/query/acc.cgi?acc=GSE213604	NA
GSE217368	Mouse	14590	59222	17	Phagocytosis is a critical process undertaken by myeloid cells in the tumor microenvironment. We used single-cell RNA-seq (scRNAseq) to investigate molecular and cellular consequences of neoplastic cell engulfment using a tdTomato genetically engineered mouse model.	10x 3' v3	GEO contains Seurat RDS	https://www.ncbi.nlm.nih.gov/geo/query/acc.cgi?acc=GSE217368	NA
GSE212224	Mouse	12365	26266	14	Acute anemia elicits broad transcriptional changes in erythroid progenitors and precursors. We previously discovered a cis-regulatory transcriptional enhancer at the Samd14 locus (S14E) is required for survival in severe anemia. The S14E contains DNA binding motifs for GATA and TAL1, two transcription factors which bind to the enhancer and activate transcription during stress erythropoiesis. Howe…	Seq-well	Two sets of metadata as text and counts as mtx files	https://www.ncbi.nlm.nih.gov/geo/query/acc.cgi?acc=GSE212224	NA
GSE206651	Mouse	7774	7376	10	Prioratization of disease associated mechanisms in immune-mediated inflammatory diseases (IMIDs) is complicated by altered interactions across multiple organs and cell types. We have adressed these challenges by analyzing a multi-organ multicellular disease model (MO-MCDM) of a mouse IMID model, namely collagen-induced arthritis (CIA). For all the five organs (joint, lung, muscle, skin, and splee…	Seq-well	Metadata and counts as text files; be aware of GSE206654 which does not have cell type metadata	https://www.ncbi.nlm.nih.gov/geo/query/acc.cgi?acc=GSE206651	NA
GSE142645Mouse	Mouse	12210	33726	10	Firstly, we extracted bone marrow cells from AML mouse models in four different timepoints (T0, T1, T2 and T3). And we used droplet-based single cell RNA sequencing technology to reveal the early-MDS, late-MDS, MDS-AML and AML four-stage landscape in a mouse AML model initiated by Myc overexpression. Also, we extracted one AML patient bone marrow sample to sequence by constructing library followi…	10x 3' v2	GEO contains Seurat RDS	https://www.ncbi.nlm.nih.gov/geo/query/acc.cgi?acc=GSE142645	NA
GSE142645Human	Human	10934	12864	7	Firstly, we extracted bone marrow cells from AML mouse models in four different timepoints (T0, T1, T2 and T3). And we used droplet-based single cell RNA sequencing technology to reveal the early-MDS, late-MDS, MDS-AML and AML four-stage landscape in a mouse AML model initiated by Myc overexpression. Also, we extracted one AML patient bone marrow sample to sequence by constructing library followi…	10x 3' v2	GEO contains Seurat RDS	https://www.ncbi.nlm.nih.gov/geo/query/acc.cgi?acc=GSE142645	NA
GSE195445Human	Human	16709	91699	7	The amygdala or amygdala-like structure in the brain are found in all vertebrates, and plays a critical role for emotional processing. But the cellular architecture of amygdala and how they evolved are still elusive. Here, we generated single-nucleus RNA-sequencing data for more than 200,000 cells in human, macaque, mouse and chicken amygdala. Abundant neuronal cell types derived from different s…	10x 3' v3	GEO contains Seurat RDS	https://www.ncbi.nlm.nih.gov/geo/query/acc.cgi?acc=GSE195445	NA
GSE212606Mouse	Mouse	17884	1138257	23	Prior studies applied single-cell approaches to explore gene expression changes in aged brains; however, they were limited by relatively shallow sampling of brain cell populations, and thus failed to characterize the detailed molecular signatures and dynamics of rare cell types associated with aging and diseases. Here, we set out to investigate the age-dependent transcriptional and chromatin dyna…	EasySci-RNA	Metadata as txt and counts within tar	https://www.ncbi.nlm.nih.gov/geo/query/acc.cgi?acc=GSE212606	NA
GSE212606Human	Human	16149	98364	10	Prior studies applied single-cell approaches to explore gene expression changes in aged brains; however, they were limited by relatively shallow sampling of brain cell populations, and thus failed to characterize the detailed molecular signatures and dynamics of rare cell types associated with aging and diseases. Here, we set out to investigate the age-dependent transcriptional and chromatin dyna…	EasySci-RNA	Metadata as txt and counts within tar	https://www.ncbi.nlm.nih.gov/geo/query/acc.cgi?acc=GSE212606	NA
HPA	Human	18299	646213	229	Read count per gene and cell in 31 datasets. The zip-archive contains one folder for each dataset with 2 files each, one tab-separated file in matrix format with Ensembl gene identifiers as rows and single cells as columns and one tab-seperated file with metadata for each cell. Information about the external datasets and processing of the data can be found https://www.proteinatlas.org/about/assay…	Mixed	The zip-archive contains one folder for each dataset with 2 files each, one tab-separated file in matrix format with Ensembl gene identifiers as rows and single cells as columns and one tab-seperated file with metadata for each cell.	NA	https://www.proteinatlas.org/about/download
