# Supplementary material for: Identifying reproducible transcription regulator coexpression patterns with single cell transcriptomics
Source: PLoS Comput Biol. 2025 Apr 21;21(4):e1012962. doi: 10.1371/journal.pcbi.1012962 (PMC12011263; doi:10.1371/journal.pcbi.1012962)
Supplement: S2 Table — (TSV) [file pcbi.1012962.s003.tsv]

Symbol	N_targets	AUPRC_coexpr	AUPRC_quantile_coexpr	AUPRC_diff_coexpr	AUROC_coexpr	AUROC_quantile_coexpr	AUROC_diff_coexpr	AUPRC_negcoexpr	AUPRC_quantile_negcoexpr	AUPRC_diff_negcoexpr	AUROC_negcoexpr	AUROC_quantile_negcoexpr	AUROC_diff_negcoexpr	AUPRC_bind	AUPRC_quantile_bind	AUPRC_diff_bind	AUROC_bind	AUROC_quantile_bind	AUROC_diff_bind	AUPRC_integrated	AUPRC_quantile_integrated	AUPRC_diff_integrated	AUROC_integrated	AUROC_quantile_integrated	AUROC_diff_integrated
ATF1	38	0.0152738820810871	0.431	-8.57239559432822e-05	0.516532804839834	0.647	0.0178524372367619	0.0151269149382118	0.264	-0.000277082545974864	0.483467195160092	0.355	-0.0178037144598435	NA	NA	NA	NA	NA	NA	NA	NA	NA	NA	NA	NA
SPIB	14	0.0444164640020896	0.982	0.00775359525361095	0.627033321923422	0.912	0.110277484261747	0.0367850595902342	0.726	0.000242039386813032	0.372966678076556	0.077	-0.110229116128183	0.0491643686728948	0.988	0.0124504061607763	0.799781971336277	1	0.259262497581601	0.0521875680685353	0.992	0.0154487463631752	0.833688032979676	1	0.296180405697071
HOXD13	7	0.0743377767007126	0.976	0.00245008217487011	0.628430096329086	0.88	0.141209506452939	0.0717280094872911	0.09	-0.000220772441879458	0.371569903670916	0.096	-0.1429054933611	NA	NA	NA	NA	NA	NA	NA	NA	NA	NA	NA	NA
NR1D1	7	0.0718875714405255	0.424	-4.62363952295486e-05	0.555569606129354	0.593	0.0245620560121963	0.0717606880954802	0.314	-7.02263716434032e-05	0.444430393870644	0.427	-0.0222821437869591	NA	NA	NA	NA	NA	NA	NA	NA	NA	NA	NA	NA
FOXJ3	5	0.100433856725397	0.627	8.04406565415861e-05	0.560358202738631	0.651	0.0477169781850658	0.10026509604982	0.309	-6.83655965589558e-05	0.439641797261365	0.335	-0.0610142135680451	NA	NA	NA	NA	NA	NA	NA	NA	NA	NA	NA	NA
BCL6B	2	0.250476890866977	0.829	0.000323294964346965	0.824778761061947	0.895	0.294403956272775	0.250064203502303	0.077	-7.00476139633976e-05	0.175221238938053	0.079	-0.314640812077043	0.500052050801582	1	0	0.393362831858407	0.581	0	0.250316000561842	0.767	0.0001658004155215	0.769130661114003	0.881	0.248178032274857
HAND2	10	0.06131058340589	0.993	0.0106264721111069	0.877809603166371	1	0.37795802520576	0.0502800206799245	0	-0.000381044215090734	0.122190396833656	0	-0.377636444120437	0.0546904853693689	0.976	0.00396559168619529	0.745281741485356	0.991	0.21024893240295	0.0823543835732352	0.994	0.0316050795152214	0.830642641391607	1	0.301619622956052
TBX3	11	0.0466570576244048	0.816	0.00044105971229208	0.742347699693685	0.994	0.226770859472259	0.0458158048699626	0.004	-0.000287944356262844	0.25765230030633	0.005	-0.224976445355605	0.0467483993176451	0.839	0.00055248389532838	0.49219264148174	0.395	-0.0207967388062182	0.0466467769197623	0.769	0.00042378953313188	0.68399846598902	0.967	0.154556344129811
BATF3	1	0.500440528634361	0.91	0.000388499497481543	0.940971318515434	0.91	0.441153505803966	0.500027657926762	0.073	-2.05140319869956e-05	0.0590286814845661	0.073	-0.400733954505231	0.500224921277553	0.843	0.000167719581388059	0.884337098537296	0.843	0.339284784758732	0.500687757909216	0.954	0.000627089341377562	0.962209151007235	0.954	0.391156108479517
RREB1	2	0.250307428228539	0.783	0.000167741367267882	0.502680895366996	0.486	-0.00408641332639237	0.25029214113133	0.798	0.000165856625814198	0.497319104633004	0.527	0.0182717334721499	NA	NA	NA	NA	NA	NA	NA	NA	NA	NA	NA	NA
HOXD8	1	0.500103691414351	0.749	5.63493782052005e-05	0.74905002342408	0.749	0.298761126437978	0.500034743937183	0.274	-2.17725180681194e-05	0.25094997657592	0.274	-0.288584665035657	NA	NA	NA	NA	NA	NA	NA	NA	NA	NA	NA	NA
DMRT2	1	0.500205846027172	0.84	0.000150029971767385	0.873614075269377	0.84	0.339857373379834	0.500029790276454	0.157	-2.1796133521268e-05	0.126385924730623	0.157	-0.369137473322576	NA	NA	NA	NA	NA	NA	NA	NA	NA	NA	NA	NA
PAX1	2	0.25008727333266	0.235	-5.09650395255079e-05	0.40353982300885	0.31	-0.106246746486205	0.250129004655748	0.503	1.87713155685998e-06	0.59646017699115	0.679	0.102863092139511	NA	NA	NA	NA	NA	NA	NA	NA	NA	NA	NA	NA
EGR4	9	0.0598255028860717	0.943	0.0035185535430154	0.82403791074311	0.998	0.278561798793017	0.0558257003797541	0.001	-0.000246455334137009	0.175962089256888	0.002	-0.292286506159328	NA	NA	NA	NA	NA	NA	NA	NA	NA	NA	NA	NA
ETV1	9	0.0562073898335425	0.56	4.45715926949489e-05	0.614869204464563	0.856	0.104387624618828	0.0559211785642446	0.069	-0.000232036124537136	0.385130795535406	0.146	-0.108093642775697	0.0559850431331688	0.168	-0.000169486229613158	0.436702598552291	0.204	-0.0803780659271961	0.0560450792039177	0.281	-0.000136142615845054	0.511199060331994	0.465	-0.00837253438409236
ZBTB2	4	0.125214484286131	0.291	-7.5062308220214e-05	0.484004060807997	0.418	-0.0305081216159932	0.125231917416034	0.447	-1.87771696332217e-05	0.515995939192004	0.602	0.0390397230320697	NA	NA	NA	NA	NA	NA	NA	NA	NA	NA	NA	NA
NSD2	29	0.0183628372110477	0.003	-0.000633904174105727	0.384196136306054	0.011	-0.11678353858574	0.0194311167622186	0.789	0.00044024198565492	0.615803863694015	0.983	0.114173468965869	NA	NA	NA	NA	NA	NA	NA	NA	NA	NA	NA	NA
MYOG	18	0.0323257831614326	0.98	0.00349071818678338	0.707043867875387	1	0.21698910539172	0.0289719725425977	0.509	5.69567170281837e-06	0.292956132124622	0	-0.212188704803619	0.0347272647365835	0.972	0.00572641632011407	0.672553923100941	0.989	0.139522043925752	0.0358847904440604	0.986	0.00695352901943028	0.699596517430316	0.993	0.183435506466232
MEIS1	16	0.0331572323815631	0.899	0.000866984476504531	0.710766565951222	0.998	0.20317058241299	0.0317920880620846	0.002	-0.000420200934371388	0.289233434048722	0.002	-0.198822345801242	0.032660662687087	0.737	0.000340286455405778	0.475100606897272	0.211	-0.0570651112210914	0.0338832571428989	0.913	0.00153800108854645	0.646378151698248	0.945	0.11295647530733
GTF2IRD1	6	0.083709774843883	0.449	-2.66133260981433e-05	0.532481169079086	0.585	0.0278819119024882	0.0836698344723767	0.403	-4.44239766206472e-05	0.467518830920914	0.438	-0.0238163421152909	NA	NA	NA	NA	NA	NA	NA	NA	NA	NA	NA	NA
TLX3	2	0.250117110111384	0.4	-2.44260942308117e-05	0.390655908381052	0.306	-0.117985424258199	0.250389882866845	0.791	0.000238127497499685	0.609344091618949	0.675	0.0958615304528891	NA	NA	NA	NA	NA	NA	NA	NA	NA	NA	NA	NA
FOXQ1	8	0.0652483335772731	0.931	0.00213177914692228	0.72957456779826	0.966	0.194484222036982	0.0627787700978137	0.035	-0.000166155007032931	0.270425432201627	0.029	-0.188863648198235	NA	NA	NA	NA	NA	NA	NA	NA	NA	NA	NA	NA
ALX3	1	0.500137249519627	0.795	9.09723221735881e-05	0.810421112904065	0.795	0.372781219093228	0.500032113037893	0.217	-2.30441607921295e-05	0.189578887095935	0.217	-0.338608089115611	NA	NA	NA	NA	NA	NA	NA	NA	NA	NA	NA	NA
TSC22D1	1	0.500037673297167	0.297	-1.27554945512642e-05	0.309197855395346	0.297	-0.174743636458279	0.500084160915671	0.681	3.07392583784871e-05	0.690802144604654	0.681	0.177944927385352	NA	NA	NA	NA	NA	NA	NA	NA	NA	NA	NA	NA
HOXA5	9	0.0562881808390922	0.587	7.94112876218167e-05	0.580042470215842	0.722	0.0575864882223073	0.0562042955352648	0.627	9.90712025565749e-05	0.419957529784111	0.275	-0.0607775405463243	NA	NA	NA	NA	NA	NA	NA	NA	NA	NA	NA	NA
RFX3	5	0.109923308367099	0.995	0.00959882621735522	0.735502681314097	0.967	0.236231582235661	0.10017356079187	0.035	-0.000152996527728114	0.264497318685884	0.037	-0.226120685166905	0.100533875526744	0.799	0.000227451623787803	0.678148591659291	0.925	0.186583016608575	0.112849426236318	0.997	0.0125251380194092	0.722798979538706	0.967	0.219133649190372
PDX1	43	0.0155525522208189	0.909	0.00143938965874467	0.584726793623929	0.982	0.0952385574092418	0.0134371872837355	0.01	-0.000839200555865324	0.415273206376097	0.025	-0.0898652985015479	0.0410889027419108	1	0.0266806951990383	0.702828088471268	1	0.166675057960507	0.0217912479144543	0.979	0.00741720656024411	0.676346378054677	1	0.149882259025298
ELK1	32	0.0170573764928915	0.048	-0.000527485595678782	0.457582768508853	0.142	-0.0579632103753782	0.0173689777144442	0.538	2.81463989798073e-05	0.542417231491145	0.874	0.0608250782064511	0.0214012662058104	0.976	0.00412139256863846	0.613950078206467	0.997	0.128848817127228	0.0186366605999654	0.926	0.00122122394179458	0.555650417101151	0.898	0.0628731100104377
SOX15	7	0.0729008185549829	0.898	0.000992327965444961	0.655246029679769	0.899	0.154349685721726	0.0717001219301388	0.08	-0.000170580281684429	0.344753970320228	0.107	-0.137348904675126	NA	NA	NA	NA	NA	NA	NA	NA	NA	NA	NA	NA
PGR	45	0.0188253369797587	0.976	0.00508689243387725	0.580525556077342	0.969	0.0830855115563739	0.0131385173949553	0.044	-0.000677377820236977	0.419474443922724	0.035	-0.0820139359895125	NA	NA	NA	NA	NA	NA	NA	NA	NA	NA	NA	NA
TRPS1	8	0.065022631479945	0.959	0.00196844815000291	0.659908092064105	0.919	0.142694881274663	0.0628096678486891	0.064	-0.000183162581100141	0.34009190793581	0.076	-0.144706181003976	NA	NA	NA	NA	NA	NA	NA	NA	NA	NA	NA	NA
MAZ	13	0.0398458052889436	0.795	0.000535249653459982	0.618217294971223	0.909	0.112457780252934	0.0391264399065736	0.265	-0.000158276219388007	0.381782705028709	0.08	-0.119713767143291	NA	NA	NA	NA	NA	NA	NA	NA	NA	NA	NA	NA
NR4A3	3	0.167241153199037	0.78	0.000330502837955826	0.755375084595777	0.888	0.217120447012702	0.166771773097213	0.102	-6.92304490106932e-05	0.244624915404236	0.103	-0.209754108317283	NA	NA	NA	NA	NA	NA	NA	NA	NA	NA	NA	NA
CEBPB	164	0.0609834243661328	1	0.0469329814718115	0.757584497700309	1	0.221235137035067	0.00811099513885871	0	-0.00307041788660206	0.242415502299709	0	-0.222272071326881	0.0200741563315594	0.984	0.00638983110531868	0.651006347251123	1	0.0985244433831158	0.0670780707373877	1	0.0522324305130833	0.75860406572358	1	0.195530738775474
CEBPD	141	0.0262946117290415	0.998	0.0132135127085017	0.629914120842247	1	0.0937025731765601	0.00902475307401041	0	-0.0016078605054677	0.370085879157804	0	-0.0954401079058435	0.0169896705500665	0.974	0.00480636966460897	0.615299639904807	0.999	0.0782642763454852	0.030689904582602	0.999	0.0171545062039616	0.676039257556063	1	0.117827335031381
ZNF135	1	0.500035430839002	0.275	-1.56104044481964e-05	0.26547290614752	0.275	-0.224662953516215	0.500098019996079	0.732	4.53046558595016e-05	0.73452709385248	0.732	0.228202592264848	NA	NA	NA	NA	NA	NA	NA	NA	NA	NA	NA	NA
NKX2-3	2	0.250170879687726	0.588	3.76386116017202e-05	0.489979177511713	0.507	0.00295419052576784	0.250188478147076	0.635	5.28074984030846e-05	0.510020822488287	0.539	0.0248047891723062	NA	NA	NA	NA	NA	NA	NA	NA	NA	NA	NA	NA
SOX2	96	0.0292845986830716	1	0.0180888317828463	0.732097784578392	1	0.220984711759795	0.00838564842718497	0	-0.00219671149778502	0.267902215421639	0	-0.220595367318807	0.0202891390039658	0.999	0.00889194934837199	0.702090744228271	1	0.158637289007522	0.0543916790468103	1	0.0427597699277902	0.768983334205156	1	0.229073213102402
MAFF	2	0.259372758019883	0.983	0.009211157618773	0.952472670484123	0.983	0.410619469026549	0.25005477012647	0.019	-6.72074150090962e-05	0.0475273295158771	0.019	-0.418505986465383	0.250563198061382	0.894	0.00041807853155329	0.708068714211348	0.798	0.169911504424779	0.260783225408572	0.989	0.010619829430066	0.909057782404997	0.967	0.365213430504945
SP2	19	0.0273362912391014	0.289	-0.000171458543834047	0.494610151179017	0.407	-0.0147243923908453	0.0273291397001605	0.406	-6.72176616715106e-05	0.50538984882097	0.618	0.0199154296933948	0.0276986470156216	0.788	0.000283281436266283	0.627616428138522	0.969	0.122537822177476	0.0275372670865847	0.59	7.61006181987413e-05	0.558235321539912	0.777	0.0486800286288811
ESRRB	9	0.0562217148305321	0.601	8.01792504362964e-05	0.601960341844689	0.863	0.110753817401177	0.0562231831396746	0.57	6.60871559434034e-05	0.398039658155253	0.141	-0.108137038772872	NA	NA	NA	NA	NA	NA	NA	NA	NA	NA	NA	NA
GZF1	1	0.500065445026178	0.55	8.70605503644484e-06	0.602363229399823	0.55	0.0610327416584249	0.500043204009332	0.463	-3.21269399350399e-06	0.397636770600177	0.463	-0.0416948623184634	NA	NA	NA	NA	NA	NA	NA	NA	NA	NA	NA	NA
HOXA1	16	0.0323923884896355	0.568	8.37156175012357e-05	0.635790008335004	0.94	0.114530696499195	0.0318626640632689	0.022	-0.000333583599973687	0.364209991664933	0.049	-0.115767933423644	NA	NA	NA	NA	NA	NA	NA	NA	NA	NA	NA	NA
LCOR	2	0.250348048840646	0.826	0.000209743966637921	0.533628318584071	0.551	0.0307261842790213	0.250202746211024	0.704	7.32602601611343e-05	0.466371681415929	0.463	-0.0178943258719417	NA	NA	NA	NA	NA	NA	NA	NA	NA	NA	NA	NA
E2F3	69	0.0286711667403533	1	0.0171856322002927	0.573833701651995	0.933	0.0557938460117147	0.0102030450963002	0.033	-0.000758177815398841	0.426166298347984	0.066	-0.0546394905769863	NA	NA	NA	NA	NA	NA	NA	NA	NA	NA	NA	NA
IRF4	67	0.0214448699711962	0.99	0.00980109488853157	0.580339358314118	0.948	0.0581146240590448	0.0102990220020767	0.029	-0.000666172508872149	0.419660641685827	0.045	-0.0586351995571714	0.0252587063745773	1	0.0132957903555571	0.729581395711403	1	0.187704595330911	0.0313968267767189	0.999	0.0192602221573339	0.699313565367207	1	0.151501307772957
PRRX2	2	0.250245534695994	0.685	9.50498967652313e-05	0.787142113482561	0.889	0.24838625715773	0.250066147640501	0.099	-6.42799216862278e-05	0.212857886517439	0.106	-0.27531233732431	NA	NA	NA	NA	NA	NA	NA	NA	NA	NA	NA	NA
GCM1	4	0.125341133229421	0.565	3.93227356947912e-05	0.659022282382341	0.821	0.140078352769679	0.125157710332505	0.189	-9.89926348852477e-05	0.340977717617659	0.222	-0.124642076218243	NA	NA	NA	NA	NA	NA	NA	NA	NA	NA	NA	NA
MAFK	14	0.0372967107391744	0.811	0.000613487715344807	0.663447085261796	0.957	0.12833740121733	0.0362482515618409	0.045	-0.000238822197057668	0.336552914738143	0.043	-0.130277707499297	0.0399916546761197	0.97	0.0033495954899659	0.703596356763303	0.991	0.17086043189018	0.0397901363306779	0.961	0.0030787444133878	0.771702409477173	1	0.225728498504284
TSHZ3	1	0.500120452902915	0.749	6.29147713887557e-05	0.783977929311332	0.749	0.236270886471293	0.500033196122693	0.253	-1.47264372061251e-05	0.216022070688668	0.253	-0.240929675706626	NA	NA	NA	NA	NA	NA	NA	NA	NA	NA	NA	NA
MZF1	12	0.0427870949297887	0.842	0.000398423356832454	0.604652777777733	0.907	0.112575954861045	0.0421694450824205	0.071	-0.000260364947065064	0.395347222222202	0.108	-0.104231770833387	NA	NA	NA	NA	NA	NA	NA	NA	NA	NA	NA	NA
ZNF205	1	0.500035498757543	0.279	-1.4962967366694e-05	0.266878350944771	0.279	-0.217401488730415	0.500097503900156	0.724	4.49994002231779e-05	0.733121649055229	0.724	0.228775180885951	NA	NA	NA	NA	NA	NA	NA	NA	NA	NA	NA	NA
PLAGL1	4	0.125196053396617	0.236	-9.57472608110188e-05	0.397399521032904	0.228	-0.116500937109538	0.1268631317976	0.958	0.00161070646363259	0.602600478967098	0.802	0.12370496668055	NA	NA	NA	NA	NA	NA	NA	NA	NA	NA	NA	NA
E2F1	298	0.106988062759409	1	0.0876666041150728	0.542324388808959	0.985	0.0346392147288942	0.0177666305319092	0.577	0.000225349314444987	0.457675611191025	0.016	-0.0349048111090032	0.0356651827945699	1	0.0175570678948059	0.679608088323468	1	0.16919141426433	0.086285479843636	1	0.0669412254506545	0.629792355791978	1	0.117714639842773
HOXA10	23	0.0248987160696785	0.907	0.00172442180969628	0.68188296283873	0.997	0.187800075677361	0.0225496559492456	0.002	-0.000704874721809648	0.318117037161238	0.002	-0.188128615352541	NA	NA	NA	NA	NA	NA	NA	NA	NA	NA	NA	NA
BACH2	30	0.0195242743766367	0.872	0.000970490028796539	0.607036110242199	0.942	0.0922922531539769	0.017872081219725	0.03	-0.000475211115336209	0.392963889757768	0.059	-0.0890318180237825	0.0219699984903229	0.971	0.00336570681559807	0.676048726236385	0.999	0.14832916275675	0.0229562735876208	0.964	0.00429806320586782	0.688483995412316	0.999	0.14900861919158
HEY1	16	0.0457422477641065	0.989	0.0133802995617437	0.654810898103764	0.974	0.129877318191286	0.0318822665910229	0.047	-0.00026795200013275	0.345189101896229	0.033	-0.129751966555498	0.0319333351389535	0.068	-0.000311439514869789	0.418431899874974	0.117	-0.0856119113356698	0.0365368143604022	0.961	0.00417319452726363	0.570385757449402	0.704	0.0438226062720993
MYF5	13	0.0414126706606631	0.941	0.00215719870325294	0.666340794993292	0.981	0.177784700324929	0.0389591437905994	0.016	-0.000368810381491232	0.333659205006697	0.017	-0.171427197730572	0.0523841521444215	0.996	0.0130305321610472	0.712130439486123	0.994	0.181304515058959	0.0439725934151002	0.969	0.00463829186288395	0.757423263230723	0.998	0.245290219442379
POU6F2	1	0.500034945485043	0.281	-1.54755305640242e-05	0.255270417989693	0.281	-0.228592993597418	0.500101936799184	0.749	4.89959161767972e-05	0.744729582010307	0.749	0.236296913226797	NA	NA	NA	NA	NA	NA	NA	NA	NA	NA	NA	NA
JAZF1	6	0.0839377203385738	0.777	0.000209565849209378	0.730257905515639	0.976	0.23451438786488	0.0835409745737267	0.014	-0.000168680206484001	0.26974209448435	0.016	-0.21624752681458	NA	NA	NA	NA	NA	NA	NA	NA	NA	NA	NA	NA
PAX6	155	0.0250304163301696	1	0.0124586846715065	0.653007700159312	1	0.136850907379759	0.00891388304314056	0	-0.00245268177631519	0.346992299840732	0	-0.138353191698205	0.0178991552315728	1	0.00555181549848007	0.610738582216011	1	0.0839036371361385	0.0287371197438816	1	0.0160090422770784	0.687755748036055	1	0.156823756235561
IRF6	3	0.200149160628072	0.999	0.0332488081901801	0.706109983167623	0.847	0.17133461745361	0.166783092701519	0.176	-6.36733624634067e-05	0.293890016832388	0.162	-0.175039478022475	NA	NA	NA	NA	NA	NA	NA	NA	NA	NA	NA	NA
MSX1	20	0.0281443232300672	0.891	0.00165765733196699	0.727058149228844	0.998	0.193261515214669	0.0256591222047841	0	-0.000412970243505704	0.272941850771149	0	-0.192198572321781	NA	NA	NA	NA	NA	NA	NA	NA	NA	NA	NA	NA
SATB1	20	0.0272243535042213	0.937	0.00103204029194246	0.624236661108764	0.97	0.121155950395973	0.0259213604444254	0.147	-0.000259196101694864	0.375763338891201	0.039	-0.120720873280527	NA	NA	NA	NA	NA	NA	NA	NA	NA	NA	NA	NA
NFATC3	18	0.0306908539630872	0.973	0.00181287499664728	0.68986546721774	0.995	0.188118682921713	0.0284129843614034	0.005	-0.000464228388355283	0.310134532782206	0.005	-0.189879939332927	0.0285971902129996	0.099	-0.000340090948308093	0.45449243397821	0.185	-0.062822728167363	0.0295001602723969	0.866	0.000578434368641165	0.606685538304782	0.901	0.090125096963191
MITF	67	0.030971549593255	1	0.0194659745262022	0.677912864509991	1	0.162644079160175	0.00979026682265371	0	-0.00123695565125658	0.322087135489953	0	-0.165379293139951	0.0208952789368787	0.983	0.00949933716262	0.575625138865616	0.957	0.0595541488171445	0.0592068863368621	1	0.0476052701126218	0.68272063552698	1	0.153670144965935
KLF6	29	0.0527046305688	0.996	0.0333098744026608	0.66670022128062	0.99	0.131788742546763	0.0183053316012263	0.009	-0.000470358671919267	0.333299778719329	0.012	-0.131516410902591	0.0199805746244878	0.913	0.0010276420165004	0.547976207381938	0.782	0.0429448128461666	0.0316110029736246	0.986	0.0123361339352989	0.713704842829528	1	0.173982171714467
ETV4	35	0.0173944519697075	0.819	0.000812917241203599	0.552879565550986	0.778	0.0394929938393362	0.0164990595932797	0.646	0.000192042585041748	0.447120434449011	0.206	-0.0384828552059894	0.0166646939004166	0.677	0.000297281904731432	0.484968600779225	0.341	-0.0202392747263929	0.0173159998243562	0.785	0.000723849498443781	0.561783088372283	0.81	0.043896334150324
CREB3	4	0.125226589988959	0.343	-5.8680012303608e-05	0.511844023323615	0.537	0.0131520720533108	0.125211907326224	0.34	-5.55794750515815e-05	0.488155976676385	0.487	-0.00452936276551485	NA	NA	NA	NA	NA	NA	NA	NA	NA	NA	NA	NA
TBR1	4	0.126038481364752	0.908	0.000763727416610904	0.523831216159934	0.582	0.0297467201166178	0.125242199711152	0.379	-4.82132606533514e-05	0.476168783840068	0.44	-0.0261674822990408	NA	NA	NA	NA	NA	NA	NA	NA	NA	NA	NA	NA
MXD1	5	0.100493149994803	0.596	7.55474415910229e-05	0.662977039621001	0.815	0.113234758161112	0.100194873818023	0.123	-0.000109439868129987	0.337022960379002	0.162	-0.134388504191168	NA	NA	NA	NA	NA	NA	NA	NA	NA	NA	NA	NA
TBX6	5	0.102261136864124	0.974	0.00192124836861586	0.734117769563231	0.959	0.22634456187856	0.10017660633824	0.058	-0.000133990208534759	0.265882230436801	0.056	-0.218232935908817	NA	NA	NA	NA	NA	NA	NA	NA	NA	NA	NA	NA
EBF3	1	0.500036664955635	0.299	-1.79530115369531e-05	0.290198323876946	0.299	-0.233329863099266	0.500089670014347	0.722	3.39937771748344e-05	0.709801676123054	0.722	0.177216178231222	0.500050474459923	0.524	2.69612989822754e-06	0.484409973452709	0.524	0.0290979126542085	0.50003327565553	0.197	-2.22459840061306e-05	0.217895997085003	0.197	-0.313388163031596
KLF13	2	0.250123279925883	0.438	-1.76124129682709e-05	0.572280062467465	0.615	0.0686751691827173	0.25009161293763	0.279	-4.02651207560001e-05	0.427719937532535	0.385	-0.0576392503904217	0.250192028056834	0.226	-0.000923579591493084	0.59616085372202	0.68	0.0561296199895887	0.25013296532413	0.477	-9.72038047386548e-06	0.556871421134826	0.591	0.0472410203019261
PAX7	6	0.091080454706056	0.992	0.00730935014804063	0.670120448470983	0.891	0.157021243361476	0.0847473711183689	0.938	0.00102864604199282	0.329879551529033	0.095	-0.163095733972035	0.0842593954807173	0.876	0.000516992513662912	0.672333298622009	0.91	0.149378232496861	0.089487250307006	0.992	0.00573142544147918	0.848857995765248	0.999	0.332708528584849
HOXA13	1	0.500107411385607	0.744	5.61451085638875e-05	0.757742959762636	0.744	0.265368799125501	0.500034345377112	0.247	-2.00645744800054e-05	0.242257040237364	0.247	-0.279449273853521	NA	NA	NA	NA	NA	NA	NA	NA	NA	NA	NA	NA
SRY	12	0.0422295974467359	0.197	-0.000187034231179536	0.405868055555539	0.167	-0.0866341145833495	0.0438542600482327	0.933	0.00139603576019105	0.594131944444505	0.822	0.0820453559028568	NA	NA	NA	NA	NA	NA	NA	NA	NA	NA	NA	NA
DBP	12	0.0428358850295351	0.8	0.000395312774977868	0.666671006944456	0.976	0.172916666666669	0.0421079871161408	0.017	-0.000331051565363345	0.333328993055536	0.028	-0.168216145833337	NA	NA	NA	NA	NA	NA	NA	NA	NA	NA	NA	NA
ARX	6	0.0838691127208841	0.702	0.000148431299497098	0.616092193411861	0.85	0.136055572911347	0.08363837450273	0.231	-0.000136711796732414	0.383907806588237	0.152	-0.134936131070129	NA	NA	NA	NA	NA	NA	NA	NA	NA	NA	NA	NA
ZHX3	3	0.167117728221523	0.793	0.000232199967887509	0.593159456504768	0.667	0.0873201797768346	0.166819218871823	0.295	-5.93817117034989e-05	0.406840543495243	0.313	-0.0982959376680959	NA	NA	NA	NA	NA	NA	NA	NA	NA	NA	NA	NA
CREB3L1	3	0.167394524088202	0.854	0.000498961699912925	0.767279226751364	0.924	0.240850642927806	0.166770958198193	0.087	-8.77905032748705e-05	0.232720773248649	0.078	-0.254863171777127	0.166821013491311	0.313	-5.05743461733654e-05	0.428852794696926	0.333	-0.0756936852517024	0.167019351205469	0.723	0.000142213340384056	0.736338868932967	0.907	0.237657695177595
ZSCAN10	2	0.25009302511048	0.297	-3.63420679989068e-05	0.440473711608537	0.389	-0.0560515356585112	0.250118165209708	0.483	-4.29929009948538e-06	0.559526288391463	0.635	0.074518479958355	NA	NA	NA	NA	NA	NA	NA	NA	NA	NA	NA	NA
EGR2	74	0.0175385013609534	0.968	0.00568495071482479	0.592503099818363	0.955	0.0569893490522074	0.00988083029458634	0.064	-0.000494971497530012	0.407496900181619	0.043	-0.0561007109105255	0.0132131573928862	0.972	0.00193211535988491	0.634892233648689	0.999	0.0968262520018545	0.0190657078705821	0.982	0.0071241939197102	0.664630013020583	1	0.109228349992748
GSC	3	0.166947084373643	0.595	5.19625426382564e-05	0.672445207975429	0.802	0.155656202821585	0.16678413148291	0.172	-9.6590793896012e-05	0.32755479202457	0.203	-0.164775192184222	NA	NA	NA	NA	NA	NA	NA	NA	NA	NA	NA	NA
NFATC4	10	0.0509940786440149	0.723	0.000304245448615313	0.681132173731935	0.944	0.160704614102745	0.0503626323377652	0.024	-0.000229957283503744	0.318867826268103	0.034	-0.155603582960087	NA	NA	NA	NA	NA	NA	NA	NA	NA	NA	NA	NA
MEF2A	27	0.0202703257371898	0.58	9.65655506152581e-05	0.579478566395466	0.904	0.0712149731175375	0.0199295420928861	0.35	-0.000135171358811276	0.420521433604597	0.106	-0.0702883232463405	0.0219736638957812	0.959	0.00167696251688677	0.608976920626662	0.915	0.0742690566511288	0.0210597917595894	0.852	0.000752909740976634	0.628668230388394	0.954	0.0906215310959184
ID1	12	0.04342078428146	0.829	0.000849995173728149	0.601953125000064	0.806	0.0774782986111696	0.0422682013516406	0.299	-0.000114908541416409	0.398046875000006	0.177	-0.0798849826389056	NA	NA	NA	NA	NA	NA	NA	NA	NA	NA	NA	NA
MYBL2	21	0.0257901145578687	0.773	0.000572509697678424	0.633208522844339	0.975	0.126901002702212	0.0246491436745263	0.026	-0.000476029696907302	0.366791477155713	0.027	-0.127799241211791	0.0249417757441248	0.261	-0.000185156676320651	0.50305202587522	0.38	-0.0191551843498114	0.0253351649490417	0.628	0.000162350728341368	0.608142209517893	0.909	0.0839269895858956
GATA1	104	0.0792824190095172	1	0.0683327059183113	0.668069958615791	1	0.16984277628378	0.00891979444122119	0	-0.00196830301327854	0.331930041384196	0	-0.166889547873632	0.0856874675363511	1	0.0743107842540162	0.734881986602357	1	0.200604911756537	0.130304594278745	1	0.118862448994117	0.738865416821007	1	0.207594030289382
AHR	63	0.0212823758328192	0.996	0.00923356055899371	0.679764453695158	1	0.147724983773868	0.010162036668056	0	-0.00102798236580342	0.320235546304789	0	-0.146428550705503	0.011507258879516	0.395	-0.00013369003489299	0.550996487859986	0.786	0.028593436434553	0.0197663352150207	0.994	0.00771491981923819	0.650757178252026	0.998	0.111275652008797
HOXB3	2	0.250298638137712	0.779	0.000159818512002696	0.776704841228527	0.878	0.272670484122853	0.250068254807501	0.106	-6.58686742951997e-05	0.223295158771473	0.112	-0.262896928682978	NA	NA	NA	NA	NA	NA	NA	NA	NA	NA	NA	NA
PBX1	45	0.0174043252692382	0.968	0.00368091899962945	0.660211126763082	1	0.162301525190956	0.0127842242258216	0	-0.000984805841347778	0.339788873236975	0	-0.159417517376535	0.0141514617520818	0.668	0.000258537011553558	0.534855625699262	0.588	0.00899984348097549	0.0185383510252195	0.971	0.00462059013546697	0.685186924285478	1	0.161302701982088
MTA3	2	0.250121997010236	0.452	-1.37474676964455e-05	0.567907339927121	0.632	0.0792555960437272	0.250092327168867	0.279	-4.5714359983795e-05	0.432092660072879	0.355	-0.0731650182196773	NA	NA	NA	NA	NA	NA	NA	NA	NA	NA	NA	NA
NR1I3	14	0.0504711990355975	0.993	0.0137861669711549	0.849608590180578	1	0.32941861503433	0.0361168834576327	0	-0.000410964715348947	0.150391409819474	0	-0.327708987543351	NA	NA	NA	NA	NA	NA	NA	NA	NA	NA	NA	NA
ATF7	11	0.0458737955178501	0.03	-0.000295738923819323	0.343618466841214	0.039	-0.160022442012977	0.0462981609358356	0.65	0.000138858463501819	0.656381533158785	0.962	0.155538774022163	0.0468447759093609	0.89	0.000667172568764793	0.628736192717234	0.91	0.117044093347381	0.0461858019181737	0.512	1.14350987610728e-05	0.486272021817038	0.371	-0.0259740259740754
TFAP2E	1	0.500081380208333	0.63	2.50450820253878e-05	0.680235281869762	0.63	0.142184165321951	0.500038258474252	0.336	-1.59156542338668e-05	0.319764718130238	0.336	-0.199859455520275	NA	NA	NA	NA	NA	NA	NA	NA	NA	NA	NA	NA
HOXC9	1	0.500243783520234	0.878	0.000194234417072781	0.893290302430899	0.878	0.418510228514913	0.500029134133551	0.122	-2.73215814426964e-05	0.106709697569101	0.122	-0.432330435687887	NA	NA	NA	NA	NA	NA	NA	NA	NA	NA	NA	NA
NR1D2	2	0.250104967821238	0.329	-3.97028845707248e-05	0.423347214992192	0.332	-0.0974492451847997	0.25016612087158	0.606	3.48933112467864e-05	0.576652785007808	0.673	0.0859187922956793	NA	NA	NA	NA	NA	NA	NA	NA	NA	NA	NA	NA
USF2	68	0.0112616257429429	0.488	-1.82481419373336e-05	0.539509383987564	0.844	0.0379150432634069	0.0115330291439769	0.721	0.000384514299234671	0.460490616012409	0.161	-0.0343098206164769	0.0144375208297012	0.966	0.00302287447440591	0.628315429807456	1	0.10422555984359	0.0132520615025521	0.926	0.00183012316600783	0.650373485165008	1	0.124541401391271
ALX4	1	0.500066260270342	0.641	1.96597536071819e-05	0.607256259434699	0.641	0.165712352298163	0.500042855918402	0.398	-1.09829032037823e-05	0.392743740565301	0.398	-0.123887356202176	NA	NA	NA	NA	NA	NA	NA	NA	NA	NA	NA	NA
CTCFL	4	0.125177874776054	0.224	-9.57019515996915e-05	0.366019366930446	0.219	-0.128501145356102	0.125364650919614	0.654	8.04499254419555e-05	0.633980633069555	0.792	0.125846001665973	0.125407893608951	0.636	9.46290875064593e-05	0.674536651395252	0.832	0.133739847980007	0.125295505717679	0.501	1.95255613233414e-07	0.474229487713453	0.387	-0.0496472823823286
HOXA7	5	0.101318507146775	0.912	0.000979679928214197	0.595126776695994	0.758	0.0968865517779851	0.10022761627357	0.201	-0.000136946849719086	0.404873223304033	0.253	-0.101119383558072	NA	NA	NA	NA	NA	NA	NA	NA	NA	NA	NA	NA
SMARCC2	1	0.500055884654074	0.537	4.56302614915138e-06	0.534329290510645	0.537	0.0414085680079121	0.500048704461329	0.485	-1.65561333198561e-06	0.465670709489355	0.485	-0.0175680599656447	NA	NA	NA	NA	NA	NA	NA	NA	NA	NA	NA	NA
TBXT	2	0.250072797458079	0.137	-6.25077020768305e-05	0.259474232170744	0.148	-0.238586673607496	0.250278776191529	0.759	0.000146349871893436	0.740525767829256	0.879	0.242074440395627	0.250087352519643	0.01	-0.000259775383607108	0.433745445080687	0.3	-0.0942087454450807	0.250064543009346	0.056	-7.78833059859596e-05	0.181572097865695	0.059	-0.352745965642894
ZNF671	1	0.50004226185445	0.416	-7.00651045226763e-06	0.384206964759773	0.416	-0.0875800322731769	0.500067732321864	0.59	1.27086590245851e-05	0.615793035240227	0.59	0.0887512362708863	NA	NA	NA	NA	NA	NA	NA	NA	NA	NA	NA	NA
YBX1	33	0.0266236876117303	0.991	0.00932685470361191	0.5911073822852	0.948	0.0853486373195222	0.016718170598164	0.134	-0.000374695694775568	0.408892617714733	0.053	-0.084505306466855	NA	NA	NA	NA	NA	NA	NA	NA	NA	NA	NA	NA
CBFB	9	0.0562082528193268	0.56	5.41982264035817e-05	0.623559976161125	0.859	0.114605935415186	0.0559129311431076	0.061	-0.000207806568631293	0.376440023838855	0.125	-0.121413320835311	NA	NA	NA	NA	NA	NA	NA	NA	NA	NA	NA	NA
BATF2	5	0.101102649666742	0.834	0.000703325469994132	0.580309262248133	0.659	0.057015671369859	0.100244109591754	0.331	-6.51828822868517e-05	0.41969073775191	0.377	-0.0519029520486891	NA	NA	NA	NA	NA	NA	NA	NA	NA	NA	NA	NA
SMARCE1	10	0.0507812544738817	0.659	0.000132580098364532	0.467315904593268	0.39	-0.0272966357671824	0.0507239102599717	0.514	1.87692746717177e-05	0.532684095406694	0.597	0.0258072075824949	NA	NA	NA	NA	NA	NA	NA	NA	NA	NA	NA	NA
VDR	65	0.0179051029617464	0.986	0.00618326392630892	0.640311597317902	0.999	0.107222059290263	0.0100958734798366	0	-0.000862882065496813	0.359688402682109	0	-0.107472952179683	0.0194169762370543	0.983	0.00765044728365404	0.666432580319811	1	0.131291505799192	0.0395153398933453	1	0.0275610594496604	0.720450281425986	1	0.173548376729126
GRHL3	1	0.53125	0.997	0.0311902805016812	0.99921919733486	0.997	0.434985164749362	0.500026045736313	0.002	-2.67135757056058e-05	0.000780802665139801	0.002	-0.505960127010567	NA	NA	NA	NA	NA	NA	NA	NA	NA	NA	NA	NA
SOHLH2	1	0.500026307481848	0.012	-2.64296298745359e-05	0.0107230232679194	0.012	-0.49580969236375	0.502415458937198	0.987	0.0023654339246918	0.98927697673208	0.987	0.5094997657592	NA	NA	NA	NA	NA	NA	NA	NA	NA	NA	NA	NA
TBX5	13	0.0404428353925463	0.884	0.00114417307490147	0.653239151077606	0.975	0.158527888071096	0.0389723861806618	0.022	-0.000318757019401643	0.346760848922434	0.021	-0.161084110951304	0.0407337341611999	0.95	0.00140854017235377	0.710435639676736	0.992	0.192258611225688	0.0419896668815768	0.964	0.00262129118210737	0.742927315925925	0.998	0.230592939536148
PPARD	19	0.0272149821761123	0.1	-0.000351221850158775	0.432959384863429	0.075	-0.0938554900772333	0.0298842371560952	0.954	0.00252994919475212	0.567040615136524	0.93	0.0953897665541439	NA	NA	NA	NA	NA	NA	NA	NA	NA	NA	NA	NA
TFAP2C	21	0.026292793876244	0.858	0.00104182557402353	0.6815421911561	0.995	0.151054189587904	0.0245504578065011	0.004	-0.000386708997944601	0.318457808843947	0.007	-0.152841981980636	0.0258413596158103	0.825	0.000633150583827714	0.677542300334274	0.989	0.141824912967665	0.0268127451336549	0.903	0.00144955228619676	0.740101386810825	0.999	0.189597802541399
ARNTL2	3	0.167150446796929	0.781	0.000255549563173418	0.704634980130851	0.855	0.169347701598214	0.166781826007352	0.171	-6.21275289696688e-05	0.295365019869153	0.168	-0.162606070071322	NA	NA	NA	NA	NA	NA	NA	NA	NA	NA	NA	NA
HOXB7	10	0.0504713476898756	0.181	-0.000179284148064472	0.465274450578099	0.357	-0.0343089261535069	0.0506247625894986	0.441	-4.00924212562576e-05	0.534725549421941	0.629	0.0344261014477458	0.0506358221596276	0.699	0.000141339544595311	0.528892823664202	0.699	0.048422039370899	0.0504639185598885	0.166	-0.00018000177298564	0.457999166753498	0.343	-0.0393110092698134
NRF1	37	0.0149334458005542	0.001	-0.000715933991149973	0.334722153705212	0	-0.172281264315187	0.0181835565970607	0.967	0.00250805456544689	0.665277846294842	1	0.170216709538801	0.0213988336169819	0.979	0.00578305558844095	0.713287289897505	1	0.211643821135402	0.017313048016878	0.949	0.00166064443280509	0.621634307058056	0.991	0.115025194686253
HOXC10	1	0.500064792017623	0.63	1.41719150895669e-05	0.598355109052106	0.63	0.112461610535631	0.500043493389005	0.355	-1.19697287047638e-05	0.401644890947894	0.355	-0.129144760814117	NA	NA	NA	NA	NA	NA	NA	NA	NA	NA	NA	NA
NPAS1	1	0.503649635036496	0.988	0.0036004804946167	0.992920722502733	0.988	0.510566862734891	0.500026210945691	0.009	-2.33038174756173e-05	0.00707927749726722	0.009	-0.467336421841653	NA	NA	NA	NA	NA	NA	NA	NA	NA	NA	NA	NA
NR2F2	106	0.0180930546331855	0.98	0.00707941540093586	0.690230175643703	1	0.185442091687073	0.00843087579695737	0	-0.0022313087179063	0.30976982435627	0	-0.184226924664581	0.0124068511377899	0.83	0.0010371388907667	0.551120955779985	0.587	0.00560872905676457	0.0176671805226519	0.995	0.00611169350155621	0.699072108139488	1	0.155306344544526
TCF12	9	0.05630638101502	0.692	0.000161423546924902	0.58047064405443	0.751	0.0744704241813957	0.0560092427679748	0.291	-0.00011524390655334	0.41952935594553	0.23	-0.0741579730019021	0.0565680556983524	0.748	0.000337604922943366	0.684551603626706	0.933	0.13303187580641	0.0567068712515641	0.828	0.000466054996168627	0.669895328854836	0.905	0.121355459505729
INSM1	10	0.132773606543939	1	0.082054021672877	0.827090928028413	1	0.318702478908431	0.0503219892945817	0.001	-0.00035398136377409	0.172909071971675	0	-0.326226434746375	NA	NA	NA	NA	NA	NA	NA	NA	NA	NA	NA	NA
NEUROG1	4	0.126906360280069	0.957	0.00161321673456791	0.686445751770096	0.881	0.175812161599334	0.125179622689275	0.229	-8.85791560475413e-05	0.313554248229904	0.137	-0.160317315701791	NA	NA	NA	NA	NA	NA	NA	NA	NA	NA	NA	NA
FOXN4	3	0.166944676137537	0.622	6.44623790868604e-05	0.518576361774868	0.566	0.0277994689989101	0.166851327532132	0.38	-4.25664501677581e-05	0.481423638225145	0.433	-0.0355041907439228	NA	NA	NA	NA	NA	NA	NA	NA	NA	NA	NA	NA
ZHX2	4	0.128296581388924	0.983	0.00300099899841094	0.596691482715536	0.707	0.0754177946688882	0.125199871679161	0.298	-6.98610878137607e-05	0.403308517284466	0.28	-0.079634787588505	NA	NA	NA	NA	NA	NA	NA	NA	NA	NA	NA	NA
ZNF385A	2	0.250168928556963	0.558	2.26875573256513e-05	0.519833420093701	0.491	-0.00244664237376369	0.250144219349147	0.585	1.92666932210539e-05	0.480166579906299	0.504	0.00210827693909421	NA	NA	NA	NA	NA	NA	NA	NA	NA	NA	NA	NA
FOXK2	2	0.250172889940178	0.594	2.92974067256924e-05	0.670380010411244	0.763	0.156012493492972	0.250079306567682	0.21	-5.27856350374112e-05	0.329619989588756	0.224	-0.159239979177512	0.250086301362387	0.198	-6.38168684730656e-05	0.366215512753774	0.235	-0.15576522644456	0.250099151845187	0.272	-4.96460204074123e-05	0.473503383654347	0.367	-0.0638079125455493
ZNF148	15	0.0343396876691355	0.59	8.00457199062118e-05	0.504353110729123	0.527	0.00550433227418662	0.034637370640443	0.747	0.000314007892055122	0.495646889270841	0.434	-0.0110503377264051	NA	NA	NA	NA	NA	NA	NA	NA	NA	NA	NA	NA
THAP7	1	0.500073003358155	0.645	2.38994939116832e-05	0.643537556608193	0.645	0.17352037894956	0.500040439987059	0.371	-1.51712353857469e-05	0.356462443391807	0.371	-0.175576492634428	NA	NA	NA	NA	NA	NA	NA	NA	NA	NA	NA	NA
FOXM1	70	0.0419594638142416	1	0.0304346747054985	0.603914354374105	0.999	0.101556412973754	0.0104052001912363	0.057	-0.000791978164027389	0.396085645625942	0.002	-0.0991854112870507	NA	NA	NA	NA	NA	NA	NA	NA	NA	NA	NA	NA
PRDM13	3	0.166869778871173	0.465	-1.2357345126085e-05	0.516285768823646	0.507	0.00137956166379338	0.166880542305987	0.532	1.76924050770411e-05	0.483714231176367	0.49	-0.00641192496572451	NA	NA	NA	NA	NA	NA	NA	NA	NA	NA	NA	NA
DEAF1	3	0.167121630408794	0.809	0.000243859163759935	0.652732226213417	0.81	0.150242074027796	0.166794588275157	0.187	-7.39950464372918e-05	0.347267773786591	0.195	-0.145140298818264	NA	NA	NA	NA	NA	NA	NA	NA	NA	NA	NA	NA
ATOH1	55	0.0176349470011882	0.996	0.0054993066892016	0.613480949285134	1	0.126332411129099	0.0124046663353083	0.473	-3.8669651336953e-05	0.386519050714893	0.001	-0.129793998870585	NA	NA	NA	NA	NA	NA	NA	NA	NA	NA	NA	NA
GATA5	3	0.171095695183198	0.982	0.00421562894256555	0.947559303798566	0.999	0.454717406771124	0.166748620066337	0.002	-0.000126194793546724	0.0524406962014332	0.002	-0.444947680774639	NA	NA	NA	NA	NA	NA	NA	NA	NA	NA	NA	NA
GCFC2	1	0.500066295412357	0.602	1.85079708970859e-05	0.607464473478736	0.602	0.152048305658217	0.5000428412304	0.391	-1.33322396367319e-05	0.392535526521264	0.391	-0.14418822549581	NA	NA	NA	NA	NA	NA	NA	NA	NA	NA	NA	NA
POU5F1	58	0.0148329543606033	0.951	0.00261385582159629	0.609110188562433	0.983	0.0851114199609334	0.0113699929456819	0.241	-0.000247933239248824	0.390889811437623	0.009	-0.0862275998890863	0.0467429941792962	1	0.0342684533967669	0.772048154162576	1	0.227692379011598	0.0482045052986942	1	0.0356166961233803	0.753047891320159	1	0.204046692326861
NHLH2	7	0.0719003773262825	0.435	-3.90569120012063e-05	0.577862907724921	0.678	0.05207721203556	0.0717395643177386	0.178	-0.000155075157502807	0.422137092275078	0.28	-0.0627291999851179	NA	NA	NA	NA	NA	NA	NA	NA	NA	NA	NA	NA
NANOG	46	0.0142999386646653	0.799	0.000630246775576203	0.612814131909265	0.987	0.104350888575284	0.0126520510745974	0.001	-0.000814766799017536	0.387185868090651	0.005	-0.106787268215033	0.0185452933357512	0.964	0.00478399972555795	0.660236764378896	1	0.132222651978768	0.0181457842068197	0.975	0.00433728180737309	0.663768267175962	1	0.137374154412892
GFI1	30	0.0187159549671093	0.673	0.000266652831149884	0.565450248496766	0.866	0.0628162687240689	0.0185098743422755	0.461	-6.31975940109386e-05	0.434549751503111	0.101	-0.0676311125013101	0.0202409330818583	0.965	0.00171229863700749	0.591453793486949	0.897	0.0638428387724911	0.020117026981084	0.943	0.00157981342319229	0.604664094811034	0.952	0.0794590414624561
ZXDC	1	0.500036297640653	0.285	-1.81542498487453e-05	0.28301493935766	0.285	-0.239055749310291	0.500091945568224	0.713	4.01881797298387e-05	0.71698506064234	0.713	0.219795950236843	NA	NA	NA	NA	NA	NA	NA	NA	NA	NA	NA	NA
IRF3	45	0.0133988955304879	0.224	-0.000321893574125385	0.52004370938477	0.691	0.0199318272725991	0.0131894867916533	0.07	-0.000554987703874511	0.479956290615224	0.316	-0.0229967015066678	0.0147967121310426	0.917	0.00113700841856276	0.504565137997593	0.474	-0.00201880547005107	0.0138721502105722	0.645	0.000197441623557258	0.509438676428799	0.514	0.00132171614403376
TEF	8	0.0647733707152693	0.954	0.00172914568042011	0.745528275359222	0.982	0.231201832951413	0.0627854348428761	0.029	-0.000244381490092455	0.254471724640702	0.014	-0.24242670797745	NA	NA	NA	NA	NA	NA	NA	NA	NA	NA	NA	NA
TLX2	1	0.500039401103231	0.346	-1.38532481158693e-05	0.339492998802769	0.346	-0.171828639841757	0.50007665184731	0.692	2.91164491308393e-05	0.660507001197231	0.692	0.207979803237728	NA	NA	NA	NA	NA	NA	NA	NA	NA	NA	NA	NA
TFDP3	2	0.250516840147086	0.879	0.000379947571269745	0.53237896928683	0.533	0.0171915668922437	0.250247756481914	0.738	0.000114352568980625	0.46762103071317	0.464	-0.0158901613742842	NA	NA	NA	NA	NA	NA	NA	NA	NA	NA	NA	NA
FOXC1	10	0.051368652188729	0.795	0.000608134200930463	0.762149776065049	0.991	0.216912300802048	0.0503236099712693	0.005	-0.000208839553101373	0.237850223934998	0.003	-0.215519216748274	NA	NA	NA	NA	NA	NA	NA	NA	NA	NA	NA	NA
RARG	30	0.0208160934854131	0.962	0.002281537955679	0.694776352830743	1	0.177419803287796	0.0176902262775058	0	-0.000614406482962685	0.305223647169218	0.001	-0.17346209988529	0.019764099528242	0.902	0.00119394439728175	0.620765995898934	0.98	0.102962847113612	0.0206900218114434	0.942	0.00206923808136967	0.72038021756503	1	0.186723664546615
NFYB	35	0.0164524952105753	0.537	6.79888688226264e-05	0.516399853991795	0.665	0.0216807336169086	0.0161913405359008	0.282	-0.000265555671137022	0.483600146008228	0.372	-0.0181027868205501	0.0211912231399584	0.995	0.00477170681184461	0.644410342746917	0.998	0.125119749104202	0.0184909528970469	0.96	0.00207215974642575	0.673805674952923	1	0.161874715991677
SREBF2	46	0.123908185533276	1	0.110250181527213	0.669259195404855	1	0.155127512941819	0.0125522872826848	0	-0.000846958660779129	0.330740804595066	0	-0.155280637360532	0.0132378766893879	0.721	0	0.495773766044036	0.721	0	0.119124204893304	1	0.105480815517083	0.667443253224637	1	0.154456601136954
ZNF189	1	0.500060716454159	0.536	5.34172852439951e-06	0.571391390349279	0.536	0.0413565144969028	0.500045545636728	0.466	-3.98383330668661e-06	0.428608609650721	0.466	-0.0459632502212275	NA	NA	NA	NA	NA	NA	NA	NA	NA	NA	NA	NA
IRF9	28	0.109778877056632	1	0.0901721285371893	0.788849338734596	1	0.273787494042567	0.0187070538692468	0	-0.00077636849605621	0.211150661265351	0	-0.27994403818659	NA	NA	NA	NA	NA	NA	NA	NA	NA	NA	NA	NA
EGR1	580	0.0513002542696492	1	0.0135115236877614	0.544376887742242	0.851	0.011999609496437	0.0276871382608746	0.071	-0.00153184688254663	0.455623112257744	0.136	-0.0121981463111306	0.0564697523858004	1	0.0219709397987319	0.619744581069288	1	0.0930717776980073	0.0672270536276849	1	0.0290681788294747	0.637424490309589	1	0.0894110382952631
DLX3	9	0.0564344313918088	0.715	0.000224158395672178	0.621980361864745	0.848	0.106380947421427	0.0559787463716956	0.26	-0.000135768633135899	0.37801963813522	0.185	-0.0916205222563956	NA	NA	NA	NA	NA	NA	NA	NA	NA	NA	NA	NA
SNAI2	25	0.0215130808938202	0.402	-0.000103779260766282	0.557189763902622	0.761	0.0413675926407922	0.0219441692635921	0.843	0.000543326111957104	0.442810236097363	0.266	-0.0382905091989847	0.0226063035738336	0.89	0.00101728181462935	0.60773440350236	0.923	0.0815192578307908	0.0220648382491267	0.679	0.000327994771298926	0.613050502944742	0.903	0.0777547297649639
FOXD1	5	0.102284567355549	0.943	0.00189106030121373	0.733649190399393	0.941	0.19294528036656	0.100179739481928	0.069	-0.000121410580139453	0.266350809600663	0.06	-0.200609152913009	NA	NA	NA	NA	NA	NA	NA	NA	NA	NA	NA	NA
ZBTB3	1	0.50003003003003	0.135	-2.18910639253611e-05	0.133361095205872	0.135	-0.365415647285409	0.500195083886071	0.875	0.000141481766148588	0.866638904794128	0.875	0.352142001978033	NA	NA	NA	NA	NA	NA	NA	NA	NA	NA	NA	NA
KLF12	2	0.250290552437479	0.762	0.000153986414611895	0.818740239458615	0.909	0.314614783966684	0.250063612231323	0.061	-6.13976431286245e-05	0.181259760541385	0.067	-0.298334200937012	0.250088760658006	0.197	-6.34790892474202e-05	0.344013534617387	0.2	-0.179958355023425	0.250166656695858	0.585	3.72784581404995e-05	0.645080687142114	0.752	0.136946902654867
PIAS1	9	0.0564623743870096	0.792	0.000331579451152357	0.567978383007252	0.744	0.0671249283965956	0.0563523723466505	0.721	0.000214117746724432	0.432021616992694	0.247	-0.0674373795761065	NA	NA	NA	NA	NA	NA	NA	NA	NA	NA	NA	NA
PTF1A	10	0.0526129311491912	0.945	0.00197750491160421	0.707311738360635	0.989	0.211112123737147	0.0503500314957315	0.01	-0.000346742809019099	0.292688261639371	0.011	-0.21487605457771	NA	NA	NA	NA	NA	NA	NA	NA	NA	NA	NA	NA
FOXD2	2	0.250089441277906	0.218	-6.51096805383555e-05	0.318193649141072	0.174	-0.2006376887038	0.25049906834861	0.866	0.000370481129121303	0.681806350858928	0.803	0.201054138469547	NA	NA	NA	NA	NA	NA	NA	NA	NA	NA	NA	NA
POU4F2	3	0.171988238926195	0.99	0.00511598755594311	0.683759348916295	0.864	0.188557447030018	0.166938379055165	0.621	5.43652031239072e-05	0.316240651083701	0.174	-0.17991566453226	0.167155141190021	0.83	0.000280077668714351	0.637279400281155	0.753	0.116811564023847	0.169193375799187	0.973	0.00231050058168303	0.885869470907738	0.992	0.373119371128118
RBPJ	115	0.0115618857971099	0.747	0.000563093610406218	0.553286994770396	0.952	0.0475413848293869	0.00934231390746374	0.005	-0.00132301109507698	0.446713005229589	0.038	-0.0483681707347641	0.0275692469246631	1	0.0167381040451257	0.565866707950903	0.968	0.0504877843321201	0.0233346019710319	1	0.0123594082857688	0.569687931862728	0.969	0.0493617253791273
SREBF1	73	0.0150363434049133	0.983	0.00382824423164898	0.635672552709194	1	0.116894285282787	0.00954669228541533	0	-0.00112030893235703	0.364327447290794	0	-0.114996489274233	0.0187419886462596	1	0.00779112107447275	0.645754884775943	1	0.134980785844341	0.0249656773025077	1	0.013783522550589	0.696283927174484	1	0.175787157686388
EOMES	9	0.0696143411645931	0.995	0.0134378369830479	0.725777800922302	0.99	0.220052422364563	0.0558610904569668	0.007	-0.000305215865041453	0.274222199077679	0.012	-0.223619573330556	0.0588000195072604	0.963	0.00256769004719121	0.662992472241016	0.893	0.122987148998702	0.0634438113816521	0.984	0.00722593593342109	0.748754534881666	0.993	0.220978203637139
FLI1	41	0.0298859117364358	1	0.015182195842467	0.604656932282079	0.984	0.0955501895011099	0.0138861463935963	0.014	-0.000639329273843478	0.395343067717867	0.011	-0.0956328855449017	0.0150707245819521	0.866	0.000596605562531183	0.576920679227157	0.943	0.0616473560802487	0.0243980971330697	0.987	0.00979208180664632	0.625787679816181	0.992	0.112543590356869
PRDM14	1	0.500058486372675	0.557	5.08689344935753e-06	0.555046587892353	0.557	0.0423975847170891	0.50004688672168	0.456	-3.17335492228121e-06	0.444953412107647	0.456	-0.0351881734422987	NA	NA	NA	NA	NA	NA	NA	NA	NA	NA	NA	NA
POU3F4	4	0.125289640893795	0.469	-1.73186694290839e-05	0.631976259891712	0.778	0.119188619325281	0.125163597260507	0.128	-0.000124635192091382	0.368023740108288	0.192	-0.120906653477718	NA	NA	NA	NA	NA	NA	NA	NA	NA	NA	NA	NA
POU1F1	15	0.0341468835060254	0.376	-7.62940424316808e-05	0.503504019725257	0.55	0.00886770502332029	0.0341173865203924	0.266	-0.000189757843895633	0.496495980274683	0.477	-0.0038877602403084	NA	NA	NA	NA	NA	NA	NA	NA	NA	NA	NA	NA
TCF4	11	0.046698228531473	0.804	0.000497050307715269	0.642220338902837	0.928	0.129133899276107	0.0459031469419333	0.073	-0.000223283647821676	0.357779661097202	0.062	-0.130431180194217	0.0466990770605531	0.806	0.000476577396364766	0.632457589803557	0.876	0.0909493350251106	0.046983077120998	0.845	0.000733127375772323	0.729351217502929	0.989	0.190776048595996
KLF9	8	0.0629519929094657	0.277	-0.000125560369264213	0.371817069360527	0.08	-0.155686966256981	0.0634984162824066	0.881	0.000517029207696168	0.628182930639348	0.926	0.14975070297846	0.0667790724724614	0.989	0.00373052601671052	0.634412101645488	0.895	0.121859378254541	0.0639106204850041	0.846	0.00079825402110531	0.581415330139485	0.634	0.0365646479899319
ONECUT1	12	0.0530514108466531	0.999	0.0106222423289096	0.86688368055549	1	0.371252170138793	0.0420066796089121	0	-0.000481275109063831	0.133116319444445	0	-0.379361979166703	0.0456424099934267	0.985	0.00312376082324945	0.661857638888866	0.936	0.117222222222168	0.0593112878920687	0.991	0.0168049206865346	0.821041666666632	1	0.298565538194418
FOXI1	3	0.188538984822132	0.996	0.0216481867345517	0.919464834192311	0.998	0.406302601211245	0.166750552062295	0.002	-0.000113046370775083	0.0805351658076952	0.003	-0.399847293803252	NA	NA	NA	NA	NA	NA	NA	NA	NA	NA	NA	NA
TP53	319	0.021103591466586	0.812	0.00144162690580387	0.470174470417229	0.019	-0.0349609921705447	0.0245184135026117	0.994	0.00522673572860425	0.529825529582768	0.984	0.0352513586246164	0.067911320064395	1	0.0477983818227541	0.642252848785304	1	0.113430161973072	0.0459835882140975	1	0.0253789582711028	0.616200838677879	1	0.086567282802159
NFKB2	43	0.0635623434039159	1	0.0488123712624551	0.749599340990212	1	0.212263744636123	0.0130114549408419	0	-0.000787164810903018	0.250400659009768	0	-0.214309804953984	0.0198516846594947	0.988	0.00539941094044635	0.698027459548907	1	0.161296642956734	0.0568374502538499	1	0.0419206740135228	0.79139162431591	1	0.230613381343686
SOX9	79	0.0274880420191329	0.996	0.0157217364768204	0.798808076972045	1	0.258146670838974	0.00866371187594728	0	-0.00153153273298932	0.201191923027813	0	-0.2573357252067	0.0128624490424397	0.943	0.00191404107209478	0.52155133916019	0.575	0.00636682463263871	0.0322010242270853	1	0.0205127211400808	0.77063883925109	1	0.22752590626433
FOSL1	29	0.028102605108618	0.979	0.0086931730413963	0.743488757107184	1	0.202269610125376	0.0181653510124407	0	-0.000518450240735654	0.256511242892887	0	-0.197829615661862	0.0372997013233514	0.998	0.0180667693094553	0.658717219089457	0.989	0.115873968869669	0.0268204698825429	0.983	0.0073955445221165	0.756253291797492	1	0.198818278396575
SOX17	15	0.0353620061098014	0.82	0.000880037412829465	0.643138684863835	0.928	0.117289159764451	0.0362491624126419	0.97	0.00205420137315927	0.356861315136035	0.064	-0.118369189630338	0.0360440655335923	0.956	0.00173364700448188	0.775964994530379	0.999	0.251828410689168	0.0370135584244262	0.956	0.00255328717589866	0.766602420517189	0.999	0.228108558629056
THRB	19	0.0279251796243646	0.763	0.000410034242052808	0.616428138548307	0.953	0.107868274343482	0.0270890797227233	0.042	-0.000386583364280994	0.383571861451656	0.05	-0.111744413396333	0.0283484363599397	0.917	0.000844289842629284	0.657429929223055	0.986	0.139669205055535	0.028712270715757	0.91	0.0011710222758715	0.690224231970553	0.997	0.164879191152506
NKX2-8	1	0.500028908418131	0.108	-2.32211033946994e-05	0.0997345270938524	0.108	-0.401046275571287	0.500260824204486	0.895	0.000212341695271734	0.900265472906147	0.895	0.43704127843423	NA	NA	NA	NA	NA	NA	NA	NA	NA	NA	NA	NA
NR1I2	177	0.0226217018757144	1	0.00977278270693611	0.504449579202151	0.452	-0.00253806918269239	0.0126251901895826	0.727	0.000462031341411885	0.495550420797839	0.574	0.00416657391454639	NA	NA	NA	NA	NA	NA	NA	NA	NA	NA	NA	NA
STAT3	329	0.0456463568368879	1	0.0238984498289799	0.611460880446467	1	0.0845714137625374	0.0146776560625	0	-0.00337061052748084	0.388539119553506	0	-0.0854465033198438	0.0623656917699775	1	0.0407912623004948	0.620797368920502	1	0.0844011523850421	0.0795117051602462	1	0.0566676700278427	0.667083674915775	1	0.121183686392598
CLOCK	23	0.0236370532421516	0.856	0.000530750492638333	0.4601436058249	0.244	-0.0455038779010588	0.0230885165733374	0.482	-2.17728736966599e-05	0.539856394175164	0.76	0.0435949490990627	0.125613430979919	1	0.102490187311215	0.7179339612595	1	0.216179672683843	0.0557569868541345	1	0.0326670119741588	0.746632468329934	1	0.241938882557282
LHX4	6	0.08413395437679	0.828	0.000374939609551636	0.760604325037314	0.985	0.252364712416229	0.0835306401051474	0.015	-0.000169340355001782	0.239395674962681	0.018	-0.241782081988303	NA	NA	NA	NA	NA	NA	NA	NA	NA	NA	NA	NA
PRDM1	61	0.0175131985989607	0.979	0.00525055481963966	0.562606412711385	0.845	0.0342117134661333	0.010875766831794	0.082	-0.000529529106504906	0.437393587288587	0.16	-0.0354798919031222	0.071149699730169	1	0.0590792583073153	0.759578107037012	1	0.219883437152865	0.0496909579878845	1	0.0373096269323402	0.796234584334432	1	0.248563401645708
CRX	13	0.0400128674489394	0.854	0.000685887925022013	0.760736737089663	0.998	0.241136357262156	0.038882690379471	0	-0.000346980118755773	0.239263262910327	0	-0.244165361176705	NA	NA	NA	NA	NA	NA	NA	NA	NA	NA	NA	NA
MKX	4	0.125456722878396	0.738	0.000175801227846661	0.56277332361509	0.67	0.0654610058308331	0.12624411519835	0.911	0.000936597793823268	0.437226676384841	0.279	-0.0865264473136191	NA	NA	NA	NA	NA	NA	NA	NA	NA	NA	NA	NA
MYC	449	0.0424949225837383	1	0.0138531634718276	0.518222198904219	0.364	-0.00510936025705855	0.0229842252445833	0.314	-0.000530545093512705	0.481777801095762	0.628	0.00454007418998148	0.0783840886363692	1	0.0513917777509399	0.726259578065953	1	0.201509670444376	0.0875318495744367	1	0.0581233033384951	0.688018831071487	1	0.147429274574555
OLIG1	2	0.250128852208327	0.413	-2.61098356602041e-05	0.509109838625716	0.466	-0.0194299843831338	0.25012238989764	0.483	-5.81587584658205e-06	0.490890161374284	0.521	0.0108146798542426	NA	NA	NA	NA	NA	NA	NA	NA	NA	NA	NA	NA
POU3F2	13	0.0393623872863506	0.52	1.43498967998673e-05	0.579561435491389	0.813	0.0717224855460868	0.0391475763939325	0.314	-0.000119522720332416	0.420438564508604	0.216	-0.0676958335169078	0.0396429273962046	0.79	0.000352461615543441	0.519774667751117	0.545	0.00727201336607786	0.0394662866087541	0.602	0.000115025100704796	0.593264072247396	0.804	0.07189276685093
JUN	299	0.0422422578891694	1	0.0220923309092322	0.620464025823582	1	0.103111023951076	0.0132690059240827	0	-0.0036314693049247	0.379535974176426	0	-0.102753463447394	0.0250724902433452	0.994	0.00513538543398277	0.565333041437584	0.943	0.0267930324154447	0.0374157912479039	1	0.0162282276832958	0.643584061289647	1	0.0968053949549558
SMAD5	11	0.0462313253465386	0.569	5.46556608300788e-05	0.54115079233556	0.628	0.032559857204322	0.0462732333168358	0.592	9.18781532788793e-05	0.458849207664376	0.341	-0.0384236616464296	0.0462982012554413	0.667	0.000140929734187889	0.502521175506968	0.467	-0.00748540558964794	0.0462683510961064	0.585	7.89282927666224e-05	0.568947640037709	0.738	0.0549781971582806
SOX6	15	0.0344762171694384	0.67	0.000174232978966633	0.450830858988335	0.233	-0.0601170321751686	0.0343619627676846	0.627	0.000124842694770505	0.549169141011633	0.765	0.05868104391313	0.0342528707918637	0.419	-7.3005985442548e-05	0.532927019846815	0.532	0.00756628639887824	0.0342848234228888	0.422	-6.1884048029627e-05	0.481856540084398	0.252	-0.053393759441591
GTF2I	18	0.0289437743315184	0.626	0.000114196794842442	0.438782953006124	0.231	-0.0562748196774552	0.0290392958173803	0.605	0.000122395579037222	0.561217046993895	0.77	0.0528275618538501	NA	NA	NA	NA	NA	NA	NA	NA	NA	NA	NA	NA
RAX	1	0.500044385264092	0.377	-1.19242129711372e-05	0.413669251991047	0.377	-0.124173650512727	0.500062908907901	0.607	1.38555435099663e-05	0.586330748008953	0.607	0.116860132215918	NA	NA	NA	NA	NA	NA	NA	NA	NA	NA	NA	NA
CTCF	164	0.012966332831541	0.708	0.000676499865455243	0.528113507851801	0.901	0.0301707304268287	0.0110516776940078	0.057	-0.00119047155952247	0.471886492148206	0.107	-0.0275589076633181	0.0220974692015892	0.998	0.00923961386648619	0.695200379529024	1	0.153483241310789	0.0192200194846626	0.998	0.00631010211636724	0.688642492394017	1	0.157685238063492
IRF2	40	0.0431682470031838	0.998	0.0283281039074595	0.613404965574744	0.988	0.109767499478395	0.0140669165609039	0.004	-0.000867895236309696	0.386595034425198	0.013	-0.113375625912784	0.0308400041696282	1	0.0158067041471752	0.704773889004753	1	0.181605009910236	0.0429649647961881	1	0.0279472140899483	0.720181775505912	1	0.19344160755267
HINFP	1	0.500034466119804	0.235	-1.66325266838241e-05	0.244911769298839	0.235	-0.245796678985998	0.500106247343816	0.754	5.40389226967308e-05	0.755088230701161	0.754	0.253552652126386	NA	NA	NA	NA	NA	NA	NA	NA	NA	NA	NA	NA
DBX1	1	0.500116740602382	0.803	6.62482343597448e-05	0.777106865858102	0.803	0.29251470511686	0.500033489618218	0.244	-1.624430836622e-05	0.222893134141898	0.244	-0.253838946436937	NA	NA	NA	NA	NA	NA	NA	NA	NA	NA	NA	NA
IRF8	325	0.0366126610987803	1	0.0156275931258192	0.51228496605315	0.181	-0.0149486622870481	0.0170550837826503	0.29	-0.000475168389248333	0.48771503394683	0.807	0.0141867218396079	NA	NA	NA	NA	NA	NA	NA	NA	NA	NA	NA	NA
ZBTB7B	2	0.250207616119479	0.666	7.18354236145524e-05	0.730530973451327	0.844	0.224726704841228	0.250071933854312	0.147	-5.05390684271689e-05	0.269469026548673	0.167	-0.199479437792816	NA	NA	NA	NA	NA	NA	NA	NA	NA	NA	NA	NA
NFE2L3	3	0.166877857444124	0.459	-1.36724970637714e-05	0.356690440245049	0.181	-0.163543130824083	0.167296559259025	0.893	0.000435711268134187	0.643309559755005	0.825	0.164957398441732	NA	NA	NA	NA	NA	NA	NA	NA	NA	NA	NA	NA
SNAI1	32	0.0232245208408616	0.974	0.00537686192329924	0.635997784150103	0.976	0.10165455552657	0.0168545805498428	0.014	-0.000424538946082329	0.364002215849816	0.015	-0.104456139207571	0.0172646002498438	0.492	-7.31047762056944e-05	0.489546402502607	0.492	-0.0153529066736184	0.0230125470525867	0.962	0.00513717283179048	0.630394616788265	0.982	0.0980924954378997
ZNF335	1	0.50004329379167	0.4	-7.13485641601341e-06	0.398886054864401	0.4	-0.0850554369892249	0.500065240083507	0.621	1.33875386242321e-05	0.601113945135599	0.621	0.103326219353495	NA	NA	NA	NA	NA	NA	NA	NA	NA	NA	NA	NA
RARB	21	0.0256280926299469	0.821	0.000514096017499931	0.625575976834385	0.973	0.120540134140212	0.0246575158890114	0.023	-0.000384974799792999	0.374424023165618	0.018	-0.117443444471794	NA	NA	NA	NA	NA	NA	NA	NA	NA	NA	NA	NA
NR2F6	9	0.0574923231078859	0.94	0.00130683095474769	0.873324191243256	1	0.358057479444769	0.0558172735053773	0	-0.000324717143571414	0.126675808756733	0	-0.373960665868172	0.0587452600115206	0.971	0.00254498501937732	0.557158314383745	0.601	0.0238996221655285	0.0585290836213574	0.971	0.00231590678662756	0.834591817250779	0.999	0.306083540187614
SIX5	1	0.500109481059777	0.715	5.12535064984831e-05	0.762323668731456	0.715	0.209255114257457	0.500034139014065	0.254	-1.34030611007585e-05	0.237676331268544	0.254	-0.214928946957472	NA	NA	NA	NA	NA	NA	NA	NA	NA	NA	NA	NA
HOXA9	18	0.0354070427982513	0.987	0.00650367257226472	0.643716786495739	0.983	0.148410093431937	0.0285298942303277	0.035	-0.000426907699389464	0.356283213504209	0.012	-0.148889120442754	0.0292958529727512	0.767	0.000358510699276372	0.522948432959396	0.501	0.000756168015486391	0.0355657137335556	0.975	0.006611261917473	0.614520741435455	0.918	0.0971267062624139
NFIX	12	0.0435583800543622	0.907	0.00107743447173174	0.638025173611064	0.923	0.118059895833293	0.0421375388206298	0.065	-0.000266028323806906	0.361974826388893	0.082	-0.122378472222208	NA	NA	NA	NA	NA	NA	NA	NA	NA	NA	NA	NA
PAX8	16	0.0334559780981968	0.915	0.00118430671769075	0.688372577620274	0.993	0.172931535215674	0.0318194322325401	0.014	-0.000353241167534823	0.311627422379676	0.013	-0.177069767138942	NA	NA	NA	NA	NA	NA	NA	NA	NA	NA	NA	NA
FOXP3	26	0.111747151080553	1	0.0907830686941181	0.51940717991489	0.584	0.00951114193841995	0.0206217254299806	0.296	-0.000229171620353442	0.480592820085178	0.451	-0.00758265241480954	0.0232219029461874	0.955	0.00238474101807641	0.635948488080253	0.984	0.124850151151883	0.0921194722721646	1	0.0711538641368162	0.617289048905853	0.951	0.0974518679485693
FOXO1	215	0.0194402930670193	0.968	0.00444244537214438	0.536101538676272	0.768	0.0143818301788402	0.0123321471911688	0.064	-0.00107689191714251	0.463898461323758	0.201	-0.0152003192670543	0.0163819177003488	0.79	0.00109729824629691	0.557100447928761	0.898	0.0237110265880679	0.0172213775996711	0.799	0.00140225486225849	0.558789576322333	0.757	0.0148975174782839
KLF1	5	0.110332735690641	0.983	0.00996741442713207	0.7521007965846	0.963	0.243010360805924	0.100170021170673	0.036	-0.000199266435251491	0.247899203415389	0.033	-0.258650492008155	0.100565480722926	0.761	0.000212549148357249	0.737429062321026	0.957	0.22041703545582	0.103721783999253	0.97	0.00335071467837889	0.867902327276506	0.999	0.338949341385945
ELK4	5	0.100330631115133	0.448	-2.07065200425599e-05	0.511001197480107	0.5	-8.8509397618064e-05	0.100292766516928	0.415	-3.26931639917649e-05	0.488998802519942	0.499	-8.85093975939166e-05	0.10648961464427	0.986	0.00618399514941158	0.84688915499557	1	0.359598063206166	0.104223185625799	0.973	0.00389556807016042	0.842755245483417	0.997	0.343572655802576
CEBPE	16	0.082941983693351	0.995	0.0506193391646751	0.852690664721714	1	0.337111247134744	0.0317056668200098	0	-0.000574954349732579	0.147309335278175	0	-0.345462596374266	NA	NA	NA	NA	NA	NA	NA	NA	NA	NA	NA	NA
ZBTB33	7	0.0724087127966383	0.844	0.000492853234946508	0.656503142782756	0.916	0.140967753933131	0.0716991937193795	0.085	-0.000164629630930682	0.343496857217241	0.12	-0.142544724216166	NA	NA	NA	NA	NA	NA	NA	NA	NA	NA	NA	NA
THRA	10	0.0509365932903193	0.769	0.000288063685386981	0.602806999270987	0.844	0.102874700552083	0.0504663311197875	0.152	-0.000193986862884091	0.397193000729112	0.112	-0.110923341318608	NA	NA	NA	NA	NA	NA	NA	NA	NA	NA	NA	NA
ZBTB18	4	0.125333117068892	0.591	5.52237328345639e-05	0.648922324031653	0.821	0.137911286963764	0.12516112238571	0.139	-9.45901706550234e-05	0.351077675968346	0.172	-0.140839754269055	NA	NA	NA	NA	NA	NA	NA	NA	NA	NA	NA	NA
ONECUT2	2	0.250138731725137	0.457	-1.39621529144929e-05	0.55929203539823	0.573	0.0434669442998439	0.250102531166307	0.366	-2.74300887874723e-05	0.44070796460177	0.401	-0.0457183758459137	0.250063791902997	0.046	-7.81982345230969e-05	0.183810515356585	0.052	-0.335866736074961	0.250077538509959	0.147	-6.82321941434805e-05	0.294716293597085	0.155	-0.234252993232691
MAX	17	0.0300171735540693	0.003	-0.000425528027126282	0.27399292095062	0.001	-0.223431347011264	0.0320539279244144	0.923	0.00157116232264473	0.726007079049328	0.998	0.224217397300125	0.0321984936047283	0.924	0.00162193469350121	0.76722492070543	1	0.232272497433446	0.0308696193100628	0.736	0.000320903321396185	0.618295205552947	0.893	0.0836124603527671
ZBTB16	22	0.0238563712357991	0.219	-0.000263674198288454	0.503614571983541	0.447	-0.00926500544793296	0.0238366418000722	0.289	-0.000177251783867894	0.496385428016508	0.536	0.00629944573407937	NA	NA	NA	NA	NA	NA	NA	NA	NA	NA	NA	NA
VEZF1	5	0.10021521451757	0.14	-0.000129078148745312	0.400187431665517	0.199	-0.113375331910262	0.100354972774738	0.555	2.66973303319068e-05	0.599812568334444	0.786	0.102571978965981	NA	NA	NA	NA	NA	NA	NA	NA	NA	NA	NA	NA
HOXD3	5	0.100272822510389	0.348	-6.5407176801105e-05	0.481553600249965	0.453	-0.0168063726765554	0.100527560203826	0.7	0.000184463593310411	0.5184463997501	0.558	0.0195189253917652	NA	NA	NA	NA	NA	NA	NA	NA	NA	NA	NA	NA
PAX5	37	0.0575111847508363	1	0.0416710990942234	0.638136650339952	0.994	0.136668663448232	0.0162821543712933	0.773	0.000564858733895331	0.361863349660031	0.006	-0.135032946897247	0.0168343184958514	0.852	0.00100905746162815	0.617628528136996	0.981	0.0938398111279417	0.058792336902482	1	0.0427805642579658	0.694070967969282	1	0.164708411149119
MLX	1	0.500029272290849	0.124	-1.98340054246016e-05	0.110926031960856	0.124	-0.359117172453282	0.500234521575985	0.87	0.000179015184172626	0.889073968039144	0.87	0.357919941700068	0.500802568218299	0.952	0.00074588849326751	0.967622716152204	0.952	0.42676071000989	0.500253292806484	0.887	0.000201401331944129	0.897298422778616	0.887	0.398807974597887
IRF7	31	0.0385688221565371	0.999	0.0203416145831575	0.734470098938639	1	0.212464115194662	0.0171514184152712	0	-0.000652690725237316	0.265529901061373	0	-0.209169524277212	NA	NA	NA	NA	NA	NA	NA	NA	NA	NA	NA	NA
NKX3-2	2	0.250102035386133	0.381	-3.29413597116579e-05	0.467881311816762	0.455	-0.0220718375845914	0.250117530098988	0.397	-2.84578208679109e-05	0.532118688183238	0.544	0.0147188964081207	NA	NA	NA	NA	NA	NA	NA	NA	NA	NA	NA	NA
FOXP4	1	0.500031137127911	0.159	-2.06066569146124e-05	0.164176773723388	0.159	-0.332882202904586	0.500158478605388	0.868	0.00010536620999102	0.835823226276612	0.868	0.325802925407319	NA	NA	NA	NA	NA	NA	NA	NA	NA	NA	NA	NA
NFE2L2	84	0.0297182247196327	1	0.0184211080849912	0.534091757782128	0.613	0.00878480313076124	0.0106340128629888	0.699	0.000307923848314016	0.46590824221786	0.364	-0.0121306835155544	0.0999928875979856	1	0.0887826834683109	0.670463145525934	1	0.138547516978423	0.0859440698043995	1	0.0744083244711141	0.709272495070902	1	0.165157410726828
CREB1	291	0.0162711867719908	0.096	-0.00116395268236802	0.478626541065729	0.086	-0.0239979542358424	0.0182209065091636	0.722	0.000722894928822389	0.521373458934243	0.914	0.0241683589081144	0.0256007747064379	1	0.00813637173893327	0.553761516277412	0.999	0.041838819428461	0.020771568300356	0.988	0.00330454394129759	0.54770068566882	0.987	0.0371672432183998
NR0B1	17	0.0324444983351599	0.952	0.00199837996563429	0.641738810658387	0.981	0.155372875902112	0.0300599660832349	0.017	-0.000477561298843118	0.358261189341593	0.026	-0.149715765441326	NA	NA	NA	NA	NA	NA	NA	NA	NA	NA	NA	NA
ZBTB7A	11	0.0460144274874384	0.206	-0.000185976905770539	0.346752773293056	0.032	-0.1701118786427	0.0463524633061469	0.738	0.000219649847205433	0.65324722670705	0.974	0.170971208886004	NA	NA	NA	NA	NA	NA	NA	NA	NA	NA	NA	NA
ASCL1	39	0.0471878820505076	1	0.0319415385950717	0.670935490212759	1	0.164264784746875	0.014573424948409	0.066	-0.000483474059815104	0.329064509787379	0	-0.157463018908812	0.0184801300772405	0.974	0.00334415053569563	0.681765356464192	1	0.164102296632451	0.0551676012459835	1	0.0398579268687751	0.722051710003635	1	0.196597244790124
NR1H2	19	0.0275824597677507	0.567	5.60997234892585e-05	0.524634803807316	0.583	0.0137070258619769	0.0272227433761982	0.198	-0.000224308609257512	0.475365196192693	0.429	-0.0131668069773108	0.0282274281755959	0.805	0.000603346015532372	0.63901861150031	0.941	0.104332857099723	0.0279118415634983	0.708	0.000280625363768765	0.636206456849648	0.943	0.101573490335015
CDX2	49	0.0133606043537433	0.718	0.000372299198353035	0.550503361601392	0.921	0.0613469622050268	0.0123394324749752	0.012	-0.000837079419740382	0.449496638398624	0.075	-0.0615029814044303	0.0331725279542186	0.998	0.0198024734692726	0.770285957100582	1	0.233880767252376	0.0261761225349701	0.999	0.0129639570161741	0.733172024745808	1	0.213788902295742
ZNF384	3	0.16681310265294	0.257	-6.44030173759247e-05	0.440730907387157	0.351	-0.0621279955576458	0.166863049067648	0.509	2.89450228205257e-06	0.55926909261283	0.668	0.0734204452773758	NA	NA	NA	NA	NA	NA	NA	NA	NA	NA	NA	NA
POU6F1	1	0.500138427464009	0.797	8.60357203876783e-05	0.812034771745354	0.797	0.308755400551767	0.500032049227614	0.206	-2.05270288561321e-05	0.187965228254646	0.206	-0.317057935557753	NA	NA	NA	NA	NA	NA	NA	NA	NA	NA	NA	NA
GATA4	68	0.0206069328722177	0.994	0.00948039031457491	0.670380521619383	1	0.182821257159303	0.00982442680437513	0	-0.00159787697941267	0.329619478380562	0	-0.18520854330033	0.0178014962429592	0.981	0.00610407079862016	0.589147882303777	0.907	0.0460860874855452	0.0220156721518512	0.995	0.0105357028224117	0.733794646149256	1	0.211934395049252
MSC	13	0.0403078364643196	0.856	0.00085607613603552	0.722766009447678	0.991	0.185031672322757	0.038896230603849	0.005	-0.000314377274956666	0.277233990552392	0.006	-0.186275727501867	NA	NA	NA	NA	NA	NA	NA	NA	NA	NA	NA	NA
PPARA	88	0.012030624267206	0.93	0.00134776704799882	0.563726445589534	0.957	0.0562266476203083	0.0100515256970852	0.213	-0.00042687903345583	0.436273554410463	0.037	-0.0538807139053835	NA	NA	NA	NA	NA	NA	NA	NA	NA	NA	NA	NA
STAT5B	69	0.0121708120725665	0.858	0.000929106994499815	0.531514527957789	0.736	0.0228262951531171	0.0104681203068223	0.089	-0.000632552044933694	0.468485472042264	0.268	-0.0225136217347884	0.0267892735558515	1	0.0154362218335943	0.692511055238693	1	0.171624395188903	0.024294880044662	0.992	0.0129208661763498	0.668508638644249	1	0.146703642380423
KLF15	7	0.0732045503583936	0.927	0.00126388756150342	0.732324171532715	0.975	0.223033436233126	0.0716668438754999	0.027	-0.000220167699956739	0.26767582846729	0.036	-0.21257856956893	0.0718118463895102	0.303	-0.000126794219198686	0.499453267378284	0.414	-0.0250939115557725	0.0728893900982246	0.902	0.0009362652508417	0.592226726670886	0.702	0.0600290103023799
TAL1	294	0.0283227619274273	1	0.00951162260268588	0.546887102446418	0.95	0.0278682146291025	0.0166980330528169	0.384	-0.000347315443104217	0.453112897553574	0.04	-0.0286185887823708	0.0581932623254669	1	0.0377746878346244	0.703377106207799	1	0.157896629420399	0.06220690254389	1	0.0415174092615797	0.673693592036676	1	0.122702715191163
PHOX2B	9	0.138005681942408	0.997	0.0818333693237784	0.75499198620579	0.997	0.256696002360695	0.0559835897600664	0.229	-0.000164592194101219	0.24500801379413	0.007	-0.250319683845689	0.0598319149970217	0.966	0.00366607330497774	0.796114033108234	1	0.287845649117301	0.106034904136721	0.994	0.0498698253682167	0.790443622813494	1	0.286115595364103
TCF7L1	5	0.101340233950586	0.905	0.000975238707065548	0.716093091060627	0.938	0.203535169469497	0.100189408953312	0.08	-0.000141716937528027	0.283906908939423	0.062	-0.208444837819551	0.101156924786447	0.89	0.000774050840323087	0.483490394127127	0.37	-0.0421304732649876	0.101022070452254	0.889	0.000661734867907368	0.79535585984278	0.979	0.265720830947049
POU2F3	2	0.250211784377118	0.603	6.02074408339592e-05	0.603149401353462	0.639	0.0728006246746487	0.250103330768522	0.39	-2.2400270862144e-05	0.396850598646538	0.367	-0.0683888599687663	NA	NA	NA	NA	NA	NA	NA	NA	NA	NA	NA	NA
TSC22D3	5	0.100388982896088	0.545	2.76022879071997e-05	0.599666788150233	0.752	0.0903160306139431	0.100247736359405	0.276	-8.29644769322901e-05	0.400333211849843	0.256	-0.082865621908691	NA	NA	NA	NA	NA	NA	NA	NA	NA	NA	NA	NA
NR3C1	78	0.0139003747843213	0.957	0.0028339203556757	0.600643772797993	0.994	0.0883167431850078	0.00964846122751258	0.003	-0.00103123658010173	0.39935622720195	0.005	-0.0889030266969972	0.0354052376329485	1	0.0237671225369476	0.658081465936538	0.999	0.106761389981004	0.0225378176955144	0.986	0.0108952687719743	0.70559321170794	1	0.149275152567722
BARX2	4	0.125457967301819	0.719	0.000167268321269259	0.63844491878384	0.794	0.119910974593918	0.125179486232227	0.245	-6.9844277091835e-05	0.36155508121616	0.229	-0.114659256559767	NA	NA	NA	NA	NA	NA	NA	NA	NA	NA	NA	NA
PRDM10	1	0.500048090795422	0.466	-6.67971613477203e-06	0.458851699547134	0.466	-0.0660038519598146	0.500056715063521	0.527	2.47924044383119e-06	0.541148300452866	0.527	0.020977564936755	NA	NA	NA	NA	NA	NA	NA	NA	NA	NA	NA	NA
ZNF175	1	0.500213949507916	0.868	0.000162593636965247	0.878402998282234	0.868	0.385143927957941	0.500029627873904	0.141	-2.19054661727558e-05	0.121597001717766	0.141	-0.37340586122534	NA	NA	NA	NA	NA	NA	NA	NA	NA	NA	NA	NA
LYL1	75	0.00987079737357905	0.011	-0.00108784656959347	0.425202138962912	0.022	-0.0695243071885224	0.0128789693660702	0.866	0.00169299160477004	0.574797861037075	0.98	0.0717705666161327	NA	NA	NA	NA	NA	NA	NA	NA	NA	NA	NA	NA
CDX4	1	0.500052148518982	0.551	5.15579868443083e-06	0.500962989953672	0.551	0.0547602935818021	0.500051948051948	0.484	-1.5793374008588e-06	0.499037010046328	0.484	-0.0147571703711415	NA	NA	NA	NA	NA	NA	NA	NA	NA	NA	NA	NA
ZBTB14	1	0.500034996850284	0.248	-1.73128302050074e-05	0.256363541720889	0.248	-0.246135026807558	0.500101502233049	0.726	4.69160906996224e-05	0.743636458279111	0.726	0.22039456561345	NA	NA	NA	NA	NA	NA	NA	NA	NA	NA	NA	NA
MLXIPL	13	0.042352771134184	0.969	0.00299910799400708	0.737786823832902	0.995	0.219138016002396	0.0389250337312619	0.015	-0.0003133851044081	0.262213176167014	0.005	-0.220047518500571	NA	NA	NA	NA	NA	NA	NA	NA	NA	NA	NA	NA
ELF2	4	0.125175761966407	0.171	-0.000102427731458826	0.361503019575177	0.18	-0.140664046230737	0.125376834037046	0.674	0.000102680345283129	0.638496980424823	0.824	0.138562057476052	NA	NA	NA	NA	NA	NA	NA	NA	NA	NA	NA	NA
NFYC	25	0.0248372557192979	0.979	0.00332498975289615	0.465250429978627	0.311	-0.030650961588607	0.021823292781223	0.662	0.000216607848897071	0.534749570021382	0.682	0.0275947255954311	0.0244765146306722	0.956	0.00293609747276385	0.584104862667442	0.869	0.0665513107833724	0.0235084158173587	0.943	0.001977511497684	0.630689529368865	0.982	0.117932975452114
LBX1	3	0.166833751777353	0.361	-3.96824837187726e-05	0.512728408558487	0.502	0.00216912211289	0.166829045881492	0.438	-1.86532276544582e-05	0.487271591441509	0.523	0.0104378156072661	NA	NA	NA	NA	NA	NA	NA	NA	NA	NA	NA	NA
HOXA4	1	0.500182748538012	0.834	0.000128373060958586	0.857633647389516	0.834	0.336239654364687	0.500030345329854	0.155	-1.80761309916955e-05	0.142366352610484	0.155	-0.320181146218312	NA	NA	NA	NA	NA	NA	NA	NA	NA	NA	NA	NA
FOXA2	101	0.0198771264244935	0.989	0.00926429694133241	0.640688505039045	1	0.142242091667668	0.00873905428694466	0	-0.00196093581275231	0.359311494960906	0	-0.143312829530037	0.0136885458858741	0.948	0.00234964343914201	0.613875892324631	0.991	0.0668748131680224	0.0197120209352029	0.981	0.00849690019368573	0.693514335997405	1	0.158011222607211
SOX21	1	0.501190476190476	0.963	0.00113869223300722	0.978189578887096	0.963	0.480740200926552	0.50002660565104	0.038	-2.58997850890452e-05	0.0218104211129041	0.038	-0.482536047056374	NA	NA	NA	NA	NA	NA	NA	NA	NA	NA	NA	NA
NR2C2	6	0.0850664887070237	0.946	0.00131968604533285	0.620934430212879	0.826	0.110421222534755	0.0839156504098404	0.71	0.000185834353942718	0.379065569787254	0.168	-0.116474018535816	0.0837273471656067	0.512	6.21619805309115e-06	0.411707278975321	0.22	-0.0880150300253414	0.084738828771941	0.949	0.000999488082167543	0.582639105835051	0.715	0.0728288034989412
LMX1B	14	0.0387402074157511	0.949	0.00218008733298026	0.661646302442239	0.988	0.179101617728043	0.0362463131565717	0.016	-0.000383208429418413	0.338353697557798	0.014	-0.179756447844236	NA	NA	NA	NA	NA	NA	NA	NA	NA	NA	NA	NA
ZNF224	2	0.25007306146463	0.17	-5.93830915182614e-05	0.226002082248829	0.125	-0.256428943258719	0.253414273281798	0.97	0.00326946416987717	0.773997917751171	0.882	0.259279021343051	NA	NA	NA	NA	NA	NA	NA	NA	NA	NA	NA	NA
HIC1	13	0.0393415566181415	0.463	-3.05392316004224e-05	0.616558554732472	0.853	0.0897542740608153	0.0389756595001126	0.091	-0.000202927529983146	0.383441445267581	0.154	-0.0843453384992154	0.039343453453554	0.645	0.000111911693413527	0.531249624379475	0.762	0.0392087728928192	0.0393436239176152	0.461	-3.40025678265202e-05	0.607603761413916	0.821	0.0775220664538373
CREB3L3	2	0.250221364352544	0.636	6.30338522440432e-05	0.632873503383654	0.674	0.0907470067673087	0.250093567922174	0.342	-2.92843649885022e-05	0.367126496616346	0.327	-0.101119208745445	NA	NA	NA	NA	NA	NA	NA	NA	NA	NA	NA	NA
TFAP2B	6	0.0840383873392073	0.764	0.000300861208386793	0.467579575827	0.446	-0.0137109930924397	0.0873133713144374	0.984	0.00355815181408772	0.532420424172989	0.582	0.0234605505223666	NA	NA	NA	NA	NA	NA	NA	NA	NA	NA	NA	NA
FOXN1	2	0.251582016400565	0.946	0.00143890522024137	0.878761061946903	0.965	0.37467464862051	0.250060067096681	0.05	-7.86774765788034e-05	0.121238938053097	0.044	-0.378904216553878	NA	NA	NA	NA	NA	NA	NA	NA	NA	NA	NA	NA
CUX1	61	0.0110130077525099	0.048	-0.000742907022437775	0.464132763687386	0.124	-0.0420778010136981	0.0116632067594339	0.546	6.21476252974339e-05	0.535867236312627	0.885	0.0431591553238274	0.0123031609850365	0.734	0.000490370309340198	0.588933420418057	0.971	0.0659121083434226	0.0115060916084955	0.266	-0.000346037059406341	0.529873456079451	0.591	0.00864612642750573
SOX8	12	0.0570985423450709	0.993	0.0145781630373291	0.827547743055604	1	0.295377604166754	0.042021900882456	0	-0.000317525132762529	0.172452256944444	0	-0.299309895833327	NA	NA	NA	NA	NA	NA	NA	NA	NA	NA	NA	NA
SSRP1	2	0.250074842269305	0.174	-7.11526993570355e-05	0.251978136387298	0.148	-0.249284226965122	0.250541823892017	0.86	0.000402494647891771	0.748021863612702	0.859	0.252993232691307	NA	NA	NA	NA	NA	NA	NA	NA	NA	NA	NA	NA
NR6A1	2	0.250576853456678	0.879	0.00043135815987333	0.909500260281104	0.976	0.389380530973451	0.250057233262966	0.021	-7.49356941368573e-05	0.0904997397188964	0.021	-0.40671525247267	NA	NA	NA	NA	NA	NA	NA	NA	NA	NA	NA	NA
SP100	1	0.500265533722783	0.899	0.000214330355024384	0.902035292280464	0.899	0.410285773775441	0.50002885170225	0.108	-2.02208269477477e-05	0.0979647077195357	0.108	-0.371714122117537	NA	NA	NA	NA	NA	NA	NA	NA	NA	NA	NA	NA
ZIC1	8	0.0633878468551602	0.775	0.000344694099028361	0.440500676942301	0.284	-0.0583667465111088	0.0630596247617719	0.554	3.90379954084696e-05	0.559499323057669	0.693	0.0594016871484967	NA	NA	NA	NA	NA	NA	NA	NA	NA	NA	NA	NA
ETV6	18	0.0301911417462169	0.886	0.00117217915063672	0.674383198453164	0.983	0.145713938383468	0.0284360388659192	0.011	-0.000363084212158825	0.325616801546779	0.013	-0.151877612216798	0.0297337920430715	0.865	0.000740143188609776	0.610140032186038	0.887	0.0779692438609776	0.0322370725933183	0.958	0.00319895372261468	0.677639424357163	0.978	0.139414226668032
ID4	4	0.13918082274802	0.99	0.0138934799939277	0.667612453144524	0.84	0.162946428571429	0.125177990538159	0.222	-7.60105479760964e-05	0.332387546855477	0.162	-0.13932996668055	NA	NA	NA	NA	NA	NA	NA	NA	NA	NA	NA	NA
UBP1	1	0.500374812593703	0.92	0.000322429146872416	0.93061266982458	0.92	0.427411378897506	0.500027965769898	0.075	-2.3098959036183e-05	0.0693873301754203	0.075	-0.420982770287856	NA	NA	NA	NA	NA	NA	NA	NA	NA	NA	NA	NA
ZBTB38	1	0.500091625435221	0.726	4.44422550480716e-05	0.715996043933163	0.726	0.267555046587892	0.500036347775516	0.304	-1.47352733194106e-05	0.284003956066837	0.304	-0.206548331684972	NA	NA	NA	NA	NA	NA	NA	NA	NA	NA	NA	NA
ZNF76	4	0.125113287862003	0	-0.000167933011062132	0.0976546230737193	0	-0.399540556018327	0.126577769940657	0.933	0.00129769462796753	0.90234537692628	0.999	0.393813775510202	NA	NA	NA	NA	NA	NA	NA	NA	NA	NA	NA	NA
ZNF277	1	0.500063824355374	0.572	1.3367716555357e-05	0.592264848264015	0.572	0.108037062099839	0.500043940592319	0.405	-1.34087315988296e-05	0.407735151735985	0.405	-0.138488366040289	NA	NA	NA	NA	NA	NA	NA	NA	NA	NA	NA	NA
CDC5L	2	0.250152139153749	0.554	1.36868757604214e-05	0.505908381051536	0.505	0.00326652785007808	0.2501456001456	0.533	1.12380585595706e-05	0.494091618948464	0.504	0.000963040083289957	NA	NA	NA	NA	NA	NA	NA	NA	NA	NA	NA	NA
NFIL3	22	0.0339001721277124	0.983	0.00954373959769654	0.724219527215907	0.999	0.180638590174868	0.0234513947594439	0.001	-0.000415262143442282	0.275780472784146	0.001	-0.183176607134387	0.0265507991310464	0.934	0.00238005052624565	0.576543180633896	0.788	0.047688189871658	0.0292474026374861	0.968	0.00484446059438233	0.785491970249585	1	0.240748022170521
ZMIZ1	1	0.500031651579414	0.158	-2.42300789538019e-05	0.17776274009682	0.158	-0.356540523658321	0.500146370023419	0.831	9.83531103988522e-05	0.82223725990318	0.831	0.364218416532195	NA	NA	NA	NA	NA	NA	NA	NA	NA	NA	NA	NA
HNF4A	171	0.0398761731359714	1	0.0273846145848566	0.7251357566053	1	0.224139906161275	0.00856729543628785	0	-0.00353791119053551	0.27486424339474	0	-0.223012299405631	0.0488219796002001	1	0.0353429003412479	0.759609841612877	1	0.216773146650809	0.0694489104035807	1	0.0561635110167421	0.8227676442125	1	0.290585627628385
SIX4	1	0.500119703136222	0.754	6.35485925608581e-05	0.78262453802509	0.754	0.246056946541044	0.500033253524874	0.242	-1.55317298985436e-05	0.21737546197491	0.242	-0.249180157201603	NA	NA	NA	NA	NA	NA	NA	NA	NA	NA	NA	NA
TBX19	1	0.500035393218659	0.241	-1.6802101410085e-05	0.26469210348238	0.241	-0.236713341314872	0.500098309083759	0.763	4.53626053686929e-05	0.73530789651762	0.763	0.226823174223101	NA	NA	NA	NA	NA	NA	NA	NA	NA	NA	NA	NA
TCF7L2	86	0.011593534277997	0.796	0.000670266458964144	0.572929459228706	0.961	0.0559645460094231	0.00945651137949607	0.016	-0.00094613777080608	0.427070540771224	0.044	-0.0548848031049988	0.0259979853326782	1	0.0145776700316728	0.655447412386395	1	0.103968115970225	0.0210147506240001	1	0.00955945095034703	0.670575668334075	1	0.118594346184035
NFKB1	450	0.137566528414836	1	0.107639946457941	0.671319451847079	1	0.135252875196875	0.0170097087705139	0	-0.00610614116608238	0.328680548152892	0	-0.13453422402255	0.0642019121947305	1	0.0346183853136076	0.640391275509566	1	0.0895261403072025	0.137049677844199	1	0.104998173244237	0.706333961079663	1	0.14178060855862
AIRE	9	0.0561771413100802	0.466	-2.3043677782747e-05	0.517262927667543	0.51	0.00162879642650304	0.0562560925580843	0.698	0.000155309202427831	0.482737072332444	0.519	0.00689996354736305	NA	NA	NA	NA	NA	NA	NA	NA	NA	NA	NA	NA
SALL3	2	0.250052948434129	0.001	-8.41673299524226e-05	0.0168922436231129	0.001	-0.482886517438834	0.253503455094518	0.99	0.00337546016207629	0.983107756376887	0.999	0.500377407600208	NA	NA	NA	NA	NA	NA	NA	NA	NA	NA	NA	NA
HOPX	2	0.25029722224734	0.732	0.00015114514801462	0.613378448724623	0.685	0.103409682457054	0.250108428115734	0.399	-2.12728644852223e-05	0.386621551275377	0.323	-0.103761061946903	NA	NA	NA	NA	NA	NA	NA	NA	NA	NA	NA	NA
ZNF263	1	0.501893939393939	0.977	0.00184233714064619	0.986309926604549	0.977	0.490630368018323	0.500026386616708	0.013	-2.65128469993936e-05	0.0136900733954505	0.013	-0.494352194055489	0.500329597890574	0.911	0.000274140881516116	0.921086877309874	0.911	0.390349279058873	0.503067484662577	0.994	0.00300525293017917	0.991567331216491	0.994	0.409739211909843
PRDM5	1	0.50017793594306	0.826	0.000121787700400944	0.853781687574827	0.826	0.317266149601791	0.500030482228861	0.161	-1.83436546583593e-05	0.146218312425173	0.161	-0.32077976159492	NA	NA	NA	NA	NA	NA	NA	NA	NA	NA	NA	NA
HHEX	15	0.0368655416825558	0.968	0.00255237288986464	0.761532183848135	1	0.248493688249895	0.033806447209223	0.001	-0.000416317750253019	0.238467816151843	0.001	-0.25212446389188	NA	NA	NA	NA	NA	NA	NA	NA	NA	NA	NA	NA
DLX6	1	0.500412881915772	0.921	0.000362079099125889	0.937015251678726	0.921	0.44927385352142	0.500027774691701	0.073	-2.53433389558744e-05	0.0629847483212743	0.073	-0.447087606059029	NA	NA	NA	NA	NA	NA	NA	NA	NA	NA	NA	NA
ZNF433	1	0.500076616610481	0.613	2.35718311432098e-05	0.660350840664203	0.613	0.150955181927021	0.500039410420115	0.381	-1.17825458130216e-05	0.339649159335797	0.381	-0.151996252147207	NA	NA	NA	NA	NA	NA	NA	NA	NA	NA	NA	NA
HSF1	43	0.0133967632504011	0.007	-0.000713702945273377	0.419320438644253	0.033	-0.0797708752139787	0.0147716101764874	0.849	0.000725154875737192	0.580679561355677	0.957	0.0814723869813807	0.0271538195363743	0.991	0.0128953081048188	0.622793342448481	0.991	0.0981244548186112	0.0164566113152338	0.955	0.00221402085763713	0.579021118157091	0.895	0.0588801929471875
TCF7	17	0.0309076941669697	0.848	0.00048046208320171	0.669245973982261	0.988	0.167917503026304	0.0300459452199798	0.012	-0.000358720689137733	0.330754026017802	0.007	-0.164739592111897	0.0308382037421034	0.657	0.000210861005693883	0.613715275117606	0.859	0.0731340882276718	0.0309829149951454	0.803	0.000422778703447379	0.70088411504219	0.995	0.166199837580254
KLF8	8	0.0632857259538423	0.753	0.000255835002521562	0.668174599041848	0.95	0.160555743595086	0.0627975572188072	0.042	-0.000210544939523119	0.331825400958114	0.061	-0.158137627577555	NA	NA	NA	NA	NA	NA	NA	NA	NA	NA	NA	NA
NEUROG3	7	0.0748961980755484	0.981	0.00301420339741612	0.857432960166616	1	0.361306579387802	0.0716313720973902	0	-0.00028646117244141	0.142567039833376	0	-0.36297467177446	NA	NA	NA	NA	NA	NA	NA	NA	NA	NA	NA	NA
DACH1	9	0.0842023963878405	0.999	0.0280602052795151	0.567538636902785	0.761	0.0711520769324124	0.0560148969777693	0.274	-0.000124339126576119	0.432461363097211	0.268	-0.0662049332569206	NA	NA	NA	NA	NA	NA	NA	NA	NA	NA	NA	NA
ETV7	3	0.167222924261637	0.809	0.000330259045778047	0.584986204383387	0.646	0.0651430752945826	0.166846235229976	0.471	-7.66012090322454e-06	0.415013795616651	0.38	-0.057941589879734	NA	NA	NA	NA	NA	NA	NA	NA	NA	NA	NA	NA
NCOR1	26	0.0206517956636088	0.457	-4.54569771600986e-05	0.49586437225864	0.535	0.00529933685620693	0.0206724268973875	0.355	-0.00014302520703207	0.504135627741406	0.494	-0.00134212446576532	NA	NA	NA	NA	NA	NA	NA	NA	NA	NA	NA	NA
KLF16	3	0.167870701174681	0.93	0.000971481473490104	0.883665642841035	0.992	0.352551755253619	0.166754022760378	0.01	-8.92801134493026e-05	0.116334357158972	0.013	-0.345159387092855	0.166794406915646	0.164	-8.53473666398707e-05	0.350530133444385	0.161	-0.166493136897646	0.167114088084894	0.78	0.000215536791596138	0.809759314210351	0.95	0.275617332153319
RFX1	17	0.0304000224431097	0.413	-6.70139877799389e-05	0.459804176945524	0.233	-0.0553161822165725	0.0308399802497483	0.805	0.000429625006771555	0.54019582305438	0.754	0.0467646292692787	0.0304646954056653	0.629	9.37029138576816e-05	0.561601520003664	0.803	0.0607373243644987	0.0304374742467475	0.576	4.61191192786259e-05	0.484976173329415	0.379	-0.0211635995893438
KMT2C	1	0.500068027210884	0.592	1.17873999022633e-05	0.617458747592525	0.592	0.0801884337098537	0.500042147854674	0.411	-6.85979341064069e-06	0.382541252407475	0.411	-0.0864348550309719	NA	NA	NA	NA	NA	NA	NA	NA	NA	NA	NA	NA
ARNTL	18	0.0285850460658824	0.065	-0.000362599819770368	0.43164530582477	0.109	-0.0828687784376592	0.0289454941615089	0.616	0.000121928311857786	0.568354694175346	0.875	0.0856937353109116	0.09643069862417	1	0.0675224508271364	0.699286814166458	0.998	0.184973892304304	0.0367277573511075	0.989	0.00774219837246761	0.610697208618499	0.903	0.0891236265963308
GATA6	52	0.0158381344048569	0.945	0.00279116419656805	0.713439457202462	1	0.179089047695488	0.0113423193021743	0	-0.000974108232656593	0.286560542797515	0	-0.180017966115308	0.0170235518971471	0.97	0.00374799889444502	0.685980407901171	1	0.1306733780313	0.0190475949137404	0.983	0.00564715536879377	0.757708366789741	1	0.197338204592839
IRF5	28	0.0193456221753162	0.229	-0.000260999021169498	0.54814559007512	0.695	0.0279325032765692	0.0190818082763896	0.095	-0.000359740212354027	0.451854409924954	0.284	-0.0353466058025073	0.0195391880453426	0.466	-4.68017965791004e-05	0.504220406886691	0.474	-0.00195242687358477	0.0193589324718503	0.236	-0.000291116230226568	0.554273278327186	0.76	0.0361945966877124
RFX4	2	0.25021001170557	0.619	6.4770973604078e-05	0.746043727225403	0.869	0.232391983342009	0.250069965779934	0.119	-6.27932608244786e-05	0.253956272774597	0.14	-0.24069495054659	NA	NA	NA	NA	NA	NA	NA	NA	NA	NA	NA	NA
POU4F3	1	0.50030599755202	0.91	0.000253291062533578	0.914996616521784	0.91	0.408750195200666	0.500028443028614	0.084	-2.25747799200704e-05	0.0850033834782156	0.084	-0.404898235385977	NA	NA	NA	NA	NA	NA	NA	NA	NA	NA	NA	NA
HBP1	18	0.0292264456870517	0.713	0.000277621112941776	0.473736005464704	0.267	-0.0467579567688416	0.0289626553447775	0.672	0.000157444185647445	0.526263994535426	0.718	0.0453990251584213	NA	NA	NA	NA	NA	NA	NA	NA	NA	NA	NA	NA
TWIST2	31	0.0209674010438512	0.937	0.00283256337435359	0.504777072741662	0.487	-0.00223423380998755	0.0177118064869022	0.269	-0.000249495327261182	0.49522292725837	0.534	0.00444240015748421	NA	NA	NA	NA	NA	NA	NA	NA	NA	NA	NA	NA
AEBP2	12	0.0436273675838887	0.949	0.00121226161895773	0.742209201388879	0.997	0.240227864583333	0.0420667164338826	0.006	-0.000335898113789368	0.257790798611111	0.004	-0.235236545138879	NA	NA	NA	NA	NA	NA	NA	NA	NA	NA	NA	NA
SPDEF	17	0.0665252040599082	1	0.0360157161184464	0.628245713497688	0.955	0.119315691892822	0.0301220199629247	0.068	-0.000305803175217497	0.371754286502264	0.046	-0.119352466175339	0.0303418232055296	0.318	-0.000115183041188679	0.490400380000905	0.355	-0.0250907865099983	0.0380962107000746	0.988	0.00753866354496181	0.617547461808447	0.899	0.095772489772266
SOX11	14	0.0380307788945964	0.892	0.00132307118376392	0.603998928459836	0.87	0.0905004985638262	0.036313658566546	0.1	-0.000281932799757391	0.396001071540201	0.127	-0.0933504978196991	0.0367674486948893	0.751	0.00023262977757408	0.556082850892206	0.87	0.0680986114625035	0.0385309197518033	0.938	0.00181941127791499	0.612035479886323	0.871	0.0908018692423317
RORA	67	0.02915004252979	1	0.0177572667186181	0.632235531665229	1	0.123532117422787	0.0106431744321223	0.141	-0.000552215932666066	0.367764468334758	0.001	-0.122576332232838	NA	NA	NA	NA	NA	NA	NA	NA	NA	NA	NA	NA
MBD1	19	0.0272661809154638	0.216	-0.000188215703029685	0.431078216564665	0.146	-0.0681786396904718	0.028677949371172	0.933	0.00123190580061729	0.56892178343535	0.868	0.0712992949733217	NA	NA	NA	NA	NA	NA	NA	NA	NA	NA	NA	NA
MBD3	2	0.250079255536792	0.206	-6.20967875604173e-05	0.331337844872462	0.23	-0.173295158771473	0.250169369637415	0.627	3.58529225763515e-05	0.668662155127538	0.79	0.172709526288392	NA	NA	NA	NA	NA	NA	NA	NA	NA	NA	NA	NA
GCM2	2	0.250113189741964	0.42	-1.87950663254055e-05	0.486179073399271	0.5	1.3014055179561e-05	0.250121289193104	0.436	-1.78974245403363e-05	0.513820926600729	0.505	0.00390421655387818	NA	NA	NA	NA	NA	NA	NA	NA	NA	NA	NA	NA
ZNF267	1	0.500505561172902	0.938	0.00044885889993429	0.948571131122794	0.938	0.407526937691947	0.500027436347673	0.068	-2.23669324704856e-05	0.0514288688772058	0.068	-0.42603196085576	NA	NA	NA	NA	NA	NA	NA	NA	NA	NA	NA	NA
SHOX	10	0.0506619699748003	0.508	9.95006219163541e-06	0.477924174565175	0.396	-0.0201150921779039	0.0505940071732317	0.464	-1.56667656405624e-05	0.522075825434811	0.607	0.0260077075304146	NA	NA	NA	NA	NA	NA	NA	NA	NA	NA	NA	NA
NPAS3	1	0.500112714156898	0.753	5.8770882595538e-05	0.769142678673676	0.753	0.251574618708032	0.500033836367328	0.241	-2.25874974808526e-05	0.230857321326323	0.241	-0.307922544375618	NA	NA	NA	NA	NA	NA	NA	NA	NA	NA	NA	NA
YY2	1	0.500095438060699	0.7	3.83472935494567e-05	0.727343709333194	0.7	0.183176305241789	0.500035780735652	0.314	-1.06843912793808e-05	0.272656290666806	0.314	-0.167247930872937	0.500026025400791	0.284	-2.74162415465629e-05	0.14530737598251	0.284	-0.367732028525324	0.500047714476572	0.426	-6.65107741282256e-06	0.45458331164437	0.426	-0.0667326011139452
NEUROD6	3	0.16682165941064	0.334	-5.69622057342012e-05	0.499002203828067	0.502	0.00116264945249878	0.16682317838649	0.267	-8.30221389843122e-05	0.500997796171933	0.461	-0.0210838669373716	NA	NA	NA	NA	NA	NA	NA	NA	NA	NA	NA	NA
CREB3L4	2	0.250137877923847	0.495	-1.75827500337178e-06	0.435059864653826	0.374	-0.0677251431546069	0.250271525016569	0.759	0.000140761757931929	0.564940135346174	0.633	0.0610879750130141	NA	NA	NA	NA	NA	NA	NA	NA	NA	NA	NA	NA
FOXP1	17	0.0308803136028919	0.804	0.000407393057455359	0.640133000321729	0.968	0.130885800530155	0.0300581711436921	0.013	-0.000390937394176557	0.359866999678225	0.026	-0.137926543370627	0.0303296648108006	0.194	-0.000283920385670332	0.498588786908323	0.288	-0.0363375879135248	0.0306288781572135	0.557	6.9489367672336e-05	0.588269003876593	0.797	0.0530300476533182
SRF	50	0.0676066350288576	1	0.054494570457474	0.688909299655538	1	0.162802943325329	0.0117180239548846	0	-0.000856201814509723	0.31109070034439	0	-0.162921406951279	0.043256660135546	0.999	0.0301775500162516	0.678057614027851	1	0.146194551717053	0.101201655779671	1	0.0879300577206111	0.711538461538466	1	0.169117524266845
CEBPA	122	0.0196541155006272	0.992	0.0082248928842873	0.653390754750952	1	0.138957290315888	0.00862165722036999	0	-0.00190044043381888	0.346609245248994	0	-0.139492610499012	0.0200817067896371	0.995	0.00828536453035108	0.652623036694205	1	0.115512477565307	0.0289506394631278	1	0.0168537816753262	0.733959930956856	1	0.189544135200755
DLX1	6	0.148489631738025	0.997	0.0646850619939785	0.900482488111354	0.999	0.388524419452259	0.0834996895596571	0	-0.000244571107144154	0.0995175118886484	0	-0.398785969662277	NA	NA	NA	NA	NA	NA	NA	NA	NA	NA	NA	NA
NR0B2	23	0.0241277322786652	0.835	0.000912923271968073	0.655604320410148	0.996	0.154772775163443	0.0226512615925754	0.021	-0.00044655116970203	0.344395679589973	0.008	-0.1573376504202	NA	NA	NA	NA	NA	NA	NA	NA	NA	NA	NA	NA
PRRX1	4	0.128138095335763	0.958	0.00283567059579218	0.780677321949186	0.965	0.264525197834234	0.12513146490007	0.03	-0.000131005904431547	0.219322678050812	0.029	-0.264954706372346	NA	NA	NA	NA	NA	NA	NA	NA	NA	NA	NA	NA
TFCP2	12	0.0426040915537007	0.696	0.000172551325268944	0.590533854166646	0.854	0.0853059895832925	0.0421724439096886	0.062	-0.000310634061036943	0.40946614583331	0.134	-0.0970551215278124	0.0422652508848637	0.929	0	0.496770833333333	0.929	0	0.0425961844986609	0.696	0.00018737933969095	0.589027777777757	0.838	0.0947721354166605
CREB5	12	0.0422052730723023	0.061	-0.000341910374821515	0.424960937499991	0.091	-0.10816406250004	0.0424599052278842	0.661	0.000108368124200231	0.575039062499993	0.9	0.109678819444434	NA	NA	NA	NA	NA	NA	NA	NA	NA	NA	NA	NA
HES7	2	0.250130632898072	0.436	-1.91055005073215e-05	0.583394065590838	0.601	0.0645757418011452	0.250091249747951	0.298	-4.47763287340086e-05	0.416605934409162	0.369	-0.074232170744404	NA	NA	NA	NA	NA	NA	NA	NA	NA	NA	NA	NA
FOXA1	92	0.0189829542419508	0.98	0.00784610956757745	0.645117791522674	1	0.128749488357316	0.00916112679880076	0.003	-0.00115243056826756	0.354882208477357	0	-0.128185260141905	0.0162880348003057	0.966	0.00507404078563822	0.670736310714948	1	0.126485753592866	0.0235321090968305	0.998	0.0119829932309258	0.683705885028285	1	0.141862891122509
THAP11	15	0.0347679340900447	0.831	0.00050717650173128	0.666708339844811	0.987	0.168334461981945	0.0338935669649342	0.011	-0.000422298952770572	0.333291660155221	0.01	-0.174086228751036	0.034083295646543	0.328	-8.25137566489373e-05	0.493545866541694	0.53	0.00522737927805755	0.034399497789761	0.727	0.000200012728504846	0.583591186122805	0.898	0.0911895955965436
LHX3	8	0.0629455579169432	0.308	-0.000114801947246834	0.477862684857245	0.365	-0.0361448135805772	0.0631538714081693	0.703	0.000162206974700541	0.522137315142632	0.652	0.0420485315559307	NA	NA	NA	NA	NA	NA	NA	NA	NA	NA	NA	NA
ZNF362	1	0.50005784359093	0.539	7.01248674461752e-06	0.550101504346468	0.539	0.0620738118786112	0.500047308165389	0.458	-5.45950225938618e-06	0.449898495653532	0.458	-0.0569205142886889	NA	NA	NA	NA	NA	NA	NA	NA	NA	NA	NA	NA
ELF4	18	0.0295851845635196	0.84	0.000628937028466135	0.722003693283858	0.999	0.192564516689311	0.0283816636458501	0	-0.000388142431656503	0.27799630671622	0.001	-0.195557350097831	0.0285658255521457	0.11	-0.000219563697716318	0.425950528521621	0.163	-0.0622944959651753	0.0289952515749925	0.634	0.000120908566439912	0.62024012133422	0.958	0.111718939946529
NHLH1	1	0.500038106851612	0.322	-1.75290696925456e-05	0.317057935557753	0.322	-0.215189214512519	0.500082074852265	0.685	3.34057714871383e-05	0.682942064442247	0.685	0.217661756285462	NA	NA	NA	NA	NA	NA	NA	NA	NA	NA	NA	NA
MAFG	4	0.125258623937474	0.392	-4.54952203650938e-05	0.400913681799251	0.228	-0.129841732611412	0.125404961177552	0.772	0.000153534032496599	0.599086318200745	0.79	0.116103967097038	NA	NA	NA	NA	NA	NA	NA	NA	NA	NA	NA	NA
SMAD7	22	0.0250949522198044	0.854	0.000837411962615657	0.650002368657919	0.973	0.114384859538586	0.023543885465851	0.008	-0.000379111443720735	0.349997631342098	0.019	-0.115873561040306	NA	NA	NA	NA	NA	NA	NA	NA	NA	NA	NA	NA
SP5	1	0.500026283972034	0.01	-2.96851724683744e-05	0.00983811358076103	0.01	-0.52519389932851	0.502631578947368	0.994	0.00258033881809039	0.990161886419239	0.994	0.498047993337151	NA	NA	NA	NA	NA	NA	NA	NA	NA	NA	NA	NA
ZNF513	4	0.125360158074912	0.601	6.63724719564829e-05	0.622774364847981	0.741	0.105216576426501	0.125178665334788	0.199	-8.46916434349143e-05	0.37722563515202	0.212	-0.123151811745107	NA	NA	NA	NA	NA	NA	NA	NA	NA	NA	NA	NA
MTA2	4	0.126623911814125	0.957	0.00133947191394113	0.853238234069137	0.991	0.337359433569345	0.125119476854478	0.005	-0.000142936926541409	0.146761765930862	0.006	-0.339337775926698	NA	NA	NA	NA	NA	NA	NA	NA	NA	NA	NA	NA
NR4A1	23	0.0285954128056991	0.957	0.00516832464099977	0.666792795691332	0.987	0.128426159008637	0.0227138921725316	0.15	-0.00023932232194172	0.333207204308612	0.022	-0.129704065055399	0.0237132183491243	0.809	0.000501972439509026	0.660924397356266	0.991	0.132769113645268	0.030303685800439	0.976	0.00690303415720798	0.687647134794293	0.991	0.137232155197714
ERG	41	0.0339673991159953	1	0.0191422538051564	0.680005750555601	1	0.165502772861894	0.013646904774093	0	-0.000829018651953841	0.31999424944436	0	-0.164545407125371	0.0149758553544804	0.8	0.000498466298327919	0.611399840460315	0.989	0.100870725727805	0.0260359849635749	0.989	0.0112983136655942	0.684279227644342	1	0.169723451707322
OLIG2	17	0.101335326986213	1	0.0706749683340262	0.775885264238499	0.999	0.250400686453276	0.0299365744571117	0.001	-0.000453905350811624	0.22411473576147	0.001	-0.247385195286727	NA	NA	NA	NA	NA	NA	NA	NA	NA	NA	NA	NA
MXD4	1	0.500027386755765	0.062	-2.28544017913945e-05	0.0497111030138983	0.062	-0.432304408932383	0.500523012552301	0.943	0.000470948689072825	0.950288896986102	0.943	0.450419030763625	NA	NA	NA	NA	NA	NA	NA	NA	NA	NA	NA	NA
HOXD1	1	0.500030044465809	0.102	-2.12349569722603e-05	0.133777523293946	0.102	-0.358726771120712	0.500194476857254	0.889	0.000142344635807978	0.866222476706054	0.889	0.365415647285409	NA	NA	NA	NA	NA	NA	NA	NA	NA	NA	NA	NA
SOX18	2	0.250152618794564	0.52	6.41118513139416e-06	0.646304008328995	0.731	0.127290473711609	0.250081409327436	0.217	-5.4089637317789e-05	0.353695991671005	0.277	-0.138196251952108	NA	NA	NA	NA	NA	NA	NA	NA	NA	NA	NA	NA
ETV2	6	0.0836790859349237	0.386	-4.90622337776386e-05	0.56483217050227	0.711	0.0664158769828345	0.083604820322688	0.171	-0.000119519004654275	0.435167829497706	0.282	-0.0651706064077502	0.0836174642923065	0.169	-0.00013947082370272	0.446045506612555	0.245	-0.0796929778888325	0.0836025254935532	0.115	-0.00016602139320962	0.430264847790612	0.211	-0.0961418306779651
NFE2	18	0.0939954815085267	1	0.0650334543701311	0.710184316858306	0.997	0.204040903986202	0.028717838082156	0.299	-0.000157468062407608	0.289815683141739	0.003	-0.198142069859773	0.0297367302370126	0.847	0.000755970845085267	0.641094439234538	0.953	0.110087208965826	0.0418248815286684	0.992	0.0127989831858568	0.793063225776649	1	0.2556310999966
ZNF410	1	0.500481231953802	0.953	0.000430856182164985	0.945968455572328	0.953	0.462573525584301	0.500027511830087	0.054	-1.94963636623857e-05	0.0540315444276717	0.054	-0.392353339232731	NA	NA	NA	NA	NA	NA	NA	NA	NA	NA	NA	NA
NEUROD1	27	0.062424513576636	1	0.0423091920110871	0.76863097134157	1	0.274021950018966	0.0193826651556934	0	-0.000801740188541591	0.231369028658566	0	-0.271721734765825	0.0205540586635407	0.761	0.000379607146910252	0.492458421413347	0.323	-0.0253004372628952	0.0348389072505404	1	0.0146513949230906	0.691944902943185	1	0.178960221623825
EBF1	26	0.0399978286039966	0.99	0.0190815740787755	0.744657562806171	1	0.229661652326531	0.0200620176747572	0	-0.000673681402282734	0.255342437193817	0	-0.230041536697441	0.0309285641571755	1	0.00994792164394201	0.672373285007491	0.993	0.135316015684482	0.0835984335166121	1	0.0625075328403985	0.764014626049395	1	0.214840649030912
RXRB	10	0.0509895569710913	0.807	0.000323882350480323	0.646536819081356	0.931	0.131499322987217	0.0503810863179319	0.031	-0.000227469611093177	0.353463180918665	0.053	-0.140336944068351	0.0511267764003492	0.803	0.000432106063873089	0.600989480262546	0.781	0.0749244870326117	0.0513005621945177	0.856	0.00059628110574219	0.667149255285866	0.942	0.141352463284964
RUNX2	83	0.0173161932928566	0.984	0.00631465878154458	0.659253250127359	1	0.146732678006702	0.00903502451597831	0	-0.00149999885659736	0.34074674987263	0	-0.147645629829683	0.0163033656487944	0.981	0.00524072222001098	0.610216494605146	0.998	0.0788352321933659	0.02109290152001	0.999	0.00977404508073328	0.695151561339745	1	0.157536938490573
ZNF382	10	0.0504134278192542	0.082	-0.000224362713402051	0.394875533798568	0.13	-0.107165920216627	0.0508157211961458	0.644	0.000155205869233559	0.605124466201467	0.871	0.102710655140094	NA	NA	NA	NA	NA	NA	NA	NA	NA	NA	NA	NA
HMBOX1	1	0.500072780203785	0.616	1.74213645647292e-05	0.642444432876997	0.616	0.112539690802145	0.500040508790408	0.356	-1.18061868852326e-05	0.357555567123002	0.356	-0.144995054916454	0.500036379511059	0.225	-2.02809231414358e-05	0.284628598198948	0.225	-0.256077247410338	0.500041890080429	0.311	-1.62091469755321e-05	0.378741346103795	0.311	-0.173338191661027
RFX2	3	0.172052975208575	0.993	0.00516619962821538	0.864421191455402	0.989	0.347519391951679	0.166756301570346	0.014	-9.75280520950361e-05	0.135578808544608	0.015	-0.340257171117713	0.166796793670623	0.782	0	0.461059919829247	0.782	0	0.170085218624115	0.992	0.0031954457728911	0.84876880628873	0.977	0.330626268936444
NFIA	32	0.017817810362605	0.684	0.000287807489423392	0.548590654327452	0.831	0.0483234489051373	0.0180180196766999	0.78	0.000496953838478607	0.451409345672523	0.176	-0.0500130344108893	0.0504405825588217	1	0.0327718180619303	0.578095672575625	0.833	0.0509311457247555	0.0290781306460877	0.997	0.0113608747083659	0.611711418143865	0.946	0.0802394258342152
HNF1A	101	0.030102872751428	1	0.019326169675513	0.715956960145743	1	0.206598138752656	0.00837897544981643	0	-0.00204390483366878	0.284043039854182	0	-0.207546998747803	0.0569539116911406	1	0.0456652722904348	0.788403184936684	1	0.246528617855687	0.0712376905927918	1	0.060049481185867	0.823112602715548	1	0.287719062838322
SMAD1	38	0.016395099650009	0.874	0.000938961380974216	0.571700713136754	0.909	0.0631845207051424	0.0151258421047709	0.313	-0.000222761690202898	0.428299286863191	0.096	-0.0640951562697659	NA	NA	NA	NA	NA	NA	NA	NA	NA	NA	NA	NA
SMAD4	90	0.012365308287934	0.933	0.00170277065746895	0.559777568594615	0.958	0.0541142256156053	0.00947296218549924	0.011	-0.00119857781389143	0.44022243140538	0.039	-0.057616590547224	0.0436350890437819	1	0.0325771961319874	0.623960185475643	0.999	0.0927513684062976	0.0273001879850411	1	0.0162498486067802	0.650190589083038	1	0.118364536485081
GFI1B	11	0.0466861070428641	0.814	0.000467907203627917	0.577910241417399	0.771	0.0656902339367194	0.045942141372283	0.144	-0.000185483941453221	0.422089758582711	0.243	-0.0661565922229041	0.0496163251320129	0.981	0.00342884550853921	0.758142331602068	0.996	0.234019534967422	0.0770218558105937	1	0.030808522470587	0.714257306674419	0.991	0.18531941991663
RORC	7	0.0850642199821096	0.986	0.0131349279964974	0.887797076654148	1	0.380905270204939	0.0716250782630372	0	-0.000262575047463617	0.112202923345854	0	-0.375709450663887	NA	NA	NA	NA	NA	NA	NA	NA	NA	NA	NA	NA
FOXL2	32	0.0185652114749659	0.823	0.00083081190483986	0.534875195516166	0.584	0.0100104275286668	0.0172331191442523	0.285	-0.000186456071163243	0.465124804483804	0.407	-0.014275938477628	NA	NA	NA	NA	NA	NA	NA	NA	NA	NA	NA	NA
NFATC1	41	0.0585461169762636	1	0.0437208335609435	0.769741135938225	1	0.241565003543126	0.0134575065218534	0	-0.000863139777763047	0.230258864061714	0	-0.239810257108382	0.0150513818276289	0.746	0.000405999885503558	0.603549441420028	0.968	0.0820004427418947	0.0292011132477891	0.988	0.0143806721883103	0.756621726667817	1	0.219998829532765
HMGA2	12	0.138563739456127	1	0.0960751896930354	0.765334201388904	0.999	0.252026909722214	0.0420465150843111	0.001	-0.000359929175225635	0.234665798611109	0.003	-0.253667534722211	NA	NA	NA	NA	NA	NA	NA	NA	NA	NA	NA	NA
HES5	5	0.100882496031864	0.806	0.000488086632645005	0.788577081272449	0.976	0.277706044671232	0.100164620274031	0.026	-0.00015093083309424	0.211422918727532	0.022	-0.268511480189467	NA	NA	NA	NA	NA	NA	NA	NA	NA	NA	NA	NA
PLAG1	9	0.0559666291534106	0.158	-0.000174969029036805	0.424783164667541	0.208	-0.0784454975206293	0.0562043322269592	0.584	6.72867051701026e-05	0.575216835332434	0.786	0.077444496519642	0.0569667622199603	0.913	0.000804541452652935	0.556869007736061	0.653	0.0410989023705723	0.0567104164808586	0.863	0.000551160666196537	0.436361216708058	0.207	-0.0840175435550751
ZNF322	72	0.0112875677193253	0.694	0.000357501718894053	0.542988796006027	0.933	0.0517832781841147	0.0104693357277727	0.079	-0.000801737065180788	0.457011203993954	0.077	-0.0502496226633938	NA	NA	NA	NA	NA	NA	NA	NA	NA	NA	NA	NA
DMRTA1	1	0.500348189415042	0.929	0.000297327291571725	0.925303211701629	0.929	0.436963198167716	0.500028126230523	0.106	-2.11082089704995e-05	0.0746967882983707	0.106	-0.396725834157514	NA	NA	NA	NA	NA	NA	NA	NA	NA	NA	NA	NA
HNF4G	12	0.0516715398426471	0.986	0.00918787998316202	0.73750000000023	0.998	0.231605902777997	0.0422615707697919	0.249	-0.000164495024436426	0.262499999999998	0.002	-0.229409722222215	0.293122903134324	1	0.250615053990237	0.819930555555504	1	0.28395833333326	0.246391004865114	1	0.20384732108425	0.803103298611206	1	0.267384982638979
NKX2-5	39	0.0196108712326088	0.958	0.0044548649610571	0.67608161584076	1	0.187617937618052	0.0150552408047488	0.372	-0.000150518574902114	0.323918384159344	0	-0.185833577399861	0.0192902741674362	0.981	0.00410232489522632	0.616139549874493	0.972	0.0968255305604826	0.0288369936653104	0.992	0.0135704838895657	0.711554844085031	1	0.201633707657867
FOXD3	12	0.0426940487040701	0.592	0.000118402234323002	0.57981336805556	0.737	0.0549088541666758	0.0422315328910798	0.221	-0.000153242846729414	0.420186631944456	0.255	-0.0567827690972252	NA	NA	NA	NA	NA	NA	NA	NA	NA	NA	NA	NA
EN2	1	0.500330906684315	0.859	0.000272461330720675	0.92139919837593	0.859	0.366664931549633	0.500028245396	0.109	-2.1689688389892e-05	0.0786008016240696	0.109	-0.400239446150643	NA	NA	NA	NA	NA	NA	NA	NA	NA	NA	NA	NA
ZNF184	1	0.500072191741265	0.632	2.05948163042313e-05	0.639529436260476	0.632	0.143901931185258	0.500040693415805	0.385	-1.0462714840842e-05	0.360470563739524	0.385	-0.130810473166415	NA	NA	NA	NA	NA	NA	NA	NA	NA	NA	NA	NA
FOXC2	10	0.0549628926433981	0.967	0.00421858083497047	0.716472242474793	0.985	0.192625768149171	0.0503415421074533	0.012	-0.00022724284131137	0.283527757525259	0.014	-0.189350067701262	NA	NA	NA	NA	NA	NA	NA	NA	NA	NA	NA	NA
ZNF217	1	0.500172294968987	0.83	0.000117766096188077	0.84899276456197	0.83	0.326245380250898	0.500030654159769	0.164	-2.35228908319618e-05	0.15100723543803	0.164	-0.368642964967987	NA	NA	NA	NA	NA	NA	NA	NA	NA	NA	NA	NA
NRL	11	0.0472979124666699	0.904	0.00112186209790725	0.729853085303401	0.997	0.23352476906986	0.0458255975797537	0.002	-0.000339691595544665	0.270146914696689	0.003	-0.23166880512857	NA	NA	NA	NA	NA	NA	NA	NA	NA	NA	NA	NA
DUX4	1	0.500026266022274	0.013	-2.52140326172379e-05	0.00916141793763992	0.013	-0.485320909895372	0.502824858757062	0.987	0.00277411918317061	0.99083858206236	0.987	0.503747852792671	0.500793650793651	0.966	0.000740810623180099	0.967258341575139	0.966	0.459762635989797	0.500174764068507	0.855	0.000120342253218109	0.851126958513352	0.855	0.329316537400448
ZEB2	12	0.0429543039073209	0.777	0.000442936124773752	0.581510416666639	0.746	0.0583702256944223	0.0421987237223567	0.16	-0.000187186885567091	0.418489583333299	0.233	-0.0618467881945067	NA	NA	NA	NA	NA	NA	NA	NA	NA	NA	NA	NA
MNT	2	0.250081581151847	0.164	-6.36041001544352e-05	0.28750650702759	0.123	-0.236127017178553	0.250505210309967	0.891	0.000376541046201162	0.71249349297241	0.854	0.223477355543988	0.251387864658912	0.948	0.00124482616977978	0.817855283706403	0.928	0.28974492451848	0.250417872718841	0.852	0.000282262950302203	0.72660072878709	0.857	0.214627798021864
ESRRA	17	0.0303331612155786	0.302	-0.000157657352141065	0.477510993978173	0.363	-0.0245836078635716	0.0307275051774182	0.703	0.000275951754632558	0.522489006021745	0.638	0.026981597536113	0.0326502233249013	0.976	0.00212461416737731	0.542543248088463	0.532	0.00502581861084106	0.0314440088974761	0.913	0.000927049640458921	0.535482585844943	0.571	0.0140929776443117
MYBL1	3	0.167969738488327	0.899	0.00107086328028144	0.751210370139016	0.904	0.227211203081894	0.166782014098224	0.133	-8.31456611988246e-05	0.248789629861007	0.073	-0.236790046332449	NA	NA	NA	NA	NA	NA	NA	NA	NA	NA	NA	NA
NR2E1	17	0.0311763856842964	0.785	0.000563669456540988	0.617182783506713	0.894	0.0895223940058218	0.0300869950877155	0.058	-0.000266046354842647	0.382817216493251	0.102	-0.0921793359177314	NA	NA	NA	NA	NA	NA	NA	NA	NA	NA	NA	NA
HEYL	2	0.250167114466134	0.535	1.20026360463377e-05	0.566631962519521	0.582	0.0533966684018741	0.250109953084731	0.406	-1.99543281853565e-05	0.433368037480479	0.402	-0.0632873503383654	NA	NA	NA	NA	NA	NA	NA	NA	NA	NA	NA	NA
BACH1	16	0.0335257735533987	0.905	0.00116216170412099	0.556658939362348	0.66	0.0268496692018912	0.0945619142337764	0.999	0.0624010619908031	0.443341060637668	0.362	-0.0286925010418176	0.0439751386181637	0.987	0.0116152038300151	0.735573166284637	0.998	0.207738591373201	0.0526877462641982	0.991	0.0202939204421177	0.756090135965728	1	0.209869569180971
TCF21	5	0.100581255642586	0.748	0.000221834180542307	0.658082990576338	0.864	0.159509553808463	0.10019659482582	0.083	-0.000146633983674802	0.341917009423651	0.12	-0.157140625813552	NA	NA	NA	NA	NA	NA	NA	NA	NA	NA	NA	NA
MAFB	13	0.0393917021170705	0.491	-1.10659052988474e-05	0.547997291525524	0.603	0.0214794841076854	0.0391368609369683	0.352	-7.4113312446826e-05	0.452002708474403	0.398	-0.0196123996842966	0.0392748147580804	0.435	-4.9375052320208e-05	0.483470693585851	0.284	-0.0392408258442394	0.0392589512684964	0.321	-0.000144176248424152	0.539266868867346	0.47	-0.00534683296807525
FOXJ1	4	0.125354574709237	0.597	5.83264642304293e-05	0.670319658475635	0.836	0.15967956059975	0.125155048873371	0.117	-0.000125487529588297	0.329680341524365	0.141	-0.168913994169097	NA	NA	NA	NA	NA	NA	NA	NA	NA	NA	NA	NA
BCL11B	21	0.0357671393224156	0.991	0.0106210293394916	0.588254414891933	0.908	0.0846775894454761	0.0247201730220523	0.089	-0.000354451329844668	0.411745585108094	0.107	-0.0783564220331668	NA	NA	NA	NA	NA	NA	NA	NA	NA	NA	NA	NA
GBX2	6	0.0851139698360579	0.938	0.00135412670513134	0.707964524974954	0.942	0.205690929917879	0.0836735457561466	0.339	-8.07249248841735e-05	0.29203547502516	0.053	-0.210311881703663	NA	NA	NA	NA	NA	NA	NA	NA	NA	NA	NA	NA
CREBZF	1	0.500087642418931	0.715	3.78290492178968e-05	0.703086773202853	0.715	0.225521836447868	0.500037015102162	0.306	-1.32210095823426e-05	0.296913226797147	0.306	-0.185050231638124	NA	NA	NA	NA	NA	NA	NA	NA	NA	NA	NA	NA
YY1	273	0.0149949274036226	0.012	-0.00223070493704427	0.4549228514063	0.001	-0.053404104211959	0.0194870911238107	0.994	0.00331657191692842	0.5450771485937	0.998	0.053661388684349	0.039437420620847	1	0.0230177834191466	0.644789121503847	1	0.135539887361531	0.0278211803480188	1	0.0106592579951189	0.643705925346993	1	0.131402012282741
ARID3A	6	0.0836840164511814	0.35	-7.40708272693735e-05	0.552891457530641	0.64	0.0383126800652333	0.0836097329898157	0.204	-0.000101678338168223	0.447108542469351	0.349	-0.0398096081086299	0.0837143094720084	0.345	-8.76344345700636e-05	0.57394390641813	0.631	0.0374145232392777	0.0836584572417265	0.23	-0.000141213553775471	0.503445103960594	0.39	-0.0349326599326411
GLI1	144	0.0229601425544387	0.999	0.0108665365137726	0.532698398130677	0.766	0.0154243293010093	0.0107306694057929	0.278	-0.000427951397978717	0.467301601869341	0.236	-0.0188845331328879	NA	NA	NA	NA	NA	NA	NA	NA	NA	NA	NA	NA
DMRT1	1	0.500056293627561	0.549	4.75786173981252e-06	0.537712768726251	0.549	0.0426838790276404	0.500048398025361	0.463	-3.32700562677424e-06	0.462287231273749	0.463	-0.0345895580656916	NA	NA	NA	NA	NA	NA	NA	NA	NA	NA	NA	NA
BHLHE41	2	0.250096593388514	0.281	-4.96140655434907e-05	0.340733992712129	0.205	-0.175494534096825	0.250482723127651	0.903	0.000360160945936938	0.659266007287871	0.809	0.180882352941177	NA	NA	NA	NA	NA	NA	NA	NA	NA	NA	NA	NA
SALL2	2	0.250066189748019	0.08	-7.70236004473124e-05	0.180869338885997	0.073	-0.329893284747527	0.251590657404611	0.942	0.00146199317144113	0.819130661114003	0.941	0.335944820406039	NA	NA	NA	NA	NA	NA	NA	NA	NA	NA	NA	NA
HOXA2	4	0.125355106371366	0.592	5.36850331086802e-05	0.588778113286131	0.671	0.0649078508954667	0.125184892849887	0.266	-7.56518435126308e-05	0.41122188671387	0.321	-0.0720858496459809	NA	NA	NA	NA	NA	NA	NA	NA	NA	NA	NA	NA
NCOR2	26	0.0213810495163621	0.815	0.000515507019262215	0.614596781306928	0.969	0.0985875117273641	0.0202730008031338	0.02	-0.000455119765998813	0.385403218693122	0.033	-0.101353952000289	NA	NA	NA	NA	NA	NA	NA	NA	NA	NA	NA	NA
DLX4	2	0.250058346585149	0.02	-8.2293726742122e-05	0.102993232691307	0.019	-0.416644976574701	0.250860917851479	0.939	0.000719375235299524	0.897006767308693	0.973	0.383615304528891	NA	NA	NA	NA	NA	NA	NA	NA	NA	NA	NA	NA
DMBX1	3	0.169604223918946	0.968	0.00272305718805313	0.744060943654902	0.894	0.228252381696096	0.166781537539277	0.106	-9.35506158049881e-05	0.255939056345115	0.069	-0.239844170267425	NA	NA	NA	NA	NA	NA	NA	NA	NA	NA	NA	NA
TFAP2A	107	0.0184505672489034	1	0.00719743756966572	0.571275807331394	0.96	0.0513831580029109	0.00970655834477181	0.155	-0.000596326131704588	0.428724192668644	0.044	-0.0497174982328609	0.0161328817532537	0.971	0.00465073458544246	0.659582680073497	1	0.114103931299505	0.0287768509326869	0.997	0.0169154457391762	0.658308120152506	1	0.107168940948534
ZFP42	8	0.0635247091106468	0.805	0.000452355546120775	0.621719433451368	0.837	0.109388018121239	0.0628762842503663	0.165	-0.000165837641263711	0.378280566548662	0.122	-0.117992996250731	NA	NA	NA	NA	NA	NA	NA	NA	NA	NA	NA	NA
ZNF653	1	0.50007109341675	0.57	1.3115652136575e-05	0.633959710582479	0.57	0.0828171360158243	0.50004105090312	0.419	-7.20698749467896e-06	0.366040289417521	0.419	-0.0946853365259487	NA	NA	NA	NA	NA	NA	NA	NA	NA	NA	NA	NA
PRDM8	1	0.500149745432764	0.798	9.46307514573252e-05	0.826245380250898	0.798	0.298422778616418	0.500031498047121	0.188	-2.05310914488388e-05	0.173754619749102	0.188	-0.326063192962365	NA	NA	NA	NA	NA	NA	NA	NA	NA	NA	NA	NA
HOXA11	3	0.500375046773307	1	0.333490173792012	0.89079771634824	0.994	0.391648012216487	0.16675470631043	0.014	-0.000144473934462735	0.109202283651761	0.01	-0.398138025578298	NA	NA	NA	NA	NA	NA	NA	NA	NA	NA	NA	NA
ZNF417	1	0.500037681814756	0.324	-1.14172237927201e-05	0.309354015928374	0.324	-0.160611108219249	0.500084118438762	0.709	3.41059255034581e-05	0.690645984071626	0.709	0.210998906876269	NA	NA	NA	NA	NA	NA	NA	NA	NA	NA	NA	NA
ETS2	64	0.0287211847129681	0.994	0.0164997362942039	0.699349311938602	1	0.157964441456058	0.00998636480170731	0	-0.000966019192932172	0.300650688061418	0	-0.158284522208577	0.0111177259004788	0.342	-0.000128968736107465	0.484280342594527	0.174	-0.0154216089800502	0.027372003414179	0.993	0.0151964974841852	0.691247127637366	1	0.150264959134149
KLF3	8	0.0634306610935269	0.808	0.000385130547167156	0.761820454072063	0.992	0.244643043116053	0.0627614404984368	0.007	-0.000222969640206447	0.238179545927933	0.008	-0.247998463861683	0.0628903810118676	0.702	0	0.482061028952302	0.702	0	0.0633756408715326	0.795	0.00033267316240905	0.750162726515304	0.992	0.235022651530925
PPARG	114	0.025543885067039	1	0.0143447419240846	0.640796409286924	1	0.123309963567419	0.00865610350633281	0	-0.00169708269309721	0.359203590713091	0	-0.122802654085218	0.0507625774353582	1	0.0391972860403204	0.671292851460515	1	0.130671807280243	0.0996575025359774	1	0.0878951139987356	0.713135664063306	1	0.167849852928499
KLF7	2	0.250534103005265	0.872	0.000385934150450684	0.873789692868298	0.959	0.346251952108277	0.250059855219043	0.054	-6.45533694350608e-05	0.126210307131702	0.057	-0.335346173867777	NA	NA	NA	NA	NA	NA	NA	NA	NA	NA	NA	NA
GLIS2	1	0.500072684983283	0.592	1.71910869274372e-05	0.641975951277914	0.592	0.110926031960856	0.500040538349278	0.405	-9.47415397245521e-06	0.358024048722086	0.405	-0.121623028473271	0.500996015936255	0.977	0.000938797720693829	0.973921190984332	0.977	0.428738743428244	0.500523560209424	0.936	0.000462910025325391	0.950340950497111	0.936	0.379418041746916
HOXB2	4	0.125464571333353	0.726	0.000171804129609293	0.743908788004998	0.946	0.24368752603082	0.125139934939018	0.053	-0.000154790979776082	0.256091211995002	0.052	-0.261902592669721	NA	NA	NA	NA	NA	NA	NA	NA	NA	NA	NA	NA
TEAD4	7	0.0717429609740387	0.114	-0.000217904016379847	0.341852940082562	0.053	-0.180882954587727	0.0724876013121692	0.9	0.00064660455398452	0.658147059917422	0.946	0.185703127905675	0.0783396718887237	0.99	0.0063603900765984	0.784698925131101	0.989	0.227344069624721	0.0764221221068496	0.969	0.00441104662747287	0.656570089634403	0.81	0.100509539926364
HMGB2	3	0.166992879179951	0.682	0.0001070343772685	0.619483922466906	0.75	0.109236989605574	0.166802356310036	0.248	-7.71213090677847e-05	0.380516077533101	0.28	-0.110243462265956	NA	NA	NA	NA	NA	NA	NA	NA	NA	NA	NA	NA
DLX2	10	0.0571718352432175	0.978	0.00636467057406898	0.793547547130594	0.998	0.262105509842794	0.0503125255257933	0.004	-0.000276958245380134	0.206452452869492	0.003	-0.267334131861305	NA	NA	NA	NA	NA	NA	NA	NA	NA	NA	NA	NA
SP7	20	0.0265375316784485	0.766	0.000333234826323327	0.601860150062501	0.939	0.10498775531468	0.0258451585655079	0.051	-0.000413148490526316	0.398139849937485	0.061	-0.104288245102096	NA	NA	NA	NA	NA	NA	NA	NA	NA	NA	NA	NA
LEF1	91	0.0148647602199349	0.992	0.00411834005110665	0.684315214099224	1	0.180197711393782	0.00864562552559385	0	-0.00200182869700893	0.315684785900786	0	-0.181365807457521	0.00975476972883567	0.019	-0.000993831008610493	0.426315695705374	0.002	-0.0843960181860857	0.0126691375284268	0.914	0.00178222649308719	0.592577288304507	0.995	0.0767429056483041
MAF	18	0.036140766583513	0.994	0.00714722174821873	0.70188311162063	0.996	0.186971044192151	0.0283969993663935	0	-0.000441860609284608	0.298116888379449	0	-0.183684426846375	0.031713063244189	0.97	0.00271565363009879	0.632539971981996	0.937	0.100212884813531	0.051828145334064	0.997	0.0227694019645252	0.665931483218142	0.967	0.122834971576781
NR1H3	33	0.0189337187984354	0.954	0.00179426056152768	0.648197918493488	0.999	0.143730437489215	0.0164911858553017	0.015	-0.000628892289312059	0.351802081506456	0.002	-0.142249177209269	0.0828502308984878	1	0.0657243642679221	0.627325183636774	1	0.125623906829914	0.0278357283282055	0.995	0.0106344948817825	0.740434218613398	1	0.227570559339592
GLI3	31	0.0212757903943114	0.967	0.00310501036979252	0.713320137030793	1	0.196013023640711	0.0171724673566832	0	-0.00069059556239584	0.286679862969218	0	-0.196054227049294	NA	NA	NA	NA	NA	NA	NA	NA	NA	NA	NA	NA
VSX2	3	0.166815475304518	0.265	-7.92312648289495e-05	0.475072448678571	0.405	-0.0491089246360307	0.166829397606207	0.41	-2.708120615455e-05	0.524927551321429	0.613	0.0483280406753798	NA	NA	NA	NA	NA	NA	NA	NA	NA	NA	NA	NA
BCL6	79	0.0153687614998606	0.96	0.00391094262777444	0.565064534930985	0.848	0.031626383470246	0.00994953725643874	0.194	-0.000388453755007267	0.434935465068959	0.193	-0.0299403178417113	0.036801029326171	1	0.0256406284980378	0.650459442132856	1	0.123614544954086	0.0226442799570162	0.999	0.010951724193534	0.664194079154053	1	0.112594913553103
SP1	747	0.0414182365970455	0.285	-0.000843547313803553	0.518340389267148	0.683	0.00478835642234887	0.0383490780593619	0.235	-0.00104318651576506	0.48165961073285	0.322	-0.00479875998261098	0.0486465410705033	0.99	0.00557082830563471	0.564214797632637	0.998	0.0341886364847499	0.0470868981885922	0.966	0.00298635563474765	0.570880942308806	1	0.0359011458778448
DACH2	1	0.500160616768391	0.823	0.000109893629059887	0.838009473739004	0.823	0.351074905002342	0.500031055900621	0.174	-2.49703013981417e-05	0.161990526260996	0.174	-0.373509968247358	NA	NA	NA	NA	NA	NA	NA	NA	NA	NA	NA	NA
SIM2	6	0.0840734978139305	0.774	0.000315316823061171	0.680933041757744	0.921	0.175787080426246	0.0835682006334763	0.102	-0.000157405083772238	0.319066958242208	0.095	-0.173188066229289	NA	NA	NA	NA	NA	NA	NA	NA	NA	NA	NA	NA
GRHL1	1	0.500762195121951	0.969	0.000706556103568401	0.965904950288897	0.969	0.43363177346312	0.500026944010347	0.031	-2.20037212387281e-05	0.034095049711103	0.031	-0.434230388839727	NA	NA	NA	NA	NA	NA	NA	NA	NA	NA	NA	NA
SETDB2	1	0.500032545726746	0.201	-1.68809241041235e-05	0.200353963874863	0.201	-0.273124772265889	0.50012987012987	0.832	7.85643826787252e-05	0.799646036125137	0.832	0.306881474155432	NA	NA	NA	NA	NA	NA	NA	NA	NA	NA	NA	NA
SHOX2	6	0.0840221220355705	0.743	0.000253299987840003	0.714004304210506	0.955	0.198510014231694	0.0835437567156212	0.04	-0.000180306251805706	0.285995695789514	0.05	-0.193902079211356	NA	NA	NA	NA	NA	NA	NA	NA	NA	NA	NA	NA
TBX1	25	0.0625084269307031	0.999	0.0410142995391874	0.659684161150681	0.994	0.164739667483062	0.0215731562950115	0.507	5.32582194432557e-06	0.340315838849261	0.003	-0.161890863605525	0.0211684392821943	0.072	-0.000393007562663496	0.455353103663939	0.106	-0.0534512951477559	0.0354673085157261	0.997	0.0139058316393645	0.638963881794924	0.988	0.131016834314807
HOXC13	3	0.169942033383691	0.964	0.00305756129995549	0.789508390164346	0.943	0.296241345202778	0.166766907731749	0.062	-0.000121935370171911	0.210491609835661	0.055	-0.28565602929184	NA	NA	NA	NA	NA	NA	NA	NA	NA	NA	NA	NA
SIM1	1	0.500238549618321	0.879	0.000189436107423058	0.89094789443548	0.879	0.420826609754828	0.500029210726179	0.119	-2.59769178413416e-05	0.10905210556452	0.119	-0.419395138202072	NA	NA	NA	NA	NA	NA	NA	NA	NA	NA	NA	NA
RELA	455	0.0490905169450957	1	0.021453680820017	0.639365113214904	1	0.115351953585703	0.0200334548248659	0	-0.00334900010647693	0.360634886785126	0	-0.115631761212078	0.0932722246917714	1	0.0635507198110013	0.666235609035596	1	0.121268484674132	0.110175177167494	1	0.0795756982159489	0.718176188581862	1	0.165412590288601
ZFHX3	4	0.125304757715387	0.551	3.18429620147775e-05	0.620900145772595	0.766	0.114431486880466	0.125166224328445	0.146	-0.000107238168397222	0.379099854227405	0.225	-0.115817628071638	NA	NA	NA	NA	NA	NA	NA	NA	NA	NA	NA	NA
BHLHE40	2	0.253320809361669	0.947	0.00316327336374672	0.955908381051536	0.99	0.420210827693909	0.250054527976506	0.015	-6.37179354862627e-05	0.0440916189484644	0.015	-0.410176991150442	0.2501124764953	0.369	-2.77354718043465e-05	0.382535137948985	0.23	-0.13653695991671	0.2509450722274	0.89	0.000783503632532656	0.932509109838626	0.98	0.383771473191046
NFYA	65	0.011286662725519	0.341	-0.000242946673380172	0.502135301372775	0.314	-0.01633073668902	0.0111987234150417	0.538	6.27982150114281e-05	0.497864698627213	0.683	0.0185118375644062	0.0158572328610351	1	0.00450318873478513	0.633858688446879	1	0.124190775015978	0.0141997162161691	0.986	0.00268438589867142	0.643235935736136	1	0.121138880965539
CUX2	4	0.125230896549953	0.38	-4.98038301213199e-05	0.40890514369013	0.285	-0.084697782174094	0.125533103432736	0.776	0.000244616315673712	0.591094856309872	0.689	0.086624062890463	NA	NA	NA	NA	NA	NA	NA	NA	NA	NA	NA	NA
MEF2B	1	0.500047970833733	0.489	-1.66927853317844e-06	0.457498308260892	0.489	-0.0182447556087658	0.500056882821388	0.557	6.24478209276802e-06	0.542501691739108	0.557	0.0564260059341002	0.500669344042838	0.946	0.000612496694220921	0.961168080787049	0.946	0.418952683358492	0.500297796307326	0.89	0.000238680677153158	0.912654208526365	0.89	0.352870751132164
SALL4	27	0.0215498375286248	0.933	0.00128441859012894	0.66660875104972	0.996	0.148336373903214	0.0194871567143533	0	-0.000556266572293171	0.333391248950286	0.001	-0.15191169798938	NA	NA	NA	NA	NA	NA	NA	NA	NA	NA	NA	NA
ZBTB32	1	0.500043763676149	0.389	-1.19497383923584e-05	0.405340690229556	0.389	-0.127557128728333	0.500064201335388	0.624	1.65117561992112e-05	0.594659309770444	0.624	0.140362292436625	NA	NA	NA	NA	NA	NA	NA	NA	NA	NA	NA	NA
KLF5	28	0.0214283708409993	0.892	0.0016635574121134	0.612003678660836	0.916	0.0794160684499157	0.018963418530821	0.038	-0.000343839086400878	0.387996321339221	0.078	-0.0796106130108274	0.0218194354643087	0.949	0.00216842561142424	0.635859123674505	0.973	0.105934167609901	0.0235761820077578	0.955	0.00371220190049071	0.678997751102044	0.991	0.133807562849936
SOX7	3	0.16705581767525	0.703	0.000152183677732509	0.781612785673381	0.937	0.246551095840481	0.166766505579712	0.059	-8.20592160193923e-05	0.218387214326619	0.061	-0.247149773543648	NA	NA	NA	NA	NA	NA	NA	NA	NA	NA	NA	NA
YBX3	2	0.25015457490337	0.526	9.11676032933073e-06	0.63750650702759	0.695	0.116228526808954	0.250083569104922	0.24	-4.04184748905578e-05	0.36249349297241	0.298	-0.109825611660593	NA	NA	NA	NA	NA	NA	NA	NA	NA	NA	NA	NA
EVX1	1	0.500165947560571	0.834	0.000113109731387673	0.843214824839935	0.834	0.335745146010098	0.500030864197531	0.187	-1.97200506637518e-05	0.156785175160065	0.187	-0.328743948779345	NA	NA	NA	NA	NA	NA	NA	NA	NA	NA	NA	NA
HOXB1	4	0.125311647308989	0.594	3.89654076173862e-05	0.607468242399001	0.784	0.114919564764681	0.125173892649498	0.165	-0.000122125037363335	0.392531757601	0.235	-0.111711266139109	NA	NA	NA	NA	NA	NA	NA	NA	NA	NA	NA	NA
JARID2	5	0.100506140899026	0.692	0.000138863240870202	0.688853022335633	0.91	0.165257458218399	0.100183748205436	0.074	-0.000135505846608056	0.311146977664371	0.1	-0.167985630238969	NA	NA	NA	NA	NA	NA	NA	NA	NA	NA	NA	NA
NKX3-1	12	0.0433470104816482	0.82	0.000743863762025405	0.68582031250006	0.953	0.138363715277833	0.0421074132145641	0.045	-0.000203193207500563	0.314179687500004	0.043	-0.142703993055527	0.0422764991124768	0.204	-0.000202054351465836	0.49653645833329	0.356	-0.0289561631945031	0.0428783678079966	0.706	0.000292447833937892	0.587617187500013	0.691	0.035442708333336
NFAT5	22	0.0240427961149891	0.435	-7.17452714280274e-05	0.552527357999014	0.731	0.0393576199725818	0.0238997320281648	0.396	-8.57120565426715e-05	0.447472642001064	0.269	-0.036701170117022	NA	NA	NA	NA	NA	NA	NA	NA	NA	NA	NA	NA
TFE3	4	0.125244940968559	0.402	-4.1474263595076e-05	0.551293731778426	0.589	0.0362479175343595	0.12519155289121	0.313	-5.18750561262216e-05	0.448706268221574	0.46	-0.0162432319866723	0.125397476787423	0.684	0.000115673344098483	0.68563879633486	0.884	0.183263483965014	0.125339054343689	0.555	2.6829782497434e-05	0.614184194085798	0.701	0.0686888275718446
GLI2	144	0.0228685142497566	0.995	0.0103533703111517	0.636472464046808	1	0.118028058935255	0.00891562026979529	0	-0.00219150456317901	0.3635275359532	0	-0.117211172586989	0.0123718493912321	0.9	0.00108027736299706	0.508948237885463	0.906	0.00705078898911504	0.0227462678404073	0.996	0.0102734344846362	0.641983806493722	1	0.121632392402628
VAX2	1	0.500049446202532	0.48	-2.27615186987329e-06	0.47368695018479	0.48	-0.0231638123991462	0.50005493901769	0.497	-7.09285036371021e-07	0.52631304981521	0.497	-0.00603820727708082	NA	NA	NA	NA	NA	NA	NA	NA	NA	NA	NA	NA
SMAD9	2	0.251193959013664	0.929	0.00104458680146868	0.912337324310255	0.982	0.396343050494534	0.250057319866103	0.013	-7.67729180828347e-05	0.087662675689745	0.012	-0.409057782404997	NA	NA	NA	NA	NA	NA	NA	NA	NA	NA	NA	NA
PBX2	8	0.0635204241233645	0.832	0.000474131816576101	0.709878150385298	0.978	0.197126900645727	0.0627816996061661	0.022	-0.00021162820818002	0.290121849614664	0.024	-0.199564543845008	0.0635061317563314	0.803	0.000449119737298775	0.5284055405124	0.511	0.00327080295774285	0.0638819692344721	0.881	0.000795325696100482	0.683666163299216	0.929	0.157102686940114
ATF5	8	0.0632524365338523	0.708	0.000203766601390556	0.397449750052066	0.12	-0.123727478650281	0.0736121557255804	0.996	0.0106391443671021	0.602550249947791	0.891	0.125908013955302	NA	NA	NA	NA	NA	NA	NA	NA	NA	NA	NA	NA
ZBTB5	1	0.500074041166889	0.611	1.7342167036305e-05	0.648534693665088	0.611	0.107516526989745	0.500040128410915	0.402	-6.28176229500177e-06	0.351465306334912	0.402	-0.0877882463172142	NA	NA	NA	NA	NA	NA	NA	NA	NA	NA	NA	NA
SOX5	8	0.0642038206402315	0.927	0.00116674846170843	0.648367527598341	0.92	0.150766116434081	0.0628839436003675	0.229	-0.000131657613921268	0.35163247240156	0.087	-0.14676955321808	0.0629706955764172	0.376	-6.5013054180621e-05	0.498063554467783	0.431	-0.0171399838575277	0.0635041351658526	0.807	0.000452550068784197	0.597909289731293	0.763	0.0702978546136791
EMX2	3	0.16964715727383	0.959	0.00275546716086419	0.910944522532842	0.996	0.393253162580039	0.166751090560897	0.004	-0.00012116892781891	0.0890554774671598	0.006	-0.411031287417364	NA	NA	NA	NA	NA	NA	NA	NA	NA	NA	NA	NA
GLIS3	2	0.250129629514676	0.395	-2.3879770360169e-05	0.592425819885476	0.601	0.055322748568454	0.250088482237179	0.295	-3.64944669277167e-05	0.407574180114524	0.378	-0.068141592920354	0.269302229562345	0.993	0.0191532508896215	0.990343571056741	1	0.452824049973972	0.255530044607715	0.985	0.00537455622423838	0.978136387298282	0.999	0.429672045809474
HEY2	5	0.101540389030604	0.917	0.00117803222284704	0.902879158640078	1	0.389425730202512	0.100143109921375	0.001	-0.000170398691645229	0.0971208413599205	0.001	-0.390222314781095	0.100412003188776	0.774	0.000177774581655563	0.567012026865205	0.774	0.0952829697506117	0.10136777013609	0.924	0.00100884889673895	0.893382620919456	0.999	0.377674806060293
NR1H4	25	0.0236011594406133	0.94	0.00202598070436507	0.617071975816935	0.967	0.109742012821131	0.0210832003020477	0.066	-0.000381882279308163	0.382928024183025	0.023	-0.112007609318864	0.0409616472788913	1	0.0193642576742383	0.658416636264138	0.995	0.144237243967269	0.0354370819589673	0.983	0.0138174036203135	0.665027362276429	0.997	0.149681555219563
SUB1	2	0.250069049810888	0.126	-7.42231679443095e-05	0.23846954711088	0.143	-0.262740760020822	0.250243348087334	0.724	0.000107457888614049	0.76153045288912	0.872	0.26153045288912	NA	NA	NA	NA	NA	NA	NA	NA	NA	NA	NA	NA
POU2F1	71	0.0119559256078144	0.846	0.000846577039919907	0.582248414471969	0.985	0.0759228586082067	0.0100131904537084	0.008	-0.00100042680665127	0.417751585527991	0.015	-0.0778658156556531	0.0112393606627432	0.649	0.000204925685279224	0.508070942766467	0.477	-0.00113924758519424	0.0118948817506498	0.88	0.000875804408629393	0.587625854389677	0.992	0.0777201214706746
RCOR2	4	0.125801584762902	0.838	0.000499131067528635	0.73478498542274	0.936	0.234615785089545	0.125141309911928	0.056	-0.000142690335685591	0.265215014577259	0.059	-0.237127759266973	NA	NA	NA	NA	NA	NA	NA	NA	NA	NA	NA	NA
RERE	1	0.50007295010213	0.641	1.95335850046163e-05	0.643277289053147	0.641	0.130472125344855	0.500040456347601	0.354	-1.44706320390764e-05	0.356722710946853	0.354	-0.169486231846338	NA	NA	NA	NA	NA	NA	NA	NA	NA	NA	NA	NA
MYF6	10	0.0519810174545688	0.94	0.0013082263643222	0.685194250598904	0.97	0.177361733152809	0.0503668815227187	0.029	-0.000269583177092705	0.314805749401082	0.033	-0.175304655765066	NA	NA	NA	NA	NA	NA	NA	NA	NA	NA	NA	NA
TFCP2L1	1	0.50089605734767	0.955	0.00084016009782617	0.97100619436781	0.955	0.436572796835146	0.500026802465827	0.046	-2.05998870338453e-05	0.0289938056321899	0.046	-0.421997813752538	NA	NA	NA	NA	NA	NA	NA	NA	NA	NA	NA	NA
TEAD1	7	0.0720313894891447	0.64	0.000107335871388489	0.677241789712497	0.934	0.160095957154012	0.0716857234579805	0.06	-0.000179517930819661	0.322758210287498	0.081	-0.156826719232342	0.073982217046351	0.962	0.00203986680385738	0.416216015174618	0.13	-0.116387101573254	0.0726059089802883	0.863	0.000657929035780824	0.606940156953173	0.712	0.0642578197641943
RARA	79	0.0144534316942023	0.938	0.00328495123895988	0.69836461227105	1	0.171979190304785	0.00898703743795257	0	-0.00135733495398153	0.301635387728936	0	-0.171667084571875	0.0123107786693422	0.857	0.00110196257947532	0.571073769423465	0.887	0.0384124916391031	0.0147882790923672	0.962	0.00336095866842431	0.691288230884738	1	0.14413760571397
EHF	4	0.126472073735648	0.923	0.00117875398100126	0.725140566430654	0.934	0.210257444814659	0.12514673309063	0.078	-0.000110804184399876	0.274859433569346	0.075	-0.209294304456477	0.125586696150788	0.799	0.000294349249236908	0.637026239067055	0.776	0.108880414410661	0.127895767968081	0.972	0.00261137191208444	0.660987609329446	0.861	0.145505778842149
ZSCAN18	1	0.500038995476525	0.361	-1.0736005131573e-05	0.332621935349539	0.361	-0.144084118473791	0.500078235017994	0.654	2.27009971504044e-05	0.667378064650461	0.654	0.135989797511842	NA	NA	NA	NA	NA	NA	NA	NA	NA	NA	NA	NA
SALL1	2	0.250183609002919	0.565	2.9890500598706e-05	0.621238938053097	0.667	0.0922175950026027	0.250092430102034	0.282	-3.43356717366627e-05	0.378761061946903	0.284	-0.115265486725664	NA	NA	NA	NA	NA	NA	NA	NA	NA	NA	NA	NA
GSX2	1	0.500064918203064	0.592	1.52136485764842e-05	0.599135911717245	0.592	0.122716152204466	0.50004343671271	0.415	-9.49294392527111e-06	0.400864088282755	0.415	-0.107464473478736	NA	NA	NA	NA	NA	NA	NA	NA	NA	NA	NA	NA
OVOL1	1	0.500145264381174	0.775	8.69144510111663e-05	0.820883868616938	0.775	0.266878350944771	0.500031703760066	0.196	-1.51192957094093e-05	0.179116131383062	0.196	-0.26508250481495	NA	NA	NA	NA	NA	NA	NA	NA	NA	NA	NA	NA
REST	47	0.0151272124192664	0.959	0.001775163227458	0.696534573774427	1	0.197293381663345	0.0123284740024915	0	-0.0010144070826001	0.303465426225786	0	-0.196697492658924	0.127695878391167	1	0.114289309406191	0.847134903497685	1	0.325740073604971	0.0875601895044897	1	0.0741366952016977	0.859857563932681	1	0.340788560707597
ZNF239	1	0.50005753739931	0.556	7.05526626909592e-06	0.54770704284004	0.556	0.0632189891208162	0.500047514967215	0.485	-1.90950745881935e-06	0.45229295715996	0.485	-0.0211597522252876	NA	NA	NA	NA	NA	NA	NA	NA	NA	NA	NA	NA
RXRA	92	0.015316837224528	0.968	0.0045048471607789	0.685053210842332	1	0.170305962343146	0.00862710825779685	0	-0.00174790857155842	0.314946789157724	0	-0.168526582681453	0.0139152871093952	0.977	0.00264007539576447	0.617427119337842	0.999	0.0774246179734498	0.0186017881322572	0.998	0.00720332794750817	0.721479329634393	1	0.1737609718938
LRRFIP1	2	0.250157703599183	0.536	1.31749495864697e-05	0.669495054659032	0.747	0.141762103071317	0.250077773716379	0.202	-4.76267488874194e-05	0.330504945340968	0.256	-0.151262363352421	NA	NA	NA	NA	NA	NA	NA	NA	NA	NA	NA	NA
ATF4	49	0.0638772755924032	1	0.0504504558352756	0.7549635937451	1	0.229097420944009	0.0117473734248596	0	-0.00103297534041844	0.245036406254838	0	-0.231506932470825	0.04653190348533	1	0.0332800253894198	0.718205896354303	1	0.196363740925122	0.0888284346954475	1	0.0753633782357893	0.79767877510546	1	0.262208102987567
E2F4	78	0.0116832944352167	0.808	0.000747347866363388	0.487015997834435	0.301	-0.0172454457496828	0.0105970836711898	0.393	-0.00016618356604362	0.512984002165572	0.702	0.0188183606575141	0.0481862150443137	1	0.0373115880580559	0.780079024316988	1	0.275854097820185	0.048430970248451	1	0.0374121711948737	0.703137521340735	1	0.190619195793231
CREM	31	0.0277665718494493	0.994	0.00956017971515349	0.737786552889275	1	0.215191108136305	0.0171503101054385	0	-0.000691375765489482	0.262213447110815	0	-0.216379279898928	0.019050540321083	0.872	0.000989382976732962	0.546542193131279	0.676	0.0224239040313593	0.0245311790116207	0.977	0.00629928944028344	0.825384999604823	1	0.28870892062209
PLAGL2	5	0.100460551890717	0.608	8.18450430567913e-05	0.668954027177616	0.847	0.139063882959327	0.100191461719674	0.116	-0.000108755763348095	0.331045972822387	0.162	-0.143208205341823	NA	NA	NA	NA	NA	NA	NA	NA	NA	NA	NA	NA
PAX4	6	0.0847230584988201	0.906	0.000958519912196573	0.61024332673815	0.806	0.102663230240516	0.0836706577903195	0.318	-0.000104161087176535	0.38975667326182	0.193	-0.108989378319333	NA	NA	NA	NA	NA	NA	NA	NA	NA	NA	NA	NA
FOXE1	2	0.250365281019382	0.798	0.000220732629767573	0.852654867256637	0.94	0.340096304008329	0.250061107202677	0.052	-6.50923225102296e-05	0.147345132743363	0.06	-0.320119729307652	0.500052050801582	1	0	0.424804789172306	0.698	0	0.250283351477839	0.714	0.000115455346055449	0.811478396668402	0.898	0.27565070275898
SOX12	1	0.500044935741889	0.449	-3.75212126557667e-06	0.420852636510333	0.449	-0.0446358856904898	0.500061835270838	0.577	9.56405580720965e-06	0.579147363489667	0.577	0.0770131695382854	NA	NA	NA	NA	NA	NA	NA	NA	NA	NA	NA	NA
HOXB8	3	0.166764028406352	0.062	-0.000112534251671209	0.190761275096742	0.051	-0.29846252624639	0.167440488444866	0.873	0.000551707696450854	0.809238724903258	0.944	0.303434154129134	NA	NA	NA	NA	NA	NA	NA	NA	NA	NA	NA	NA
TFAP4	9	0.0559593457093132	0.142	-0.000195223318502143	0.420160044437474	0.217	-0.0818940327611166	0.0646404050040822	0.976	0.00843835573255859	0.579839955562481	0.765	0.0726564715004065	0.0567494298653118	0.875	0.000572907841823983	0.556469764562219	0.584	0.0207027837085331	0.0561519679345377	0.469	-2.50460594418273e-05	0.49842906490303	0.4	-0.0287917975779015
ZNF143	10	0.0505745308728576	0.379	-8.20545616833646e-05	0.372763253827741	0.076	-0.138782418498078	0.0514959975807943	0.903	0.000877235712731066	0.627236746172172	0.916	0.127713259035401	0.0728864883833786	1	0.0222923227843329	0.625757733569353	0.947	0.126903447557491	0.0592513955416468	0.995	0.00862894995893924	0.6181387355483	0.907	0.109597958545886
LMX1A	1	0.50004253147329	0.396	-1.1719730248827e-05	0.388110978085472	0.396	-0.132189891208162	0.500067051092933	0.605	1.6279329127511e-05	0.611889021914528	0.605	0.124459944823278	NA	NA	NA	NA	NA	NA	NA	NA	NA	NA	NA	NA
HSF4	5	0.100815986773714	0.843	0.00044601567468372	0.606612172645385	0.721	0.0867912740147065	0.100218746429005	0.181	-9.72405174881341e-05	0.393387827354636	0.241	-0.0893424272400255	NA	NA	NA	NA	NA	NA	NA	NA	NA	NA	NA	NA
TCF3	77	0.0280605818968972	1	0.0170105014380009	0.685269055480699	1	0.17474879445091	0.00919696261636701	0	-0.00159621291561782	0.314730944519288	0	-0.175019936948338	0.0163238344153168	0.97	0.0050361309975456	0.620216574645607	0.997	0.0906262407568674	0.0290882620824086	0.999	0.0177421681702547	0.722210608831998	1	0.184224868416155
E2F6	15	0.0342956231193568	0.476	-2.44693132568988e-05	0.462294455730898	0.215	-0.0589397648938391	0.0347152209620634	0.838	0.000522007730107535	0.537705544269024	0.759	0.0556354291468931	0.0351725591940762	0.852	0.000781689933921276	0.700838672709241	0.99	0.170934694657151	0.0348284559715716	0.734	0.000395433766366304	0.6251636540432	0.848	0.0851695577434215
ZFPM2	3	0.182263662781236	0.992	0.0153869591769741	0.81673521092543	0.965	0.31119093480485	0.166765128229557	0.044	-0.000104770221420164	0.183264789074568	0.031	-0.316960799625195	NA	NA	NA	NA	NA	NA	NA	NA	NA	NA	NA	NA
SATB2	59	0.0139300724372355	0.921	0.00191226606470667	0.635562690095029	0.998	0.129143816917676	0.0106580599488135	0	-0.00112683250328465	0.364437309904995	0	-0.128431002091081	NA	NA	NA	NA	NA	NA	NA	NA	NA	NA	NA	NA
FOXG1	11	0.0476989759372946	0.919	0.00147622551610419	0.602473356027931	0.825	0.0949050949051651	0.0459286165380715	0.113	-0.000213846794666642	0.397526643972142	0.156	-0.0939747456335315	NA	NA	NA	NA	NA	NA	NA	NA	NA	NA	NA	NA
HES6	3	0.173887898165982	0.995	0.00699821346045884	0.651153105315229	0.78	0.137938813403442	0.166799895853223	0.237	-6.31480128087392e-05	0.348846894684786	0.223	-0.136342339528347	NA	NA	NA	NA	NA	NA	NA	NA	NA	NA	NA	NA
PATZ1	1	0.500045566390231	0.423	-6.81441748984213e-06	0.428868877205767	0.423	-0.0743063869658008	0.50006067961165	0.569	5.65290354614945e-06	0.571131122794232	0.569	0.0440632970693873	NA	NA	NA	NA	NA	NA	NA	NA	NA	NA	NA	NA
ELF3	15	0.0369959871218535	0.954	0.00263051757171879	0.722383705787367	0.994	0.196791165286271	0.0338566954508246	0.006	-0.000288822424890034	0.277616294212616	0.002	-0.191005539059923	0.0344488059158533	0.546	4.87337714533062e-05	0.506419405809907	0.36	-0.0286763556805862	0.0358254387522514	0.918	0.00139430858591237	0.731385112257026	0.998	0.190658262575654
PIAS4	3	0.166875407857919	0.49	-7.33484114653904e-06	0.623995696461728	0.738	0.114573030003299	0.166791027929363	0.159	-8.50213297314273e-05	0.376004303538272	0.243	-0.119509951932266	NA	NA	NA	NA	NA	NA	NA	NA	NA	NA	NA	NA
TLX1	12	0.0423677651413167	0.399	-7.45184935679946e-05	0.386540798611111	0.09	-0.114235026041649	0.0426982091024022	0.753	0.000285553516077543	0.61345920138893	0.934	0.12062282986115	NA	NA	NA	NA	NA	NA	NA	NA	NA	NA	NA	NA
POU3F1	6	0.0838721694015364	0.606	8.91670739583822e-05	0.615371932382238	0.776	0.0922715123745479	0.0835838237528575	0.152	-0.000108632502842612	0.38462806761777	0.214	-0.0858303828665115	NA	NA	NA	NA	NA	NA	NA	NA	NA	NA	NA	NA
NR3C2	15	0.0343360820863408	0.581	7.65838654904274e-05	0.601771110069256	0.9	0.0983678005243924	0.0339413831069439	0.037	-0.000328744021644553	0.398228889930715	0.087	-0.101139066868091	NA	NA	NA	NA	NA	NA	NA	NA	NA	NA	NA	NA
HMGB1	4	0.125371159840666	0.639	9.53237101030124e-05	0.591667534360683	0.742	0.10199526239067	0.125195384701232	0.216	-0.000113560133443991	0.408332465639317	0.24	-0.10321871095377	NA	NA	NA	NA	NA	NA	NA	NA	NA	NA	NA	NA
PAX2	22	0.0249157474597394	0.91	0.000891070105242642	0.655211047420609	0.996	0.171383059358626	0.0235520569204	0.001	-0.000587721583012023	0.344788952579465	0.002	-0.172062864181177	NA	NA	NA	NA	NA	NA	NA	NA	NA	NA	NA	NA
ASCL2	1	0.500215053763441	0.862	0.000159969417637629	0.879027640414346	0.862	0.351465306334912	0.500029606821412	0.156	-2.42957453406856e-05	0.120972359585654	0.156	-0.396231325802925	0.500182149362477	0.845	0.00012957295892857	0.857165165790433	0.845	0.352142001978033	0.500371195248701	0.924	0.000315891631167631	0.929935974181458	0.924	0.400499713705689
TWIST1	75	0.0172915763071958	0.966	0.005805717680473	0.609180122276204	0.997	0.0901126961732003	0.00970907693084502	0.005	-0.000985428211034105	0.390819877723783	0.003	-0.0909127170751151	0.012249855185666	0.741	0.000713987454384822	0.608527634077075	0.977	0.0647659856125162	0.0175303064592004	0.973	0.00574273644118224	0.644274442180078	0.997	0.095254219574629
ZIC3	2	0.250135237074313	0.426	-2.037164555585e-05	0.597214992191567	0.631	0.0688443519000521	0.250088955399473	0.302	-3.83520439281027e-05	0.402785007808433	0.382	-0.0661894846434148	NA	NA	NA	NA	NA	NA	NA	NA	NA	NA	NA	NA
STAT6	72	0.0130311520624112	0.951	0.0018839492146108	0.628202281435025	1	0.115850676303245	0.00966296124024599	0.001	-0.0012212650709886	0.371797718564969	0.001	-0.118687957157752	0.0186260244130877	0.994	0.00736312249914326	0.658386668408209	1	0.136902248055254	0.0168481062775562	0.987	0.0055376706425385	0.697472570532925	1	0.169913575409289
CDX1	12	0.0428275343450241	0.795	0.000411895599090523	0.569266493055537	0.791	0.0764887152777712	0.0422638373206556	0.227	-0.000151670657976798	0.430733506944458	0.205	-0.0709244791666434	NA	NA	NA	NA	NA	NA	NA	NA	NA	NA	NA	NA
OTX2	65	0.0129240137598179	0.934	0.00150600312467783	0.572449188665774	0.978	0.0767344552871831	0.0104487823523344	0.015	-0.000980985966616976	0.427550811334186	0.028	-0.0730538224506007	0.0185849734127114	0.99	0.00686398424185407	0.667444186878062	1	0.132804094636254	0.0178511557084226	0.989	0.00612425735928494	0.666360265315783	1	0.135361233533336
JUND	59	0.0220634908952414	0.982	0.00954797099372678	0.691602944000504	1	0.161243934879502	0.0105159312756503	0	-0.000979190841746122	0.30839705599955	0	-0.162263822014839	0.0231361306913254	1	0.0106649387354105	0.696946179162101	1	0.149658813462007	0.0247487679687286	1	0.0120311973003161	0.762406561967178	1	0.204743780458404
TGIF1	2	0.250340443987243	0.781	0.00019520229058051	0.834174908901614	0.926	0.317256637168142	0.250062592512992	0.062	-5.79778300227596e-05	0.165825091098386	0.067	-0.299271212909943	NA	NA	NA	NA	NA	NA	NA	NA	NA	NA	NA	NA
NR2E3	3	0.167192017263424	0.833	0.000317961353009211	0.779391604629786	0.95	0.292102660211363	0.166766225025256	0.063	-0.000102787428301526	0.220608395370224	0.071	-0.273890710951482	NA	NA	NA	NA	NA	NA	NA	NA	NA	NA	NA	NA
FOXO4	24	0.0221043280282209	0.213	-0.000262915951178059	0.530668039052137	0.546	0.00574360711550448	0.0219247109646433	0.191	-0.000219890887085777	0.469331960947816	0.455	-0.00746886074629244	NA	NA	NA	NA	NA	NA	NA	NA	NA	NA	NA	NA
TFEC	2	0.250177403601219	0.581	2.98226083307873e-05	0.542738157209787	0.559	0.0329255596043727	0.250128622751856	0.485	-4.6957393253777e-06	0.457261842790213	0.446	-0.0303357626236335	NA	NA	NA	NA	NA	NA	NA	NA	NA	NA	NA	NA
ID3	12	0.0426638837615288	0.593	0.00012349636572697	0.563268229166709	0.675	0.0370529513889213	0.0426135642767085	0.714	0.000215296791556609	0.436731770833328	0.294	-0.0482747395833416	NA	NA	NA	NA	NA	NA	NA	NA	NA	NA	NA	NA
LITAF	1	0.500070972320795	0.571	1.35406159712526e-05	0.633335068450367	0.571	0.0864608817864765	0.500041091387245	0.444	-5.8395083808449e-06	0.366664931549633	0.444	-0.0788090156681069	NA	NA	NA	NA	NA	NA	NA	NA	NA	NA	NA	NA
RORB	1	0.500032360365025	0.159	-2.15770675532356e-05	0.195773254906043	0.159	-0.321742751548592	0.500132908027645	0.821	8.24587830006163e-05	0.804226745093957	0.821	0.320077039196294	NA	NA	NA	NA	NA	NA	NA	NA	NA	NA	NA	NA
PBRM1	1	0.500106292517007	0.755	5.30697768393873e-05	0.755192337723179	0.755	0.244156993389204	0.500034461368806	0.249	-1.55261344435553e-05	0.244807662276821	0.249	-0.23457914736349	NA	NA	NA	NA	NA	NA	NA	NA	NA	NA	NA	NA
ARID1B	2	0.251022349844634	0.953	0.000880324810646593	0.853383654346694	0.952	0.351249349297241	0.250062193844683	0.064	-6.47054263172575e-05	0.146616345653306	0.059	-0.341579906298803	NA	NA	NA	NA	NA	NA	NA	NA	NA	NA	NA	NA
FOXH1	16	0.0323964679915372	0.677	0.000164129521289066	0.584324208168341	0.87	0.0790806027296651	0.0319340705969598	0.057	-0.000331958529852884	0.415675791831646	0.13	-0.0808534330068139	NA	NA	NA	NA	NA	NA	NA	NA	NA	NA	NA	NA
FOXN3	6	0.083534786225281	0.021	-0.000196345281776478	0.237356381686276	0.019	-0.266861050366221	0.0840194963482573	0.784	0.000278578711369756	0.762643618313722	0.991	0.262765108125936	0.0837193473835421	0.466	-1.74959638097189e-05	0.57268561907736	0.718	0.0715010934082841	0.0835619683042687	0.05	-0.000193555730605699	0.330617168246041	0.074	-0.181206393835272
ZNF419	1	0.500045293957786	0.459	-3.85333962327206e-06	0.425433345479153	0.459	-0.0450523137785644	0.500061169562026	0.575	8.94205888035682e-06	0.574566654520847	0.575	0.07284888865754	NA	NA	NA	NA	NA	NA	NA	NA	NA	NA	NA	NA
ZBTB17	5	0.100192167159263	0.068	-0.00015426155468648	0.343083250898091	0.093	-0.16114437444681	0.100410972498785	0.678	0.000102167896320504	0.656916749101899	0.897	0.175831728015846	NA	NA	NA	NA	NA	NA	NA	NA	NA	NA	NA	NA
UBTF	2	0.250132413515432	0.469	-9.12710317724219e-06	0.504554919312858	0.51	0.00187402394586156	0.250128822709931	0.447	-1.48430492975526e-05	0.495445080687142	0.478	-0.011894846434149	NA	NA	NA	NA	NA	NA	NA	NA	NA	NA	NA	NA
ZNF383	1	0.500060197447628	0.56	9.96384003004724e-06	0.567695591067617	0.56	0.0857581593878506	0.50004584211974	0.436	-8.07502492050638e-06	0.432304408932383	0.436	-0.0850294102337202	NA	NA	NA	NA	NA	NA	NA	NA	NA	NA	NA	NA
DDIT3	26	0.0409143055799635	1	0.0198948135302376	0.726034207635366	1	0.206040662662626	0.0200952401952452	0	-0.000628225436395981	0.273965792364623	0	-0.209966802716724	NA	NA	NA	NA	NA	NA	NA	NA	NA	NA	NA	NA
HLX	4	0.125346044106766	0.554	4.16038518848139e-05	0.624310183256977	0.743	0.0996069346105788	0.125178911286555	0.237	-7.74089980262738e-05	0.375689816743024	0.238	-0.10619273219492	NA	NA	NA	NA	NA	NA	NA	NA	NA	NA	NA	NA
ZNF423	5	0.101017539278741	0.871	0.000649301456628865	0.551101161035022	0.602	0.0340500859061253	0.100249520645829	0.279	-8.36040990863929e-05	0.448898838965012	0.384	-0.0464622273129566	NA	NA	NA	NA	NA	NA	NA	NA	NA	NA	NA	NA
NFIC	46	0.0154503925032001	0.946	0.00187007092636588	0.597965600315728	0.982	0.0920056576636975	0.0128090560496673	0.015	-0.00066553124978062	0.402034399684224	0.009	-0.0896926282501839	0.0159845634074336	0.939	0.00201490875398131	0.594406875399829	0.828	0.0409346941368428	0.0176470721038268	0.957	0.00375169042415706	0.645106370429488	0.99	0.0943790861534741
MXI1	5	0.100352270160648	0.504	1.16330307854684e-06	0.460259280470696	0.367	-0.0486801686884544	0.100368176550217	0.586	4.43464430695539e-05	0.539740719529402	0.652	0.0461914926849999	0.100241575008871	0.227	-0.000113472728818162	0.442484510855441	0.293	-0.0733586713177555	0.100266127763715	0.271	-9.8462594863416e-05	0.372010204612863	0.123	-0.157239548081496
TFDP1	14	0.0633513782286208	0.996	0.0267230817682387	0.655633771374964	0.979	0.150692780497929	0.0369066844415597	0.703	0.000279189748377345	0.344366228624966	0.021	-0.156085827392778	0.0407275282329256	0.968	0.00412283597508065	0.781829952524705	0.999	0.276195995118428	0.0532387832539059	0.993	0.0166112255690272	0.766906523000694	0.999	0.26247897846479
ARNT	145	0.00975319243832794	0	-0.0018512109856708	0.435027118527598	0	-0.0730150304823405	0.0129377492253571	0.943	0.00160923283305197	0.564972881472422	0.997	0.0689155120871303	0.0721720251890833	1	0.0599211557390522	0.76635313223955	1	0.230472128230091	0.0338375948190575	1	0.0217455734834028	0.719108117834853	1	0.184764975775007
KLF14	1	0.500927643784787	0.964	0.000873319525977245	0.971995211076987	0.964	0.451043672895737	0.500026775195459	0.032	-2.6589448929526e-05	0.0280047889230128	0.032	-0.484331893186195	0.500026025400791	0.911	0	0.448935505699859	0.911	0	0.500653594771242	0.954	0.000599405925928997	0.960231117588881	0.954	0.440476810160845
CEBPG	9	0.0596703041598609	0.98	0.00349155947511596	0.68108570998741	0.954	0.162564298402418	0.0558933995151254	0.036	-0.000194925547435762	0.318914290012536	0.034	-0.16066066066066	0.0579992424647347	0.946	0.00179396273082937	0.761032709009582	0.993	0.23291788898726	0.060651853366427	0.989	0.00443620802257783	0.792995307446135	0.999	0.254254254254232
POU3F3	3	0.166859751443962	0.434	-2.69921466689027e-05	0.365158692973798	0.211	-0.1375136654693	0.167126439064655	0.805	0.000253904582915881	0.634841307026259	0.768	0.140819407569402	NA	NA	NA	NA	NA	NA	NA	NA	NA	NA	NA	NA
AFF4	1	0.500033624747814	0.223	-2.12841458729907e-05	0.226016344802457	0.223	-0.300036437457707	0.500115127791849	0.792	6.82915656567973e-05	0.773983655197543	0.792	0.329628858466504	NA	NA	NA	NA	NA	NA	NA	NA	NA	NA	NA	NA
AR	192	0.0207675280497554	0.989	0.00684451013807892	0.559195364528573	0.99	0.0478876402033123	0.0112034549320784	0.007	-0.00176111815988476	0.44080463547144	0.012	-0.048810531129503	0.0355316210688636	1	0.0211177865231369	0.682831120750054	1	0.140402372502614	0.0334022023952631	1	0.0186258401773807	0.663680774623205	1	0.120773500481955
MECP2	75	0.0115804785465046	0.818	0.000707907751187125	0.560951037257658	0.951	0.0575032659246381	0.0105273224816349	0.267	-0.000337331648906926	0.439048962742323	0.051	-0.0586100224695768	NA	NA	NA	NA	NA	NA	NA	NA	NA	NA	NA	NA
PHOX2A	4	0.141758598098762	0.997	0.0164975788196555	0.989704810495627	1	0.507418783840066	0.125104902086805	0	-0.000181918112133361	0.0102951895043732	0	-0.500006507705124	NA	NA	NA	NA	NA	NA	NA	NA	NA	NA	NA	NA
GLIS1	1	0.500040299830741	0.357	-1.01416247357822e-05	0.354224142418406	0.357	-0.129847483212743	0.500073464590068	0.663	2.27340700648115e-05	0.645775857581594	0.663	0.158763208578419	0.500050251256281	0.465	-3.59622279133553e-06	0.482119618968299	0.465	-0.0345895580656915	0.500035132096683	0.222	-2.18479610365474e-05	0.259226484826402	0.222	-0.284056009577846
FEZF2	1	0.500432525951557	0.902	0.000374510279861018	0.939878194784238	0.902	0.381968663786372	0.500027690092485	0.086	-2.20513017491486e-05	0.0601218052157618	0.086	-0.416688355629587	NA	NA	NA	NA	NA	NA	NA	NA	NA	NA	NA	NA
TTF1	2	0.250141177458195	0.526	7.39160321117094e-06	0.630635085892764	0.735	0.143076522644456	0.250082590257327	0.186	-6.50756117565043e-05	0.369364914107236	0.24	-0.152589796980739	NA	NA	NA	NA	NA	NA	NA	NA	NA	NA	NA	NA
MBD2	22	0.0245517612337243	0.795	0.000449334299463838	0.560677909896209	0.784	0.0514650149224684	0.0244361292603806	0.791	0.000422161794884635	0.439322090103718	0.237	-0.0460478942631798	NA	NA	NA	NA	NA	NA	NA	NA	NA	NA	NA	NA
PITX1	19	0.0278028200188393	0.655	0.000218358151518026	0.58473895362068	0.837	0.0601082631551647	0.0271662696582001	0.164	-0.000233314877485343	0.415261046379284	0.192	-0.0607910778874715	NA	NA	NA	NA	NA	NA	NA	NA	NA	NA	NA	NA
GABPA	30	0.0188050469930039	0.699	0.000314285505088375	0.508617453862933	0.506	0.00134501094771966	0.0201406068350202	0.929	0.00168924926160669	0.491382546137	0.442	-0.00795798144092158	0.0184681612075099	0.722	0.000212387091906678	0.523384770444489	0.749	0.0312493483474187	0.0185389758889859	0.708	0.000212513111389041	0.550159872102288	0.89	0.0590649219754692
MYB	62	0.0152040884997306	0.949	0.00357533496432029	0.590077486734566	0.996	0.093101153878517	0.0109076489953853	0.03	-0.0009725796457152	0.409922513265417	0.007	-0.0923662932703981	0.0163298089022969	0.98	0.00442299183227474	0.631764507706568	0.999	0.102384822707013	0.0192949791511949	0.988	0.00738810736224447	0.658726522361654	1	0.131031752716268
UNCX	1	0.500105507491032	0.754	5.49308306432295e-05	0.753370464837853	0.754	0.267919421164958	0.500034544700843	0.24	-1.83998242829775e-05	0.246629535162147	0.24	-0.261829160376868	NA	NA	NA	NA	NA	NA	NA	NA	NA	NA	NA	NA
PIAS2	6	0.083942516442465	0.782	0.000212343661202249	0.690339824360442	0.949	0.191823735638161	0.0835555853200561	0.045	-0.000176416336701915	0.309660175639542	0.06	-0.185391283973816	NA	NA	NA	NA	NA	NA	NA	NA	NA	NA	NA	NA
NR5A2	27	0.0228151378583712	0.964	0.00251246440786872	0.670687941003441	0.997	0.151243737874034	0.0196926294448017	0.075	-0.000438166590482708	0.329312058996712	0.002	-0.161392484483461	0.0203446215411005	0.612	0.000149749428332645	0.601933416345775	0.924	0.0776899390921114	0.0221925136394085	0.95	0.00189681101040203	0.714916167144616	1	0.184668770934212
E2F7	2	0.257827383868404	0.984	0.00767831626355436	0.962649661634565	0.995	0.442412805830297	0.250054138879581	0.004	-7.51063475443181e-05	0.0373503383654347	0.004	-0.452225403435711	0.251444582712492	0.77	0.00122201643119729	0.908224882873503	0.976	0.387103071317022	0.262055257404095	0.99	0.0119025814535917	0.968505986465383	0.994	0.441631962519521
ZNF398	1	0.500037910379862	0.31	-1.22375627299443e-05	0.31351829680912	0.31	-0.167534225183489	0.500083001328021	0.668	2.88799878183088e-05	0.68648170319088	0.668	0.167326011139451	NA	NA	NA	NA	NA	NA	NA	NA	NA	NA	NA	NA
FOS	135	0.0300217750124774	0.999	0.0174033565488256	0.646287268554963	1	0.122444324074611	0.0087015808407808	0	-0.0019906690124449	0.353712731445093	0	-0.122290852471162	0.0156502210217832	0.975	0.00337091229307728	0.60884835141799	0.991	0.0634334733119192	0.0223435768685908	1	0.00941183502441639	0.689344741292188	1	0.133577761857943
TBX2	10	0.0512800552631416	0.821	0.000583372505721366	0.546213936048252	0.645	0.0343089261534441	0.0506583585714135	0.518	1.3063482034649e-05	0.453786063951658	0.344	-0.0388318925112535	0.0512204266378901	0.832	0.000521076215367358	0.572961149880191	0.71	0.0559772419539345	0.0527241209155995	0.934	0.00198120860891127	0.553239245911999	0.609	0.0264008957401596
OTX1	4	0.125952168611336	0.881	0.000649507329649163	0.712203248646241	0.913	0.198589129529205	0.125228510534636	0.389	-4.34639092584954e-05	0.287796751353603	0.112	-0.198478498542275	NA	NA	NA	NA	NA	NA	NA	NA	NA	NA	NA	NA
ETV5	14	0.0371957522876254	0.815	0.000539337502222945	0.68884407601973	0.981	0.170047475183329	0.0362176454356224	0.014	-0.000317830034940285	0.311155923980186	0.019	-0.171933832393241	0.0367640018117723	0.602	9.59322773168916e-05	0.558893783578631	0.672	0.0306672570058946	0.0372349272106002	0.792	0.000520576147486705	0.662565296980307	0.931	0.121039393984474
ETV3	4	0.1256012368057	0.762	0.000286988111489445	0.609576738858809	0.694	0.0702376613910863	0.125199673540998	0.33	-4.59194744417135e-05	0.390423261141191	0.293	-0.0812877446897126	NA	NA	NA	NA	NA	NA	NA	NA	NA	NA	NA	NA
IKZF3	5	0.100359581860965	0.488	-7.53347108782554e-06	0.521434893528381	0.543	0.0142500130160614	0.100378727430401	0.587	4.90946924511099e-05	0.478565106471617	0.477	-0.00951736346126569	NA	NA	NA	NA	NA	NA	NA	NA	NA	NA	NA	NA
MYOD1	58	0.0287072938642308	1	0.0167078249236066	0.635281007298376	1	0.135857550237106	0.0110787585190046	0.005	-0.00107308685114815	0.364718992701636	0	-0.138255986865087	0.0471655294336436	1	0.0349566147524446	0.686300331613568	1	0.155478463128367	0.0666562735030707	1	0.0545684596105089	0.71416522343402	1	0.197799685309271
E2F2	49	0.0725249490322036	1	0.0592326328906687	0.750197819565116	1	0.242394197150748	0.0118512872603286	0	-0.00115694106154603	0.249802180434868	0	-0.241651907853909	NA	NA	NA	NA	NA	NA	NA	NA	NA	NA	NA	NA
HSF2	9	0.056261040223029	0.667	0.000118214554614957	0.486515417151238	0.435	-0.0169649418204315	0.0561581361494316	0.529	1.89573383399602e-05	0.51348458284872	0.546	0.0137073489674565	0.0559979873690055	0.566	0	0.468572618861636	0.566	0	0.0561876760981843	0.565	4.48168429631399e-05	0.470059655030737	0.339	-0.0405723642717962
POU4F1	19	0.029150048979115	0.941	0.00158306075686574	0.603015902179267	0.879	0.0845223176213195	0.0271662243444695	0.135	-0.000265973906775734	0.396984097820741	0.127	-0.0785840232321215	NA	NA	NA	NA	NA	NA	NA	NA	NA	NA	NA	NA
PBX4	1	0.500060270009643	0.561	9.07716392373192e-06	0.568216126177711	0.561	0.0765707146947061	0.50004580012824	0.464	-3.2772176566942e-06	0.431783873822289	0.464	-0.0497111030138983	NA	NA	NA	NA	NA	NA	NA	NA	NA	NA	NA	NA
HES1	37	0.0173739083078174	0.841	0.00131029240808797	0.645371577574909	0.994	0.118370978540419	0.0149010009508066	0.005	-0.000584659191175861	0.354628422425054	0.007	-0.117198632791829	0.049872138954639	1	0.0340303222820437	0.613517037245838	0.971	0.0876211282990836	0.0212786937986267	0.974	0.00517094617222999	0.708337855456486	0.999	0.166611226611219
DMTF1	9	0.0559613873141926	0.132	-0.000173600998939358	0.307862776070854	0.022	-0.195177836796336	0.0565442693855279	0.804	0.000411183681966541	0.692137223929079	0.981	0.186351090975324	NA	NA	NA	NA	NA	NA	NA	NA	NA	NA	NA	NA
RUNX3	53	0.0186024816042762	0.962	0.00584387939881582	0.522100554741978	0.543	0.00448776721516098	0.0122767483610837	0.492	-1.71074387729613e-05	0.477899445257999	0.449	-0.00432379678698086	0.0163098139399937	0.948	0.00335580580737937	0.654767895673408	0.999	0.11689048055645	0.0204917796449526	0.986	0.00741897434927791	0.643571620608768	0.988	0.10176285444441
SP8	3	0.167639330237883	0.882	0.000737106375542584	0.901400385236086	0.993	0.372577090599888	0.166753220548233	0.014	-0.000125931222097059	0.0985996147639124	0.009	-0.388845506446629	NA	NA	NA	NA	NA	NA	NA	NA	NA	NA	NA	NA
TBX20	6	0.0836955210434719	0.351	-8.09259284107328e-05	0.554349335277196	0.602	0.0272788017633373	0.0836168703503137	0.229	-0.000114788939346994	0.44565066472282	0.376	-0.0470642854663831	NA	NA	NA	NA	NA	NA	NA	NA	NA	NA	NA	NA
TP73	32	0.0214074461120936	0.967	0.00373851666853819	0.609814911365977	0.964	0.102284280500418	0.0214476394031345	0.964	0.00397645341723993	0.390185088634018	0.028	-0.10239996089677	0.0463115677088404	1	0.0286832693144388	0.697183752606878	0.999	0.169576055787302	0.0312236981901287	0.992	0.013478068041761	0.740483250781998	1	0.206337982273131
HOXB5	1	0.500312695434647	0.875	0.000254178113779924	0.91681848940711	0.875	0.361537660715215	0.50002838651073	0.092	-2.47514593507692e-05	0.0831815105928895	0.092	-0.427073031075946	NA	NA	NA	NA	NA	NA	NA	NA	NA	NA	NA	NA
MECOM	1	0.500033022917905	0.197	-1.79870800545157e-05	0.211909843318932	0.197	-0.277913695278747	0.50012278978389	0.82	7.36858296639387e-05	0.788090156681068	0.82	0.318072979022435	0.500213128729753	0.869	0.000157554580847985	0.87793451668315	0.869	0.346207901722971	0.500085426277123	0.67	2.73980595897338e-05	0.695382853573474	0.67	0.143849877674249
KLF2	12	0.043531516183125	0.883	0.0010609960851279	0.691927083333406	0.981	0.177760416666738	0.0421410532864748	0.06	-0.000226423617672875	0.30807291666665	0.019	-0.174398871527787	NA	NA	NA	NA	NA	NA	NA	NA	NA	NA	NA	NA
L3MBTL1	9	0.0560128262057196	0.249	-0.000128335377466378	0.492492492492478	0.458	-0.00841593038125366	0.0560215741007658	0.299	-0.000109604900813853	0.5075075075075	0.558	0.0127179202323734	NA	NA	NA	NA	NA	NA	NA	NA	NA	NA	NA	NA
HOXA3	1	0.500132380195923	0.776	7.62760666587203e-05	0.803445942428817	0.776	0.267294779032846	0.50003239181135	0.242	-1.61142038522799e-05	0.196554057571183	0.242	-0.266930404455781	NA	NA	NA	NA	NA	NA	NA	NA	NA	NA	NA	NA
ZFPM1	6	0.0841597033876012	0.842	0.000428100609946705	0.73516956506648	0.978	0.235004686035619	0.08353781103657	0.025	-0.000208605335863227	0.26483043493352	0.029	-0.236410496719806	NA	NA	NA	NA	NA	NA	NA	NA	NA	NA	NA	NA
ELF5	2	0.2501650993678	0.572	2.11712823185994e-05	0.422800624674649	0.348	-0.0859838625715773	0.250797760398284	0.921	0.000662445861874583	0.577199375325351	0.651	0.0863742842269651	0.500052050801582	1	0	0.475793857365955	0.905	0	0.250154690691174	0.583	2.09395091494979e-05	0.414081207704321	0.342	-0.0924128058302968
ESRRG	2	0.250259466939994	0.722	0.000125199917339947	0.521212909942738	0.541	0.0194429984383134	0.250195922480279	0.662	6.13654697106392e-05	0.478787090057262	0.461	-0.0217855283706403	NA	NA	NA	NA	NA	NA	NA	NA	NA	NA	NA	NA
ZNF350	4	0.12518058220615	0.187	-9.59937435131009e-05	0.370015097875885	0.181	-0.128097667638484	0.125448485724916	0.755	0.000177485555125312	0.629984902124116	0.809	0.128052113702625	NA	NA	NA	NA	NA	NA	NA	NA	NA	NA	NA	NA
GRHL2	3	0.210475700052275	0.999	0.0435950375112865	0.915838062019536	0.996	0.407040102729615	0.1667506257191	0.004	-0.000129890440554031	0.0841619379804603	0.004	-0.419942041057147	0.181488797207295	0.991	0.0146014811583112	0.696305551217342	0.85	0.167595050931011	0.539266267963938	1	0.372380481729019	0.828257587589139	0.956	0.299321498603069
HOXB13	1	0.500043114598603	0.438	-9.04765765796789e-06	0.396387486335953	0.438	-0.104705637395242	0.500065651260504	0.559	1.17893599107521e-05	0.603612513664047	0.559	0.0867732028525324	0.500054159445407	0.504	4.07563470306016e-07	0.519494039872989	0.504	0.00364374577065218	0.500039413526722	0.339	-1.50586405875952e-05	0.339701212846807	0.339	-0.182551663109677
MAFA	12	0.0434387067434571	0.839	0.000910005257038445	0.705321180555687	0.989	0.18630208333344	0.0421078190798032	0.021	-0.000254997547281019	0.294678819444446	0.016	-0.177384982638908	NA	NA	NA	NA	NA	NA	NA	NA	NA	NA	NA	NA
SP9	1	0.500267522739433	0.869	0.000215428516952443	0.902764041434595	0.869	0.402321586591015	0.500028828413284	0.107	-1.95112466319092e-05	0.0972359585654052	0.107	-0.364400603820728	NA	NA	NA	NA	NA	NA	NA	NA	NA	NA	NA	NA
PIAS3	7	0.0717491301905401	0.161	-0.000138446599383002	0.403176256183285	0.173	-0.103124186409784	0.0720487469380554	0.693	0.00014613257741368	0.596823743816713	0.808	0.0956298582958269	NA	NA	NA	NA	NA	NA	NA	NA	NA	NA	NA	NA
JDP2	6	0.0836969294201852	0.362	-6.78103241440603e-05	0.421968829185329	0.191	-0.105513901905654	0.083943835527925	0.817	0.000261997952476514	0.578031170814755	0.825	0.114469436634431	0.0842858799064162	0.893	0.000571712053157009	0.765915165399702	0.994	0.266815491686626	0.0838990897676489	0.676	0.000139811602808598	0.577310909785173	0.666	0.0519108611892172
BATF	15	0.181829717688611	1	0.147501067422637	0.839749266378382	1	0.325901616571953	0.0337669258836621	0	-0.000468867949232905	0.160250733621579	0	-0.326851417756213	0.0378827089498745	0.961	0.0034908523108583	0.690861419318997	0.977	0.147932836727987	0.148834602850469	1	0.114420379556478	0.836807834557469	1	0.297068986473561
IRF1	153	0.0630694708354144	1	0.0495383752833533	0.712378520500641	1	0.178096944918547	0.00830793523236754	0	-0.00250304748711458	0.287621479499328	0	-0.177336663892353	0.110067564398992	1	0.0972520532472167	0.724495006390495	1	0.189919537782027	0.134161433819984	1	0.120322261260203	0.758979597925572	1	0.210051724486821
FOXP2	8	0.0631148165824986	0.599	7.64042117599173e-05	0.629517288064863	0.897	0.12540356175789	0.0628689745267025	0.185	-0.000149248217232084	0.370482711935017	0.118	-0.11984156946464	0.0631690383536429	0.637	0.000121828630747015	0.649539158508564	0.902	0.128153639866618	0.063222286454969	0.647	0.000132373249641993	0.642157883774162	0.855	0.111304936471504
TBX4	1	0.500068747421972	0.606	1.67424843667829e-05	0.621466867940243	0.606	0.121883296028317	0.500041876046901	0.386	-1.18123462873321e-05	0.378533132059757	0.386	-0.136744573421477	NA	NA	NA	NA	NA	NA	NA	NA	NA	NA	NA	NA
LIN28A	2	0.250078437071086	0.177	-6.08455378741657e-05	0.293388859968766	0.171	-0.225442477876106	0.25027416738708	0.776	0.000151326267992469	0.706611140031234	0.854	0.238404476834982	NA	NA	NA	NA	NA	NA	NA	NA	NA	NA	NA	NA
MTF1	12	0.0421188939112333	0.018	-0.000323389177784711	0.324900173611109	0.01	-0.19031467013887	0.0434717890489546	0.927	0.00108799414184393	0.675099826388892	0.984	0.190041232638887	NA	NA	NA	NA	NA	NA	NA	NA	NA	NA	NA	NA
SOX10	29	0.0759476074885257	1	0.0569381513227352	0.831380874229467	1	0.335256432149796	0.0180752051134105	0	-0.000887055361340771	0.168619125770503	0	-0.333881741556395	0.0436114353141051	0.993	0.0245937883403896	0.676845698508202	1	0.166735273868569	0.10935923723525	1	0.0903246287662822	0.846153293055836	1	0.342244480116165
E2F8	2	0.254939006053633	0.985	0.00480233254035434	0.646121811556481	0.758	0.151978136387298	0.25011363670068	0.407	-2.39297891799772e-05	0.353878188443519	0.28	-0.140499739718896	0.250176232246517	0.577	3.0360411090613e-05	0.68878188443519	0.768	0.161335242061426	0.25151462818947	0.939	0.00137042016990618	0.762441436751692	0.853	0.254060385216033
ID2	16	0.0554639362158094	0.99	0.023025549924917	0.656295582412907	0.956	0.127715409460162	0.0318901211084705	0.07	-0.000280346461689243	0.343704417587029	0.035	-0.134915802771348	NA	NA	NA	NA	NA	NA	NA	NA	NA	NA	NA	NA
PITX2	34	0.0225136748745562	0.978	0.0056119206128384	0.690951795255633	1	0.179218068497639	0.0158847049038319	0	-0.000741903772182327	0.309048204744409	0	-0.179602240312123	NA	NA	NA	NA	NA	NA	NA	NA	NA	NA	NA	NA
MEF2C	63	0.0132431711344438	0.919	0.00163003526502082	0.613830387761103	1	0.115257375949841	0.010507698494888	0.002	-0.00120951140908956	0.386169612238846	0.002	-0.114441302832353	0.0147303513279845	0.968	0.0028479750012043	0.547941498043332	0.705	0.0195126025064868	0.0146616915275391	0.951	0.00284333426777502	0.621356994065694	0.994	0.0963865658366593
FIGLA	1	0.500050709939148	0.474	-1.99383150656374e-06	0.486804434959138	0.474	-0.0194159596064755	0.500053458783278	0.554	6.00445905041269e-06	0.513195565040862	0.554	0.0616053302795273	NA	NA	NA	NA	NA	NA	NA	NA	NA	NA	NA	NA
LHX2	18	0.0300639918571626	0.851	0.00102626727460294	0.743499125884356	1	0.22697920646506	0.0283888619581422	0.001	-0.000425171444847945	0.256500874115767	0.001	-0.224705637178295	0.0298048918946615	0.817	0.000786877229766992	0.665746240144489	0.981	0.138707987449786	0.0306422108441585	0.903	0.00156331904779742	0.739296423650932	1	0.20700768758758
TBX18	1	0.500223914017017	0.86	0.000172947946990964	0.883816563427203	0.86	0.394435479673104	0.500029446407538	0.155	-2.08883858511255e-05	0.116183436572797	0.155	-0.366795065327156	NA	NA	NA	NA	NA	NA	NA	NA	NA	NA	NA	NA
NFATC2	41	0.0450212624493578	1	0.0303537160912233	0.736511321088386	1	0.220877952089742	0.0135098173387185	0	-0.000887868931475112	0.263488678911619	0	-0.217507770247506	NA	NA	NA	NA	NA	NA	NA	NA	NA	NA	NA	NA
NR2C1	4	0.125807099196624	0.884	0.000539550499536551	0.864613702623907	0.996	0.370073667221989	0.12511969296361	0.002	-0.000162864575205229	0.135386297376093	0.001	-0.369787328196585	0.125606899120285	0.862	0.000332266948700699	0.500065077051229	0.501	0.00114535610162436	0.126725158962092	0.969	0.00146507866036857	0.757197521865889	0.964	0.260848344439815
POU2F2	28	0.0272254186133682	0.983	0.0076337698121803	0.708618789467327	1	0.198688639342156	0.0188072454869604	0.001	-0.00064932895758027	0.291381210532584	0.001	-0.195747200047667	0.0228448927202615	0.987	0.00320104544985823	0.665601170618228	0.997	0.137516475783189	0.0302885063451379	0.995	0.0105850958637509	0.743997974502634	1	0.209265719945261
ZIC2	11	0.0467919302915629	0.773	0.000554764946694909	0.689608969229884	0.972	0.173537363110817	0.0458450872361203	0.019	-0.000282740963434218	0.310391030770206	0.025	-0.176711913678696	NA	NA	NA	NA	NA	NA	NA	NA	NA	NA	NA	NA
PRDM2	1	0.50003827604685	0.306	-1.55831004365892e-05	0.320077039196294	0.306	-0.196736244859716	0.500081300813008	0.666	3.09331289143344e-05	0.679922960803706	0.666	0.196606111082193	NA	NA	NA	NA	NA	NA	NA	NA	NA	NA	NA	NA
ESR2	91	0.00979788971176717	0.071	-0.000762514868598447	0.466521188659148	0.118	-0.034617309890579	0.0104818795887277	0.43	-0.000134236846771675	0.533478811340836	0.86	0.03352996044276	0.0139660573793095	0.982	0.00301421992302484	0.601182693672583	0.999	0.0758483710734587	0.0119852172479595	0.874	0.00108749874851673	0.564608499601359	0.913	0.0426985806410846
HMGXB4	4	0.125164223950502	0.133	-0.000116827389590013	0.334782382340692	0.145	-0.168451947105374	0.125588050789724	0.812	0.000317804112933251	0.665217617659309	0.871	0.169167794668888	NA	NA	NA	NA	NA	NA	NA	NA	NA	NA	NA	NA
MEOX1	4	0.125709926649013	0.795	0.000385630450477376	0.837515618492295	0.985	0.308510776759702	0.125122552578646	0.016	-0.000134193669459076	0.162484381507705	0.017	-0.307586682632238	NA	NA	NA	NA	NA	NA	NA	NA	NA	NA	NA	NA
GATA2	102	0.0549480772776001	1	0.0435756153620304	0.685813812704495	1	0.16013546444213	0.00842505273099078	0	-0.00169491443705489	0.314186187295429	0	-0.159377853705601	0.0456405918633547	1	0.034148379413315	0.765081417182224	1	0.214899806076282	0.0931331694654005	1	0.0812210653287893	0.811055191307353	1	0.255624301002533
STAT2	48	0.0829209643274671	1	0.0695226509823362	0.767382853266533	1	0.254114702915189	0.0118937970555815	0	-0.00116498820737707	0.232617146733462	0	-0.25187254313641	0.104396136722202	1	0.0909372663678018	0.754566396194259	1	0.232707376678497	0.164746126270931	1	0.151151363605376	0.830365529117214	1	0.300454302337819
STAT4	200	0.0218361449726883	1	0.0074661882956871	0.491564275194614	0.105	-0.0252143383126406	0.0134376622843708	0.656	0.000377783977979395	0.508435724805386	0.885	0.0253416263412573	0.0217493615727971	1	0.00760101810635402	0.658250973069649	1	0.132868057016632	0.0256316875544301	1	0.0107860164348642	0.610479960025249	1	0.0772928939617102
HOXC6	3	0.166858146599994	0.445	-1.85798478174182e-05	0.562965276693217	0.63	0.0642060145417978	0.16681486567493	0.254	-7.44017730505697e-05	0.437034723306779	0.345	-0.0727350026897158	NA	NA	NA	NA	NA	NA	NA	NA	NA	NA	NA	NA
ZXDA	1	0.5000300030003	0.118	-2.75379431322609e-05	0.132580292540732	0.118	-0.415152777054812	0.500196232339089	0.896	0.000149985204153213	0.867419707459268	0.896	0.430144188225496	NA	NA	NA	NA	NA	NA	NA	NA	NA	NA	NA	NA
KLF4	67	0.0241340414118102	0.989	0.0120219536876975	0.695732099492093	1	0.159904577400302	0.00976075681422343	0	-0.00104535021450653	0.304267900507895	0	-0.160919611916946	0.0113858324140003	0.374	-0.000184255317548761	0.548134230908636	0.721	0.0214650175603716	0.0191514832416967	0.977	0.00696849104918086	0.658423734032934	1	0.108523327473435
PKNOX1	18	0.0288219756759252	0.39	-8.10665746611323e-05	0.548808655482606	0.695	0.0358575596540324	0.0286012547390661	0.16	-0.000226765174591324	0.451191344517412	0.283	-0.0366795757933301	0.0304378071360438	0.928	0.00147450100094447	0.719267016312986	0.996	0.19055289268637	0.0297413355559667	0.862	0.000787292095156652	0.718731548053276	0.999	0.189314079631413
SOX14	1	0.500055506216696	0.495	-1.4232417868687e-06	0.531154026339076	0.495	-0.0117120399770966	0.500048995590397	0.508	8.30126210438209e-07	0.468845973660923	0.508	0.00916141793763986	NA	NA	NA	NA	NA	NA	NA	NA	NA	NA	NA	NA
SPI1	151	0.101896330423485	1	0.0894396134665403	0.728715511128273	1	0.21562456678818	0.00823601308864761	0	-0.0033866528219503	0.271284488871733	0	-0.215244817006121	0.0302868151912057	1	0.0176159078707425	0.736526960671079	1	0.191895590698552	0.0952275260260776	1	0.0821648702027995	0.812550921388281	1	0.268465202863822
MYCN	105	0.00987480618170185	0.039	-0.00127076141520532	0.478211176656771	0.096	-0.0382779185888114	0.0107015520851728	0.659	0.000332959792321169	0.521788823343243	0.901	0.0361798343663741	0.0138199674341859	0.943	0.00274720757630157	0.610657774388383	1	0.085709052030289	0.0124804572646307	0.785	0.000897516803670307	0.557798562979963	0.788	0.0207341114077371
ATF2	66	0.0110996950778374	0.366	-0.000188098196960815	0.500318920955051	0.486	-0.00185377751190408	0.010830878315879	0.173	-0.00043488662843567	0.499681079044948	0.529	0.00228309418222006	0.0174129556857428	0.988	0.00605946188392864	0.648469179415644	1	0.132137735867033	0.0142558343544975	0.986	0.00294112056160968	0.64403277526127	1	0.129100073122367
ETS1	146	0.0431464895857033	1	0.0308379889072808	0.673188592186692	1	0.152448811554435	0.0088905624670203	0	-0.00219573377323224	0.326811407813375	0	-0.153090957294702	0.0115712888241424	0.757	0.000510140821890373	0.521820740930229	0.785	0.0189045011632399	0.0329537026417717	1	0.0210599247218658	0.672051949320973	1	0.156375869546162
FOXF2	8	0.188047956427428	0.998	0.12494967527966	0.513753645073951	0.511	0.00226515309313613	0.0630644971261238	0.578	5.48503402028611e-05	0.486246354926059	0.514	0.00390869089775475	NA	NA	NA	NA	NA	NA	NA	NA	NA	NA	NA	NA
GTF3A	5	0.100149052610242	0.005	-0.000207824612784568	0.143603894413495	0.004	-0.347735200708092	0.100990482613789	0.861	0.000615530771725853	0.856396105586502	0.995	0.344718071536431	NA	NA	NA	NA	NA	NA	NA	NA	NA	NA	NA	NA
SMARCC1	3	0.166955081323468	0.654	7.21386548546699e-05	0.619084803998129	0.766	0.114781265726128	0.166801200223754	0.229	-7.97146639772428e-05	0.38091519600187	0.263	-0.124420844395886	NA	NA	NA	NA	NA	NA	NA	NA	NA	NA	NA	NA
ELF1	29	0.0214120337681982	0.956	0.00232783966827092	0.637119432255926	0.984	0.12120465857878	0.0183478810434662	0.01	-0.000533331920649183	0.3628805677441	0.016	-0.118988256484263	0.0187163226697323	0.337	-0.000131670642736982	0.467117976225381	0.272	-0.0344504023857473	0.0198517655249364	0.854	0.000841468631286712	0.599449584492071	0.946	0.0829146496449361
ZNF281	1	0.50048309178744	0.938	0.000429429322941877	0.946176669616366	0.938	0.431133204934673	0.500027505776213	0.054	-2.26572638583056e-05	0.0538233303836344	0.054	-0.427385352142002	NA	NA	NA	NA	NA	NA	NA	NA	NA	NA	NA	NA
ZEB1	29	0.0192368530020389	0.604	0.000178619046378337	0.609875482422514	0.954	0.0967873853825384	0.018380083291057	0.01	-0.000504913491208743	0.390124517577537	0.034	-0.0962436208784487	0.0194530321149862	0.8	0.000527391549921249	0.547929470598069	0.915	0.0513821505032296	0.0193950663137006	0.695	0.000311279489514843	0.633563841547912	0.987	0.118095763670019
RXRG	3	0.167021403183683	0.713	0.000149164658556411	0.782237492841898	0.942	0.293811928436311	0.166766327045798	0.046	-0.00011874117961011	0.217762507158103	0.051	-0.289968244052272	NA	NA	NA	NA	NA	NA	NA	NA	NA	NA	NA	NA
SCX	1	0.501968503937008	0.988	0.00191557426851019	0.986830461714643	0.988	0.478501899953152	0.500026372698982	0.017	-2.37152319927381e-05	0.0131695382853574	0.017	-0.467258341575139	NA	NA	NA	NA	NA	NA	NA	NA	NA	NA	NA	NA
TP63	87	0.0193590146195135	0.984	0.00833043929086529	0.567369543986208	0.963	0.0548965517241579	0.00947160954891729	0.021	-0.00093198857696037	0.432630456013821	0.056	-0.0530027796559482	0.0561508256659088	1	0.0450033478237119	0.6923735256555	1	0.156097363083168	0.0396601068089249	1	0.0283377423947516	0.668897002479178	1	0.131691082563332
HOXC11	2	0.250905131041244	0.912	0.000761422859858307	0.634070796460177	0.718	0.126444560124935	0.250114134096921	0.418	-2.25513845616421e-05	0.365929203539823	0.291	-0.133472149921916	NA	NA	NA	NA	NA	NA	NA	NA	NA	NA	NA	NA
NR5A1	36	0.0229038542397551	0.986	0.00690158895378591	0.695129618041057	1	0.196853416307429	0.0151191253969211	0	-0.000921473838847634	0.304870381958931	0	-0.199577452139236	0.0157366923450621	0.292	-0.000136930207661114	0.47822799332499	0.164	-0.0145088768367867	0.0215065470019524	0.994	0.00549195904623803	0.684783931303002	1	0.189937943262394
PRDM16	3	0.168331261795697	0.93	0.00143424042760529	0.515782532493454	0.508	0.00507574574419056	0.166875089079833	0.516	6.4417143738893e-06	0.48421746750657	0.474	-0.0115050236868046	NA	NA	NA	NA	NA	NA	NA	NA	NA	NA	NA	NA
DNAJC2	9	0.0562280528459059	0.63	9.09209515149723e-05	0.588154628617013	0.8	0.0899772604974612	0.0560022858502729	0.234	-0.000132604844113489	0.411845371382935	0.181	-0.0893321066731362	NA	NA	NA	NA	NA	NA	NA	NA	NA	NA	NA	NA
NR4A2	18	0.0313058379729386	0.91	0.00217932547258966	0.776611325298408	1	0.245169207970058	0.0283331106306793	0	-0.00040852705595509	0.223388674701572	0	-0.237951964155461	NA	NA	NA	NA	NA	NA	NA	NA	NA	NA	NA	NA
RCOR1	1	0.500247892910263	0.899	0.000194123677816682	0.895060121805216	0.899	0.379053667169851	0.500029076529425	0.126	-1.74372909970133e-05	0.104939878194784	0.126	-0.335562958721566	NA	NA	NA	NA	NA	NA	NA	NA	NA	NA	NA	NA
PAX9	2	0.250155247345147	0.559	1.77133957405262e-05	0.572462259239979	0.622	0.0628188443519	0.250103368068801	0.376	-2.64048237667569e-05	0.427537740760021	0.404	-0.0588365434669443	NA	NA	NA	NA	NA	NA	NA	NA	NA	NA	NA	NA
IKZF2	2	0.250692159927829	0.904	0.000553147065487203	0.819390942217595	0.917	0.312285268089537	0.250065379874013	0.088	-6.90095542496549e-05	0.180609057782405	0.079	-0.310515356585112	NA	NA	NA	NA	NA	NA	NA	NA	NA	NA	NA	NA
NKX2-2	11	0.161672768905044	1	0.115484851011011	0.775480443726923	0.999	0.274682663308284	0.0458057488438356	0.002	-0.000410644588987596	0.224519556273103	0.001	-0.279642158789121	NA	NA	NA	NA	NA	NA	NA	NA	NA	NA	NA	NA
HOXB4	5	0.100731738569388	0.841	0.000388531659620814	0.771322955172591	0.975	0.273946998490179	0.100163432096769	0.022	-0.000176610981364289	0.228677044827404	0.025	-0.266574686312303	NA	NA	NA	NA	NA	NA	NA	NA	NA	NA	NA	NA
PITX3	8	0.0631541299873135	0.565	6.02499061798933e-05	0.648237346386074	0.876	0.118204540720607	0.0628234882319571	0.111	-0.000160371332989351	0.351762653613828	0.124	-0.116547984794832	0.0628312633919486	0.062	-0.000215671989275246	0.34498672151636	0.042	-0.176989494376176	0.0629545854012794	0.241	-0.000173732967777548	0.489032232868081	0.312	-0.0527852270361053
ZNF202	3	0.166782114171195	0.113	-0.000105030283219065	0.325593905634512	0.152	-0.187767886580954	0.166907904390598	0.588	3.58183099588849e-05	0.674406094365488	0.856	0.178570808822243	NA	NA	NA	NA	NA	NA	NA	NA	NA	NA	NA	NA
SETDB1	3	0.16694464278146	0.632	6.64382844795808e-05	0.722820899925383	0.909	0.224226491054543	0.166774966052168	0.083	-9.8540997894192e-05	0.277179100074617	0.091	-0.222951047252162	NA	NA	NA	NA	NA	NA	NA	NA	NA	NA	NA	NA
MYSM1	2	0.250387127214991	0.85	0.000255624294251688	0.865538781884435	0.963	0.375937011972931	0.25006013848535	0.023	-7.40518256742706e-05	0.134461218115565	0.026	-0.355817282665279	NA	NA	NA	NA	NA	NA	NA	NA	NA	NA	NA	NA
REL	74	0.102649130475944	1	0.090869760532279	0.799365490477289	1	0.264844881980821	0.00895408751940675	0	-0.00160602486718366	0.200634509522582	0	-0.265165808508902	0.0133362473996305	0.957	0.00225427740629934	0.584589736564919	0.985	0.0699621596202107	0.0641505983004102	1	0.0524208436191076	0.770126930148811	1	0.232789652961492
MSX2	29	0.0232969638091405	0.954	0.00405810920297432	0.649445360205827	0.989	0.12356396737774	0.0186904579161317	0.337	-0.000130073549481774	0.350554639794237	0.013	-0.12510358489107	NA	NA	NA	NA	NA	NA	NA	NA	NA	NA	NA	NA
ZBTB44	1	0.50004092657772	0.404	-7.71439538371776e-06	0.364114309510176	0.404	-0.106410389880798	0.500071469411092	0.604	1.25973988466255e-05	0.635885690489823	0.604	0.0779241059809483	NA	NA	NA	NA	NA	NA	NA	NA	NA	NA	NA	NA
TCFL5	1	0.500089605734767	0.691	3.83368227548919e-05	0.709593462079017	0.691	0.217193274686378	0.500036675713343	0.351	-1.53913541151018e-05	0.290406537920983	0.351	-0.20977564936755	NA	NA	NA	NA	NA	NA	NA	NA	NA	NA	NA	NA
JUNB	40	0.0246118776915001	0.982	0.00924884650795818	0.738759649488744	1	0.208106874608746	0.0138843761608534	0	-0.000719406966400063	0.261240350511163	0	-0.207317963697064	0.0215091878068874	0.973	0.00623494347903396	0.618257093678258	0.928	0.0686365533068997	0.0254967641559734	0.991	0.0099933702457539	0.736838879616	1	0.177267629876793
MTA1	31	0.0177633494956414	0.294	-0.000232991664339439	0.44873370993808	0.144	-0.0558465955052762	0.0181773739259322	0.659	0.000230448537065196	0.551266290061881	0.837	0.050721396005094	NA	NA	NA	NA	NA	NA	NA	NA	NA	NA	NA	NA
NKX6-1	4	0.125461669349261	0.733	0.000172306456049459	0.642544773011246	0.812	0.133329862557267	0.125188492492106	0.262	-8.1106663616326e-05	0.357455226988755	0.182	-0.129093346522283	NA	NA	NA	NA	NA	NA	NA	NA	NA	NA	NA	NA
E2F5	18	0.02899226626946	0.59	8.61233344075577e-05	0.506929248723593	0.526	0.00457753001517958	0.0286672051276177	0.198	-0.00026252511036334	0.493070751276534	0.476	-0.00403772012083337	NA	NA	NA	NA	NA	NA	NA	NA	NA	NA	NA	NA
KLF10	10	0.0577176136678019	0.977	0.00693094877454029	0.643479845849413	0.866	0.10598114779716	0.0504308651818125	0.175	-0.00013366728220908	0.356520154150544	0.118	-0.10770492657024	0.0510208597793314	0.862	0.000422051215168161	0.602601291532089	0.883	0.111233204874458	0.0553317712694237	0.976	0.00463772165335669	0.717222164357859	0.984	0.19742995521296
GATA3	91	0.036533573647491	1	0.0255655261362234	0.729655157352465	1	0.216333977198993	0.00840874608022708	0	-0.00203755391923136	0.270344842647553	0	-0.216173920739571	0.0121430800239573	0.807	0.000877027472060107	0.590075579981972	0.943	0.044504316352036	0.0278676677029176	1	0.0163341653694826	0.725034496908384	1	0.181812212681452
RELB	43	0.11166014384769	1	0.0968386364747711	0.702262737680822	0.999	0.163809178336612	0.0130943184814812	0	-0.000717249239489034	0.297737262319105	0	-0.166261357060289	0.018922135127474	0.96	0.00453199865098167	0.70275287012578	1	0.171808406741998	0.054972003247836	1	0.0400825113215285	0.762733434675839	1	0.211102713077155
FOXL1	4	0.125833496040977	0.844	0.000527273137959833	0.834470012494793	0.982	0.318727873802581	0.125122608787124	0.016	-0.000128807118461111	0.165529987505206	0.016	-0.309714702207414	NA	NA	NA	NA	NA	NA	NA	NA	NA	NA	NA	NA
PKNOX2	1	0.500053384582533	0.537	2.94576481840725e-06	0.512518869397741	0.537	0.0284732705220967	0.500050776886361	0.475	-2.12762742313188e-06	0.487481130602259	0.475	-0.0206131903596897	NA	NA	NA	NA	NA	NA	NA	NA	NA	NA	NA	NA
NCOA1	12	0.0426086514158219	0.707	0.000177179592399448	0.573849826388966	0.779	0.068257378472293	0.0422645694439669	0.261	-0.000136706796324174	0.426150173611104	0.227	-0.0695789930555437	NA	NA	NA	NA	NA	NA	NA	NA	NA	NA	NA	NA
SPIC	6	0.0842969116647991	0.845	0.000505689918414709	0.612560311013855	0.788	0.092874622513709	0.0836606370048922	0.319	-9.01846113909865e-05	0.387439688986065	0.212	-0.0928008608421486	NA	NA	NA	NA	NA	NA	NA	NA	NA	NA	NA	NA
BCL11A	13	0.043618939306043	0.977	0.00432202954128032	0.557420859259474	0.752	0.0514870566175605	0.0391423000376021	0.318	-0.000129491908382094	0.442579140740451	0.299	-0.0481775893777071	NA	NA	NA	NA	NA	NA	NA	NA	NA	NA	NA	NA
FOSB	13	0.121836199758034	1	0.0823952715732997	0.709283736733019	0.99	0.178589029075942	0.0389358234370627	0.026	-0.000264073951272974	0.290716263266902	0.016	-0.182136890142563	NA	NA	NA	NA	NA	NA	NA	NA	NA	NA	NA	NA
STAT1	306	0.102637942519328	1	0.0823691870419456	0.659159453477796	1	0.140939626317754	0.0127884363476932	0	-0.00476602796522648	0.34084054652221	0	-0.140877182884164	0.0668082200656056	1	0.0471315271005206	0.618357142215111	1	0.0912290354274318	0.127150705244189	1	0.106014380473404	0.691747320247608	1	0.152733138285105
ZNF444	1	0.500064193092823	0.628	1.75578044149249e-05	0.594607256259435	0.628	0.152646921034824	0.500043767507003	0.391	-1.34702028870004e-05	0.405392743740565	0.391	-0.13994586434855	NA	NA	NA	NA	NA	NA	NA	NA	NA	NA	NA	NA
ZSCAN9	1	0.500059787157718	0.557	9.22814823034468e-06	0.564728540940086	0.557	0.0794596845557233	0.500046082949309	0.426	-8.17346667214558e-06	0.435271459059914	0.426	-0.0850814637447296	NA	NA	NA	NA	NA	NA	NA	NA	NA	NA	NA	NA
PROX1	20	0.0330457637845192	0.977	0.00672115413990256	0.722803772405128	1	0.20624739474779	0.0256684465437215	0	-0.000462900540485492	0.277196227594823	0.001	-0.202310858691099	0.0261526362638501	0.259	-0.000237269075065542	0.540337119633188	0.503	0.000106815339752986	0.0517250552935338	1	0.0253179299522785	0.683639016256753	0.984	0.137863432680264
SP4	18	0.0286983866412012	0.212	-0.000197563407352906	0.491085177080818	0.404	-0.0147803711808073	0.0286880547853324	0.293	-0.00015328680454825	0.508914822919253	0.618	0.0241076493812493	0.0325445076911858	0.972	0.0036052167556261	0.595880657149816	0.856	0.0747723536290154	0.0301664201426688	0.926	0.00115232350633625	0.588274113438227	0.785	0.0598610098062806
ZNF16	1	0.500058445353594	0.546	7.42486893212657e-06	0.554734266826297	0.546	0.0648066212066004	0.500046913116908	0.431	-8.05624981736752e-06	0.445265733173703	0.431	-0.081307584196554	NA	NA	NA	NA	NA	NA	NA	NA	NA	NA	NA	NA
ARID1A	4	0.125283472920173	0.536	1.56214761877216e-05	0.543354331528531	0.608	0.0399963556851314	0.125269419705117	0.486	-5.31142260773443e-06	0.45664566847147	0.409	-0.0378618284048318	NA	NA	NA	NA	NA	NA	NA	NA	NA	NA	NA	NA
WT1	85	0.0126541342463973	0.916	0.00167304889812031	0.557725297469832	0.925	0.0441304100455224	0.0098399374457106	0.078	-0.000636158218551619	0.442274702530166	0.083	-0.0441128801601618	0.0117492508038571	0.844	0.000885852315753846	0.571145501124011	0.943	0.0433200372740148	0.0130436585109703	0.929	0.00196744723539011	0.583382898827971	0.969	0.0555140715772897
NKX2-1	30	0.0664726191797468	1	0.0480459573591298	0.683291627567442	1	0.202421975463072	0.0177402585785869	0.001	-0.000910284444475381	0.316708372432503	0	-0.205350502206899	NA	NA	NA	NA	NA	NA	NA	NA	NA	NA	NA	NA
EGR3	8	0.064826388115157	0.916	0.00167175977756813	0.682683295146744	0.904	0.138503046240303	0.0629839563199675	0.565	2.59961671139064e-05	0.317316704853171	0.094	-0.141308451364261	0.0631629984071055	0.639	0.000104417526895662	0.510954749010614	0.43	-0.0170277025619511	0.0641558113115446	0.872	0.00100791685772761	0.662817642157889	0.849	0.108219641741324
ZBTB20	1	0.500132135306554	0.79	7.90792793892159e-05	0.803081567851752	0.79	0.293581802092551	0.500032406507227	0.183	-1.99907152577117e-05	0.196918432148248	0.183	-0.306412992556348	NA	NA	NA	NA	NA	NA	NA	NA	NA	NA	NA	NA
NFE2L1	2	0.250084287878985	0.214	-6.57065213874319e-05	0.37178552837064	0.262	-0.145614263404477	0.250147135329612	0.555	1.37206310698579e-05	0.62821447162936	0.711	0.133953669963561	0.250147887452948	0.32	-7.68330262527206e-05	0.510124934929724	0.507	0.00493232691306611	0.250088486197347	0.224	-5.19463848482893e-05	0.382925559604373	0.265	-0.12756376887038
HESX1	6	0.0841076180433121	0.767	0.000338603003502927	0.758938179041274	0.978	0.242784372938984	0.0835322040780806	0.016	-0.000213491597531784	0.241061820958712	0.019	-0.252442813009851	NA	NA	NA	NA	NA	NA	NA	NA	NA	NA	NA	NA
NPAS2	5	0.100201183919423	0.078	-0.00014283776251639	0.37338470349351	0.134	-0.13573436767844	0.100363518842765	0.598	4.95593046465209e-05	0.626615296506477	0.851	0.142630291039706	NA	NA	NA	NA	NA	NA	NA	NA	NA	NA	NA	NA
HMGA1	27	0.0243787141005673	0.969	0.00400820101712489	0.658071989111978	0.989	0.132171159953398	0.0195906149305718	0.028	-0.00044144156876531	0.341928010888123	0.008	-0.136519657525671	NA	NA	NA	NA	NA	NA	NA	NA	NA	NA	NA	NA
FOSL2	28	0.0246961540457632	0.951	0.00473374579780613	0.699885693435009	0.998	0.152472670677955	0.0188054331204735	0.001	-0.00049775917886383	0.300114306564981	0.006	-0.154229156737778	0.0352264143698814	0.995	0.0154186785581892	0.57566852585479	0.693	0.0252084140055886	0.0300947351177079	0.992	0.0100572583554534	0.698623480876757	0.996	0.137427581019792
ZNF274	1	0.500038738668939	0.349	-1.01111806687371e-05	0.328197386913747	0.349	-0.139060954661392	0.500079289565493	0.685	2.98726673091387e-05	0.671802613086253	0.685	0.198427983967519	NA	NA	NA	NA	NA	NA	NA	NA	NA	NA	NA	NA
SIX6	6	0.0837936193506548	0.538	2.53846876206859e-05	0.563556527474123	0.674	0.0545142143081015	0.0836488064002774	0.361	-5.11217638717448e-05	0.436443472525974	0.37	-0.0383951195806574	NA	NA	NA	NA	NA	NA	NA	NA	NA	NA	NA	NA
PROP1	3	0.166809716347237	0.301	-5.35795027749308e-05	0.457198882468289	0.436	-0.0297256494351685	0.166842493924442	0.357	-4.89123200967945e-05	0.542801117531713	0.562	0.0293785898970802	NA	NA	NA	NA	NA	NA	NA	NA	NA	NA	NA	NA
FOXO3	149	0.0115948733087219	0.276	-0.00050705458323538	0.526854967298492	0.642	0.00858386550849621	0.0102061988459889	0.069	-0.00094478993292363	0.473145032701528	0.359	-0.00875162433850496	0.0108685584796486	0.131	-0.000706901503795347	0.478702374007485	0.067	-0.0272210265713795	0.0112587145237769	0.142	-0.000832923211866943	0.51980522372482	0.458	-0.00222540097525459
MEF2D	16	0.0322531459007581	0.432	-5.23892137076418e-05	0.581898572619198	0.794	0.0626204678056961	0.0319217003955367	0.084	-0.000252527623798647	0.418101427380676	0.177	-0.0624251146072264	0.098349725307353	0.999	0.0660493353005561	0.63795354500937	0.966	0.130056391956645	0.0438393649914445	0.985	0.0115142943988663	0.679917040008322	0.974	0.147958884663467
LHX1	13	0.039349571356988	0.533	2.97106985606074e-05	0.536738692319676	0.642	0.0296770264476801	0.0392004999316371	0.387	-7.37529394296763e-05	0.463261307680367	0.352	-0.0283588488181272	NA	NA	NA	NA	NA	NA	NA	NA	NA	NA	NA	NA
E4F1	2	0.25011953964151	0.442	-1.28094511556709e-05	0.564289432587194	0.643	0.0789302446642374	0.250092278080982	0.285	-4.55442077583745e-05	0.435710567412806	0.39	-0.0628448724622593	NA	NA	NA	NA	NA	NA	NA	NA	NA	NA	NA	NA
SOX4	18	0.029462691338428	0.761	0.000439789131645156	0.616234239866638	0.908	0.0940108598752053	0.0284867930115346	0.04	-0.000305829865440862	0.383765760133344	0.086	-0.0967981892490083	0.0285789525476917	0.069	-0.00032503764588632	0.432234320910463	0.087	-0.0861329640049474	0.0289552698066498	0.421	-8.08984593266386e-05	0.513415650724183	0.338	-0.0286967570884376
ATF6	19	0.027173113588488	0.089	-0.000356165981020971	0.451595565269119	0.197	-0.0572919951626944	0.0274261907930973	0.485	-1.72627906927167e-05	0.548404434730866	0.8	0.0573523241752618	NA	NA	NA	NA	NA	NA	NA	NA	NA	NA	NA	NA
IRX3	1	0.50007944073721	0.654	2.9272628617294e-05	0.672427255218365	0.654	0.191166519181719	0.500038702685966	0.334	-1.4902258164029e-05	0.327572744781636	0.334	-0.186950184789964	NA	NA	NA	NA	NA	NA	NA	NA	NA	NA	NA	NA
FOXA3	18	0.0327702148258047	0.961	0.00375510797274271	0.76770229122536	1	0.250497840760498	0.0283406962828023	0	-0.00047590546886489	0.232297708774723	0	-0.251691790258543	0.034647733651436	0.988	0.00564356409595523	0.67917057413775	0.988	0.144195813506537	0.0396514477052054	0.99	0.0105323681153004	0.789312053535304	1	0.248694615215447
HLF	4	0.127092533970964	0.945	0.00179692854118799	0.787965951686795	0.969	0.275822573927528	0.125132456885497	0.037	-0.000141116539393055	0.212034048313203	0.029	-0.278874687630155	0.125517203714029	0.77	0.000225468390831346	0.627772282382321	0.747	0.100013666180738	0.126180918228702	0.894	0.000874697914261091	0.891750832986255	0.996	0.357181903373593
FOXF1	2	0.25011127123604	0.379	-3.16204298608236e-05	0.422097865694951	0.35	-0.0983732431025508	0.250191822400556	0.703	6.85195747878731e-05	0.577902134305049	0.705	0.107105674128058	NA	NA	NA	NA	NA	NA	NA	NA	NA	NA	NA	NA
ZNF300	5	0.100210388240846	0.121	-0.000142203781288749	0.373457593585681	0.156	-0.140073931379206	0.100460057652869	0.671	0.000130876922621107	0.626542406414322	0.861	0.134982037798689	NA	NA	NA	NA	NA	NA	NA	NA	NA	NA	NA	NA
TFEB	3	0.167224233070239	0.833	0.00034027520462529	0.847241744321239	0.979	0.333602304475318	0.166758048799487	0.013	-9.17228500081912e-05	0.152758255678761	0.012	-0.317082270463505	0.1669179206555	0.564	3.05130824665434e-05	0.408645253093177	0.254	-0.116828917000705	0.167150297007026	0.805	0.000248094450776115	0.724278549985259	0.85	0.175039478022449
RUNX1	129	0.0134173578348844	0.897	0.00176188992362925	0.620178193424281	1	0.0945205907932771	0.00880769410527547	0	-0.00171275425885457	0.379821806575672	0	-0.096658741271814	0.0150535571049411	0.983	0.00364738660810867	0.600143721409571	0.999	0.0695925632091692	0.0199506316020237	0.991	0.00795412158709541	0.636182535127057	1	0.0915100781693134
RFX5	20	0.0309002710537003	0.971	0.00459452111911644	0.79283816173405	1	0.276605486661143	0.0256063247168378	0	-0.000541835769833562	0.207161838265944	0	-0.274692580241751	0.0869387170543097	1	0.0607205738376784	0.836593372238432	1	0.322472254064186	0.147566529275718	1	0.121254980372525	0.892562005002004	1	0.369231971654776
ISL1	22	0.0417736565631883	0.993	0.0176612892190241	0.76724146098823	1	0.265699464683326	0.0234275229544302	0	-0.000623906591916301	0.232758539011785	0	-0.259320668909007	0.024753641749477	0.796	0.000526396534699467	0.599986972381436	0.864	0.0680112748116745	0.0343252687454071	0.993	0.0101235120180196	0.747489222606388	1	0.224962101473187
ZNF134	1	0.500045741469216	0.424	-6.45879494343138e-06	0.431055124668159	0.424	-0.070402373640102	0.500060371890848	0.559	7.16320253302261e-06	0.568944875331841	0.559	0.0580396647753891	NA	NA	NA	NA	NA	NA	NA	NA	NA	NA	NA	NA
IKZF1	33	0.0319131232436762	0.988	0.0146669628882877	0.744731848438989	1	0.23782641051524	0.0162335144439469	0.001	-0.000859926472750194	0.255268151560968	0	-0.240787351064206	NA	NA	NA	NA	NA	NA	NA	NA	NA	NA	NA	NA
NPAS4	1	0.75	1	0.249948567441213	0.999947946488991	1	0.505934100255062	0.500026026755505	0	-2.6579937255522e-05	5.20535110093423e-05	0	-0.505257404611941	NA	NA	NA	NA	NA	NA	NA	NA	NA	NA	NA	NA
EN1	5	0.100329877712633	0.45	-2.67715350286551e-05	0.585057531108437	0.741	0.0920758056958177	0.100223733110313	0.194	-0.000122769141330789	0.414942468891541	0.277	-0.0847555578695698	NA	NA	NA	NA	NA	NA	NA	NA	NA	NA	NA	NA
HOXC8	8	0.0628565326164382	0.147	-0.000186860993478671	0.420003645073917	0.245	-0.0729502968132001	0.0630470178503883	0.461	-2.17211607978773e-05	0.579996354926065	0.741	0.0732757498438199	NA	NA	NA	NA	NA	NA	NA	NA	NA	NA	NA	NA
STAT5A	84	0.0128282232625366	0.899	0.00182829807953401	0.592820796239819	0.993	0.0759681643464161	0.0103932714942978	0.555	9.8337719167587e-05	0.407179203760149	0.01	-0.0747195273445757	0.0446559879276239	1	0.0334387367853758	0.667067475254433	1	0.137086028210952	0.0317292251574016	0.999	0.0203233251044452	0.682747555316501	1	0.144158526020137
TEAD2	3	0.16720961957909	0.817	0.0003262565121884	0.741718291772967	0.913	0.232529890502723	0.166774687606044	0.105	-0.00011066641856633	0.258281708227042	0.103	-0.239818140802071	NA	NA	NA	NA	NA	NA	NA	NA	NA	NA	NA	NA
SP3	223	0.016417981946772	0.909	0.00179950494976039	0.545332475941332	0.977	0.0400166180703575	0.0124422360523588	0.008	-0.00180996223991053	0.454667524058655	0.024	-0.0396283829179426	0.0133488636959543	0.07	-0.00121373722780927	0.471684574524741	0.019	-0.0375702524969027	0.0146283194766141	0.418	-0.000223064130095129	0.508453914905159	0.4	-0.00397881993046945
HNF1B	38	0.0327001224971058	0.999	0.0173162464471784	0.725176088233423	1	0.222186156692322	0.0145390947261348	0.001	-0.000815330611824807	0.274823911766469	0	-0.224989431961049	0.0205585587444347	0.99	0.00496506415343968	0.673241039126479	0.998	0.140642413246034	0.0442325770929366	1	0.0286636372962587	0.773242823340921	1	0.24996019829496
SIX1	15	0.0359698317961072	0.935	0.00172404729645712	0.721341876334843	0.998	0.233934121650991	0.0338355540087306	0	-0.000457281228403161	0.278658123665141	0	-0.228862148599591	0.0681680032849398	0.997	0.0338771663229748	0.63052907572364	0.952	0.120024830268626	0.0688973433674761	0.995	0.034588253672279	0.731155909777579	0.998	0.230081089059044
HIVEP2	8	0.0628314446504084	0.048	-0.000255605786481067	0.402246927723388	0.095	-0.130363465944569	0.063021659499728	0.587	5.0685163183295e-05	0.597753072276594	0.895	0.132413820037523	NA	NA	NA	NA	NA	NA	NA	NA	NA	NA	NA	NA
PAX3	27	0.0251478938604468	0.993	0.0050081266851304	0.722333227154771	1	0.231062075888824	0.0194562598973229	0.002	-0.000725409151055612	0.277666772845293	0	-0.230547592158226	NA	NA	NA	NA	NA	NA	NA	NA	NA	NA	NA	NA
SIX2	6	0.0874262555757431	0.959	0.00364833444221363	0.794569405394234	0.99	0.283607119303044	0.0835305115923939	0.013	-0.000170108476601871	0.205430594605847	0.008	-0.266787288694534	0.152540410693312	0.998	0.0687593986242737	0.852719636224835	0.998	0.317826026588929	0.219954414896957	0.999	0.136142105358671	0.836049498420658	0.996	0.297125030372453
USF1	101	0.0107432224882497	0.522	4.35335272572293e-05	0.543964364517637	0.883	0.036572944615872	0.00948473691565692	0.035	-0.000880331269151711	0.456035635482341	0.117	-0.0358342947998936	0.0181928629555532	0.982	0.00719354632026857	0.63303441955311	1	0.103821551115425	0.0150892299477323	0.989	0.00408644501506602	0.664456890982341	1	0.133000744478164
KLF11	4	0.125257972371824	0.398	-4.29766282417643e-05	0.59375	0.67	0.0621941378592243	0.125170830258036	0.215	-6.64572199721158e-05	0.40625	0.32	-0.0693005518533953	0.125150605160888	0.064	-0.000154255348400412	0.300063775510204	0.063	-0.220601442107456	0.125157963073832	0.062	-0.000153530404767926	0.329211786755519	0.069	-0.21502108496458
SMAD6	6	0.250667759936448	1	0.166903899139114	0.74171265923848	0.975	0.22109844145927	0.0835378172497634	0.025	-0.000179666233649789	0.258287340761583	0.028	-0.219879204415254	NA	NA	NA	NA	NA	NA	NA	NA	NA	NA	NA	NA
HES4	2	0.254098530153767	0.973	0.00394347529253108	0.896902654867257	0.954	0.365512753774076	0.250058716165304	0.036	-5.77380875023681e-05	0.103097345132743	0.032	-0.34584851639771	NA	NA	NA	NA	NA	NA	NA	NA	NA	NA	NA	NA
DLX5	15	0.0375050578577533	0.941	0.003188996956267	0.752902363216473	1	0.253221857581897	0.0338232260732534	0	-0.000466430735038777	0.247097636783539	0	-0.259846156517457	NA	NA	NA	NA	NA	NA	NA	NA	NA	NA	NA	NA
NFIB	23	0.0291170513846339	0.983	0.00590158491542856	0.550899858841259	0.767	0.0440333796310373	0.0227998274824781	0.13	-0.000296427279232864	0.449100141158802	0.239	-0.043003577683748	0.0297645050861467	0.992	0.00658352918037313	0.54632749287978	0.656	0.0249531547739192	0.0329138362806873	0.987	0.00967382085353554	0.58805656320314	0.84	0.0659254509490612
TFAP2D	11	0.0463107873435102	0.687	0.000155350548553077	0.601474355028887	0.861	0.0999072018030055	0.045909560669729	0.079	-0.000254541525695651	0.398525644971191	0.141	-0.0957596905464205	NA	NA	NA	NA	NA	NA	NA	NA	NA	NA	NA	NA
NR2F1	55	0.0354875476280266	0.999	0.0230292038744843	0.722809132194846	1	0.213537420454036	0.0109007011120687	0	-0.00125982579969173	0.277190867805274	0	-0.214568137922522	0.0145711309430268	0.967	0.0020738375180378	0.675404670497897	1	0.135635680287777	0.037337276949162	0.999	0.0247356774608642	0.776545483018379	1	0.238304773474725
XBP1	33	0.0856427399444452	1	0.068253075048744	0.748084631707362	1	0.22277522606011	0.0161991585759128	0	-0.000777981591607343	0.251915368292662	0	-0.226411621296628	0.0169786940707897	0.419	-7.21308753255656e-05	0.458907864820592	0.166	-0.0443141725403501	0.0389899473705368	1	0.0217160735390559	0.697732842265875	1	0.177767823708669
MIXL1	3	0.166869130676244	0.451	-2.02103483290805e-05	0.590730039738314	0.66	0.0763791278393748	0.166797545224157	0.242	-6.1220907795756e-05	0.409269960261683	0.366	-0.0568483523348507	0.166758626440785	0.015	-0.000140839528599002	0.153435021777986	0.011	-0.382312110642599	0.166778160354977	0.068	-0.000114978471316779	0.288961771391883	0.07	-0.245258299061203
MEOX2	3	0.166862752692123	0.464	-1.33904572724719e-05	0.465545664358736	0.432	-0.0290315303590163	0.169260392207178	0.976	0.0023835910818871	0.53445433564128	0.572	0.0319988894094512	NA	NA	NA	NA	NA	NA	NA	NA	NA	NA	NA	NA
ELK3	6	0.0847087287623451	0.902	0.00096098161264456	0.528905897462612	0.554	0.0113896698948627	0.0838390072200678	0.673	0.000124052331186189	0.471094102537377	0.474	-0.0093590544622128	0.0842633502159923	0.818	0.000469824514848935	0.65032628692422	0.852	0.121507167898894	0.085265044045266	0.925	0.00145053879068134	0.720269707383164	0.936	0.172502516574741
IRX5	1	0.500161394448031	0.802	0.000104836539142728	0.838790276404143	0.802	0.298917286971006	0.500031026993484	0.212	-1.57610150902654e-05	0.161209723595857	0.212	-0.282572484514081	NA	NA	NA	NA	NA	NA	NA	NA	NA	NA	NA	NA
SIX3	11	0.0716624803598074	0.992	0.0254960184328231	0.72421890905309	0.993	0.227507090066333	0.045826356875405	0.001	-0.000320473332383449	0.275781090946977	0.001	-0.225255786867169	NA	NA	NA	NA	NA	NA	NA	NA	NA	NA	NA	NA
ATF3	38	0.0314720224853141	0.991	0.0154795384676734	0.713423605430607	1	0.17162907006749	0.0144426419439557	0.001	-0.000646327381844536	0.286576394569406	0	-0.171884349969496	0.0157057563423433	0.615	0.000173113173882189	0.548779048382381	0.677	0.0194314669535928	0.0241180154168182	0.974	0.00823066673626834	0.704921137724886	1	0.157857680082137
SMAD3	121	0.0157973668403288	0.97	0.00411993770700892	0.645415974209625	1	0.114221534010017	0.00851693748371941	0	-0.00169834548267055	0.354584025790362	0	-0.11611806177544	0.0359233087158388	1	0.0237837115300764	0.683488520184513	1	0.13277057988036	0.0288118957344819	1	0.016562590252234	0.720494188122863	1	0.164901379257466
SMAD2	63	0.0116421340903384	0.626	0.000185645339488012	0.524270404107424	0.758	0.0264171033010162	0.0110945329267154	0.172	-0.000467787981543243	0.47572959589247	0.243	-0.026895183718028	0.0468813160856421	1	0.0350310798864316	0.611765130095077	0.996	0.0910752519713912	0.0195998853045036	0.983	0.00792373630393661	0.624527618417602	0.999	0.114065801438504
NEUROD2	8	0.0649197526072991	0.956	0.00186079618539488	0.687897052697255	0.962	0.180232633826228	0.0627930373422321	0.036	-0.000226581225648601	0.31210294730262	0.047	-0.183920016663221	NA	NA	NA	NA	NA	NA	NA	NA	NA	NA	NA	NA
TBX21	55	0.0328643941564193	1	0.0203882174713107	0.692483639970287	1	0.184635571141864	0.0110615621497065	0	-0.00125775261761425	0.307516360029805	0	-0.187537667218755	0.0207541384814969	0.999	0.00826951322002282	0.758503656389629	1	0.231877025725267	0.0419149415449241	1	0.0292862839429373	0.788965818333759	1	0.259353571208287
HMG20B	1	0.500059801459156	0.576	1.13635797118761e-05	0.564832647962105	0.576	0.102102961844776	0.500046074456321	0.464	-3.46973709908216e-06	0.435167352037895	0.464	-0.0395606683670814	NA	NA	NA	NA	NA	NA	NA	NA	NA	NA	NA	NA
ZFP64	6	0.0836510065965108	0.305	-8.90101340898369e-05	0.506048457079392	0.524	0.00581415529868146	0.0836414196570057	0.262	-0.000110360374146162	0.493951542920606	0.475	-0.0088383838384008	NA	NA	NA	NA	NA	NA	NA	NA	NA	NA	NA	NA
NEUROG2	15	0.0348798441590762	0.81	0.000545057152450186	0.652817280477871	0.974	0.144338525116812	0.0338915372059755	0.024	-0.000374831667104253	0.347182719522164	0.046	-0.136700178847311	0.0577062249878294	1	0.0233337433524076	0.600621624906721	0.788	0.0598661249154551	0.0574320420051969	0.995	0.0230595825004045	0.67536594259516	0.956	0.142591724401361
MEIS2	7	0.0720060916307213	0.668	0.000119061210999277	0.56733737493956	0.753	0.0718860415814371	0.0717504512880527	0.196	-0.000144581907331881	0.43266262506044	0.298	-0.0624948860043854	0.072184254542009	0.751	0.000272247592183986	0.518756276267332	0.493	-0.001907985271701	0.072934114612562	0.919	0.00100892320645737	0.501818722802838	0.42	-0.0230036820768401
ARID5B	1	0.500130514226051	0.762	7.67362838184349e-05	0.800635052834314	0.762	0.284550517932434	0.500032505525939	0.246	-1.49914707678889e-05	0.199364947165686	0.246	-0.252719795950237	NA	NA	NA	NA	NA	NA	NA	NA	NA	NA	NA	NA
TRERF1	8	0.0630130297478952	0.464	-1.75280800085997e-05	0.571847011039298	0.739	0.0631997240157816	0.0628602475003901	0.171	-0.000145814116533069	0.428152988960625	0.271	-0.0639482659861998	NA	NA	NA	NA	NA	NA	NA	NA	NA	NA	NA	NA
HIF3A	2	0.250343773244149	0.792	0.000194065733151561	0.517595002602811	0.517	0.00978656949505463	0.250248929424497	0.729	0.00011064274684941	0.482404997397189	0.481	-0.0109708485163977	NA	NA	NA	NA	NA	NA	NA	NA	NA	NA	NA	NA
ESR1	169	0.0192424565040971	1	0.00651064588585594	0.550794884327461	0.954	0.0355121250038953	0.0109230556745841	0.068	-0.0010963745993182	0.449205115672496	0.045	-0.0365884806947336	0.0449644566186675	1	0.0318135845510078	0.641432795973688	1	0.108561067183005	0.0412868839023476	1	0.0278210468324411	0.652493407166039	1	0.111553671587868
VENTX	1	0.555555555555556	1	0.0554982092278957	0.999583571911925	1	0.453386080891156	0.500026036242449	0	-2.31183678393032e-05	0.000416428088074516	0	-0.470147311436156	NA	NA	NA	NA	NA	NA	NA	NA	NA	NA	NA	NA
FEZF1	7	0.071839141290044	0.422	-4.19643627235927e-05	0.48558783055008	0.456	-0.0130360397217932	0.071866455325449	0.448	-3.17156575223992e-05	0.514412169449919	0.547	0.0108416706958705	NA	NA	NA	NA	NA	NA	NA	NA	NA	NA	NA	NA
ZNF668	1	0.500345781466113	0.917	0.000295625979577108	0.924782676591536	0.917	0.443652074332414	0.500028142061125	0.08	-2.41811989408758e-05	0.0752173234084639	0.08	-0.427411378897507	NA	NA	NA	NA	NA	NA	NA	NA	NA	NA	NA	NA
ZFP36L1	1	0.500431778929188	0.894	0.000371209577280318	0.939774087762219	0.894	0.369423767633127	0.50002769315979	0.1	-1.77758742291312e-05	0.0602259122377804	0.1	-0.367419707459268	NA	NA	NA	NA	NA	NA	NA	NA	NA	NA	NA	NA
ZNF24	5	0.100233083033088	0.225	-0.000106338012372587	0.426500754933093	0.324	-0.0678554693601539	0.100348184428749	0.519	1.02233851372313e-05	0.573499245066924	0.719	0.0742385588587758	NA	NA	NA	NA	NA	NA	NA	NA	NA	NA	NA	NA
ZNF160	1	0.500068766332004	0.639	2.11472839528604e-05	0.621570974962261	0.639	0.168080787049086	0.500041869033663	0.385	-1.10662302225117e-05	0.378429025037739	0.385	-0.129951590234761	NA	NA	NA	NA	NA	NA	NA	NA	NA	NA	NA	NA
ERF	3	0.166910245330317	0.553	2.05302190262047e-05	0.616499210439544	0.701	0.0888298887673994	0.166798433984621	0.248	-5.42135861552329e-05	0.383500789560444	0.291	-0.0909903343918709	0.167490665387559	0.946	0.000630564774269343	0.701233796657844	0.908	0.198231731653594	0.167216785560973	0.845	0.000348313946966716	0.76471098616968	0.954	0.260233918128644
RFXANK	14	0.0363458388666333	0.134	-0.000271601071602595	0.461458038783793	0.334	-0.0350408524697828	0.0364739871192889	0.293	-0.000151536075764222	0.538541961216236	0.671	0.0365811914931823	NA	NA	NA	NA	NA	NA	NA	NA	NA	NA	NA	NA
MLLT10	3	0.166764070092448	0.047	-0.000105253518219994	0.189078036337134	0.037	-0.308466517431081	0.168135393172912	0.954	0.0012650311654647	0.810921963662872	0.96	0.310366668401962	NA	NA	NA	NA	NA	NA	NA	NA	NA	NA	NA	NA
KHSRP	1	0.500027056277056	0.049	-2.26579109731118e-05	0.0381031700588205	0.049	-0.438420696475977	0.500682128240109	0.96	0.000627149956364925	0.96189682994118	0.96	0.435245432304409	NA	NA	NA	NA	NA	NA	NA	NA	NA	NA	NA	NA
HIF1A	244	0.0268226402255002	0.996	0.00901571503458649	0.574732638576843	0.981	0.0384823058334699	0.0125765907832036	0.022	-0.00131277887000226	0.425267361423229	0.025	-0.0382460364652249	0.0984949124807535	1	0.0817228811577121	0.699633031646085	1	0.16774536363227	0.107905586709935	1	0.0892214946406447	0.718676753254896	1	0.164792212596189
GABPB1	9	0.0560414020193382	0.273	-0.000121096843813027	0.45319307747052	0.28	-0.056568128822443	0.0560952401543309	0.496	-7.04695732822724e-07	0.546806922529432	0.731	0.0609193008036831	NA	NA	NA	NA	NA	NA	NA	NA	NA	NA	NA	NA
MYEF2	1	0.500322164948454	0.921	0.000268731818307111	0.919265004424548	0.921	0.406303680183228	0.500028310967669	0.08	-2.7630043442417e-05	0.0807349955754516	0.08	-0.454062776534277	NA	NA	NA	NA	NA	NA	NA	NA	NA	NA	NA	NA
AKNA	2	0.250168598482553	0.595	3.13935086397321e-05	0.49614783966684	0.474	-0.00882352941176462	0.250174671229625	0.631	4.15939271868337e-05	0.50385216033316	0.532	0.0181546069755335	NA	NA	NA	NA	NA	NA	NA	NA	NA	NA	NA	NA
CEBPZ	9	0.0559933867416164	0.202	-0.000159195584219167	0.473404039878007	0.389	-0.0280772101581437	0.0560608126257553	0.36	-7.21506274889358e-05	0.526595960121972	0.623	0.031045496363443	NA	NA	NA	NA	NA	NA	NA	NA	NA	NA	NA	NA
EPAS1	124	0.0180249693431986	0.978	0.00598976921445117	0.561284069707701	0.844	0.0255666454857424	0.00948765987451645	0.087	-0.000678788471728446	0.438715930292284	0.162	-0.0239585375375283	NA	NA	NA	NA	NA	NA	NA	NA	NA	NA	NA	NA
SFPQ	6	0.0836968894318242	0.333	-8.43591287266188e-05	0.545445867610838	0.562	0.0217683709951735	0.0836248456127901	0.279	-8.86755116084187e-05	0.454554132389208	0.406	-0.0274133083411193	NA	NA	NA	NA	NA	NA	NA	NA	NA	NA	NA	NA
SLC2A4RG	1	0.501063829787234	0.965	0.00101315507191413	0.97558690333663	0.965	0.489146842954557	0.50002667662594	0.037	-2.17449234591882e-05	0.02441309666337	0.037	-0.438134402165426	NA	NA	NA	NA	NA	NA	NA	NA	NA	NA	NA	NA
YEATS4	1	0.500043380183932	0.428	-4.83118587002451e-06	0.400083285617615	0.428	-0.0601218052157618	0.500065044880968	0.57	8.76957576501081e-06	0.599916714382385	0.57	0.0623601061891624	NA	NA	NA	NA	NA	NA	NA	NA	NA	NA	NA	NA
TCF19	1	0.503105590062112	0.989	0.00305006532896623	0.991671438238509	0.989	0.460361251366405	0.500026243963888	0.015	-2.69362105427273e-05	0.00832856176149077	0.015	-0.502316381239915	NA	NA	NA	NA	NA	NA	NA	NA	NA	NA	NA	NA
PREB	2	0.250231392099887	0.68	9.39258727573611e-05	0.670406038521603	0.774	0.167568974492452	0.250084096909439	0.217	-5.88216709516698e-05	0.329593961478397	0.223	-0.178722019781364	NA	NA	NA	NA	NA	NA	NA	NA	NA	NA	NA	NA
GABPB2	3	0.166841463833694	0.397	-3.58908205694841e-05	0.438926197789244	0.362	-0.0686310236521035	0.197062843676476	0.997	0.0301818720596605	0.561073802210766	0.612	0.0535859926770417	NA	NA	NA	NA	NA	NA	NA	NA	NA	NA	NA	NA
SETBP1	5	0.100241554962755	0.213	-0.000120244769718308	0.453574217733132	0.321	-0.0590097360336904	0.100308309043039	0.449	-2.66972197376231e-05	0.546425782266865	0.642	0.0526006143593403	NA	NA	NA	NA	NA	NA	NA	NA	NA	NA	NA	NA
CREBRF	1	0.50130890052356	0.977	0.00125517741455372	0.98016761230545	0.977	0.464577585758159	0.50002655196219	0.017	-2.4094389396101e-05	0.01983238769455	0.017	-0.466321378376972	NA	NA	NA	NA	NA	NA	NA	NA	NA	NA	NA	NA
TET2	22	0.0241658346595678	0.557	5.44973216627109e-05	0.3857927898053	0.022	-0.125911933298581	0.0244472997756036	0.811	0.000450865632587841	0.614207210194635	0.978	0.13018203136094	NA	NA	NA	NA	NA	NA	NA	NA	NA	NA	NA	NA
CNBP	1	0.500075018754689	0.642	2.28780524912375e-05	0.653115402633908	0.642	0.152230492946749	0.500039846987568	0.386	-1.09041713096669e-05	0.346884597366092	0.386	-0.14033626568112	NA	NA	NA	NA	NA	NA	NA	NA	NA	NA	NA	NA
NFRKB	1	0.500036250271877	0.286	-1.45859846724106e-05	0.282077976159492	0.286	-0.206001769819374	0.500092250922509	0.712	3.5728200374896e-05	0.717922023840508	0.712	0.178335328717922	NA	NA	NA	NA	NA	NA	NA	NA	NA	NA	NA	NA
PURA	8	0.0628794254820894	0.202	-0.000130760067297925	0.449724015830007	0.323	-0.0432038898146558	0.0630091671708704	0.452	-2.9277761332297e-05	0.550275984169903	0.674	0.0487496094563091	NA	NA	NA	NA	NA	NA	NA	NA	NA	NA	NA	NA
NKRF	2	0.251017186764265	0.926	0.000876402101028906	0.752680895366996	0.841	0.225260281103592	0.25007563339312	0.171	-4.55177172096199e-05	0.247319104633004	0.13	-0.227147319104633	NA	NA	NA	NA	NA	NA	NA	NA	NA	NA	NA	NA
NME2	1	0.500074660295655	0.636	2.57724921097768e-05	0.651449690281609	0.636	0.183774920618396	0.500039948865452	0.349	-1.68339240341764e-05	0.348550309718391	0.349	-0.193144552600073	NA	NA	NA	NA	NA	NA	NA	NA	NA	NA	NA	NA
ZNF488	1	0.509615384615385	0.995	0.00956210223690279	0.997345270938525	0.995	0.485763364738952	0.500026094671468	0.006	-2.90868758224816e-05	0.00265472906147524	0.006	-0.525740461194107	NA	NA	NA	NA	NA	NA	NA	NA	NA	NA	NA	NA
