# Supplementary material for: Identifying reproducible transcription regulator coexpression patterns with single cell transcriptomics
Source: PLoS Comput Biol. 2025 Apr 21;21(4):e1012962. doi: 10.1371/journal.pcbi.1012962 (PMC12011263; doi:10.1371/journal.pcbi.1012962)
Supplement: S3 Table — (TSV) [file pcbi.1012962.s004.tsv]

Symbol	N_targets	AUPRC_coexpr	AUPRC_quantile_coexpr	AUPRC_diff_coexpr	AUROC_coexpr	AUROC_quantile_coexpr	AUROC_diff_coexpr	AUPRC_negcoexpr	AUPRC_quantile_negcoexpr	AUPRC_diff_negcoexpr	AUROC_negcoexpr	AUROC_quantile_negcoexpr	AUROC_diff_negcoexpr	AUPRC_bind	AUPRC_quantile_bind	AUPRC_diff_bind	AUROC_bind	AUROC_quantile_bind	AUROC_diff_bind	AUPRC_integrated	AUPRC_quantile_integrated	AUPRC_diff_integrated	AUROC_integrated	AUROC_quantile_integrated	AUROC_diff_integrated
Tbx2	10	0.0507508073989123	0.556	5.14016261300779e-05	0.527523854961757	0.527	0.00630963740450763	0.0513824350516454	0.894	0.000796213123238701	0.472476145038158	0.512	0.00299618320604594	NA	NA	NA	NA	NA	NA	NA	NA	NA	NA	NA	NA
Dmtf1	9	0.0560318516032817	0.369	-6.13272885352026e-05	0.479928332511688	0.445	-0.0156216041431342	0.0560640652613386	0.433	-3.86559122030616e-05	0.520071667488266	0.574	0.0204877841917963	NA	NA	NA	NA	NA	NA	NA	NA	NA	NA	NA	NA
Irf3	41	0.0145289829842044	0.59	0.000125769539645488	0.522690536762574	0.745	0.0348046647842362	0.0139440802669428	0.039	-0.000691790828728209	0.477309463237495	0.234	-0.0369990758534809	0.132255312541911	1	0.117439559308746	0.869913260745665	1	0.311185086861588	0.0522792404079979	1	0.0375969562228895	0.853785563036148	1	0.318161635914336
Irf2	39	0.0281096525299747	0.994	0.0130844656412168	0.7205090229314	1	0.215873523384051	0.0139941395394505	0	-0.00103652833696241	0.279490977068726	0	-0.220181940907207	0.0363344325195583	1	0.0211505396284486	0.660257941539282	0.997	0.119496416185513	0.0454055093445605	1	0.0301904165071505	0.774854865008299	1	0.244078529086465
Tef	8	0.189916812932148	1	0.126909182062325	0.826942801259415	0.999	0.320738121362488	0.0627213385782694	0.001	-0.000270630903407301	0.173057198740579	0.001	-0.318904446140617	NA	NA	NA	NA	NA	NA	NA	NA	NA	NA	NA	NA
Meox1	4	0.126190331224969	0.917	0.000885552415252955	0.783602022321878	0.945	0.226903081179062	0.125123758156646	0.059	-9.23100920216524e-05	0.216397977678146	0.042	-0.227415816083182	NA	NA	NA	NA	NA	NA	NA	NA	NA	NA	NA	NA
Foxj1	3	0.16750650681146	0.914	0.000616507904307118	0.719686491470699	0.838	0.186769685696535	0.166769495894529	0.153	-7.8136751586938e-05	0.280313508529257	0.15	-0.177350121619716	NA	NA	NA	NA	NA	NA	NA	NA	NA	NA	NA	NA
Creb1	272	0.0159751877719746	0.488	-2.17179283965967e-05	0.500845669942546	0.409	-0.00464452376758229	0.0169643269323027	0.805	0.00113135717548719	0.499154330057486	0.605	0.0038388193232774	0.0203349191351387	0.997	0.00363587523613751	0.588916039770847	0.968	0.0289588667987523	0.0197287795378313	0.943	0.00273168002098485	0.591840004433517	0.979	0.0359796058727145
Nfatc1	39	0.0248926283653333	0.983	0.00973674599468277	0.797255696066121	1	0.273315006939792	0.0138871129932642	0	-0.000954504385206466	0.202744303933927	0	-0.275803647883341	0.0151349920095599	0.407	-0.000131831886277425	0.518824979266437	0.238	-0.0290361860520834	0.0214840540841084	0.979	0.00613675760987548	0.750213460834008	1	0.200817950065373
Tfap2b	6	0.0837371534497691	0.483	-1.65667118768587e-05	0.53412198689816	0.472	-0.0103908287222924	0.0836148327034275	0.399	-5.46186978472862e-05	0.465878013101767	0.55	0.01745850028616	NA	NA	NA	NA	NA	NA	NA	NA	NA	NA	NA	NA
Hoxc11	2	0.250071328798726	0.11	-7.14340602825936e-05	0.254053796260969	0.079	-0.302341663487219	0.251772367891486	0.968	0.00167692501334066	0.745946203739031	0.936	0.303653185806944	NA	NA	NA	NA	NA	NA	NA	NA	NA	NA	NA	NA
Zbtb16	22	0.023832647763019	0.262	-0.00022875872003468	0.531957921780333	0.592	0.018186808894748	0.023657134812248	0.157	-0.000250288166864669	0.468042078219659	0.409	-0.0150274706198875	NA	NA	NA	NA	NA	NA	NA	NA	NA	NA	NA	NA
Tfec	1	0.500027298536798	0.137	-3.02256720783323e-05	0.126567790547952	0.137	-0.458963231436883	0.500188323917138	0.857	0.000147013445139232	0.873432209452048	0.857	0.450593733606753	NA	NA	NA	NA	NA	NA	NA	NA	NA	NA	NA	NA
Jdp2	5	0.101055457106898	0.891	0.000708856187293674	0.576980682089154	0.677	0.0663916050560727	0.100253538337027	0.356	-4.72555318350443e-05	0.423019317910741	0.329	-0.0627474362032276	NA	NA	NA	NA	NA	NA	NA	NA	NA	NA	NA	NA
Arx	6	0.0837579284562117	0.506	2.97539776158984e-06	0.506209056795729	0.437	-0.0178321567131338	0.0964048345828294	0.993	0.0126937674910954	0.493790943204208	0.559	0.0190008268142185	NA	NA	NA	NA	NA	NA	NA	NA	NA	NA	NA	NA
Thap7	1	0.500614250614251	0.963	0.000572989675607261	0.961228480137346	0.963	0.53908150126377	0.500024805278563	0.053	-3.11168777950011e-05	0.0387715198626544	0.053	-0.534884829987124	NA	NA	NA	NA	NA	NA	NA	NA	NA	NA	NA	NA
Gfi1b	11	0.0462812300023738	0.525	2.2412542514387e-05	0.521372896867994	0.316	-0.0404642830807468	0.0461909105737689	0.701	0.00018674664785872	0.47862710313205	0.68	0.0426937440630417	0.0532382529378072	0.996	0.00702851932904722	0.731540800437315	0.981	0.168489128124688	0.05243675007656	0.984	0.00617243760098595	0.698437208576113	0.936	0.114847602895725
Foxh1	16	0.0318774502718551	0.084	-0.00030999472569896	0.41014543762525	0.141	-0.0904242626705885	0.0323291040940935	0.623	0.000116204959179994	0.589854562374685	0.855	0.082175539276494	0.033014085063728	0.857	0.000692688886422183	0.596416555311651	0.739	0.0414449508447293	0.0322711442370405	0.526	2.26524161633518e-05	0.503495752600957	0.342	-0.0249698744868991
Pou4f2	3	0.167022305279986	0.728	0.000151009175760886	0.702882307117527	0.843	0.191022400279761	0.166771500126155	0.156	-8.15294772593123e-05	0.29711769288244	0.155	-0.185958887776076	NA	NA	NA	NA	NA	NA	NA	NA	NA	NA	NA	NA
Satb2	57	0.0141517400574805	0.93	0.00202557429937855	0.594444318609785	0.958	0.0702060583485983	0.0110096002457082	0.025	-0.000675237294579923	0.405555681390174	0.033	-0.0704199771652018	NA	NA	NA	NA	NA	NA	NA	NA	NA	NA	NA	NA
Lhx1	13	0.0394750974849041	0.606	0.000116991664897516	0.66649292874416	0.92	0.112976754600063	0.0388958052955069	0.046	-0.000211519970636509	0.333507071255774	0.069	-0.106549674975485	0.0912607280028442	1	0.0519979348903601	0.793957223765882	1	0.275026519503307	0.0522612647484453	0.995	0.0128994885125445	0.81225659867638	1	0.249334718342688
Klf13	2	0.250075732018829	0.238	-6.37990007300582e-05	0.370326211369706	0.28	-0.149084318962228	0.250128759409185	0.505	8.71592072793081e-07	0.629673788630294	0.734	0.145805513162915	NA	NA	NA	NA	NA	NA	NA	NA	NA	NA	NA	NA
Pou3f1	7	0.0742286151077474	0.951	0.00226866496607533	0.863173891414129	0.999	0.333168644073578	0.0716144124946223	0	-0.000217432712701499	0.136826108585875	0.001	-0.331822735295532	0.0721959307786882	0.854	0.000362260215962709	0.51557506082145	0.584	0.0266421790774242	0.0739842041747092	0.957	0.00205644757116824	0.803626798236352	0.995	0.271618020866697
Hoxa7	5	0.100301030120738	0.413	-3.60898277863703e-05	0.493689482470751	0.391	-0.0353923205341967	0.100385546734277	0.639	8.84405366134988e-05	0.506310517529144	0.619	0.037133317433814	NA	NA	NA	NA	NA	NA	NA	NA	NA	NA	NA	NA
Sall2	2	0.250047881871971	0	-9.13106799494967e-05	0.00402995040061044	0	-0.514796356352537	0.298560135516657	0.999	0.0484269131510476	0.99597004959939	1	0.500965757344525	NA	NA	NA	NA	NA	NA	NA	NA	NA	NA	NA	NA
Batf	15	0.0518521672362405	0.992	0.0175349101958108	0.824239242821896	1	0.30125347967859	0.0337352738967983	0	-0.000434141406329233	0.175760757178079	0	-0.303063707945577	0.0425667088971496	0.979	0.00811447524633006	0.787497017418139	0.998	0.213622842599024	0.0800693382837841	0.995	0.0455660025973334	0.881554123916292	1	0.295118110236222
Nfatc4	10	0.0510123772227295	0.736	0.000311037164187608	0.762399809160307	0.996	0.233981393129715	0.0502977726061387	0.008	-0.000274628771769134	0.23760019083969	0.01	-0.230128816793926	NA	NA	NA	NA	NA	NA	NA	NA	NA	NA	NA	NA
Trps1	7	0.0719977601696184	0.638	9.27284171429871e-05	0.572089600043611	0.708	0.0668490742191983	0.0717654315938836	0.312	-8.39563074070127e-05	0.427910399956392	0.303	-0.0589065087466948	NA	NA	NA	NA	NA	NA	NA	NA	NA	NA	NA	NA
Klf9	8	0.0633001949051293	0.691	0.000232995875327352	0.544682043698143	0.608	0.0258742009351153	0.0641010829763278	0.946	0.00115294828856394	0.455317956301868	0.427	-0.0183516601468907	NA	NA	NA	NA	NA	NA	NA	NA	NA	NA	NA	NA
Sall1	2	0.250244009461484	0.691	0.000102615989099886	0.756342998855399	0.845	0.241153185806944	0.250064373586215	0.148	-6.64813788890939e-05	0.243657001144601	0.157	-0.248020793590233	NA	NA	NA	NA	NA	NA	NA	NA	NA	NA	NA	NA
Zbtb14	1	0.500036943992907	0.404	-6.08734240825637e-06	0.354618722876627	0.404	-0.0913014449902236	0.500067231410515	0.61	1.41810120397601e-05	0.645381277123373	0.61	0.0948066192951501	NA	NA	NA	NA	NA	NA	NA	NA	NA	NA	NA	NA
Sp1	709	0.042949738364341	0.985	0.00475523944055174	0.53721062838005	0.987	0.0254504526925151	0.0325762317029001	0.011	-0.00322453821353388	0.462789371619972	0.014	-0.0261633635917284	0.0419422543111897	0.995	0.00353973623607273	0.571181170353125	0.988	0.0212544175797751	0.0474428153056091	1	0.0070405269483431	0.592123493626823	1	0.038067238754284
Egr4	9	0.0567869031176618	0.792	0.000564272216084856	0.72274435592028	0.968	0.187602372660397	0.0558515059920315	0.036	-0.000223253741793397	0.277255644079713	0.034	-0.195596054047464	NA	NA	NA	NA	NA	NA	NA	NA	NA	NA	NA	NA
Rfx1	12	0.0427693724530703	0.818	0.000379721750556138	0.613313929446083	0.9	0.116148964595724	0.0422123344354364	0.232	-0.000173917300493882	0.386686070553798	0.115	-0.112288068199874	0.0429851128382795	0.86	0.000563439263061655	0.59132352005587	0.672	0.0340522314469383	0.0429878646587462	0.875	0.000559526362702303	0.692468269872866	0.964	0.146620622196596
Hoxb3	2	0.250447740834981	0.831	0.000303659770325038	0.653638878290729	0.659	0.112206695917589	0.250090571005289	0.423	-1.39759164649589e-05	0.346361121709271	0.321	-0.109679034719573	NA	NA	NA	NA	NA	NA	NA	NA	NA	NA	NA	NA
Nr1d1	7	0.0718915837213397	0.447	-3.54956271845508e-05	0.574910897431527	0.685	0.0523814066961461	0.071739645941629	0.26	-0.000108451337962112	0.425089102568468	0.319	-0.0538022774820887	0.083455193225959	0.994	0.0115056776089198	0.702060092271436	0.903	0.134004811197973	0.0740857069593762	0.944	0.00209831308879205	0.788981947785551	0.98	0.200823219141199
Sox12	1	0.50026723677178	0.866	0.000214357014760358	0.910820735371262	0.866	0.361700605655968	0.500026178010471	0.104	-1.77380517798476e-05	0.0891792646287377	0.104	-0.367900233678287	NA	NA	NA	NA	NA	NA	NA	NA	NA	NA	NA	NA
Tbx18	1	0.500356633380884	0.893	0.000296849780148989	0.933187085697935	0.893	0.331990080595164	0.50002555061577	0.104	-1.50750678853395e-05	0.0668129143020649	0.104	-0.346296914492823	NA	NA	NA	NA	NA	NA	NA	NA	NA	NA	NA	NA
Deaf1	3	0.167621148127716	0.917	0.000755356155513698	0.702627939142506	0.88	0.217198454714606	0.166789133897507	0.182	-9.36678994638007e-05	0.297372060857565	0.109	-0.226482885804652	NA	NA	NA	NA	NA	NA	NA	NA	NA	NA	NA	NA
Setdb1	3	0.167064081059192	0.771	0.000195704192479468	0.76922465461599	0.942	0.266068901925228	0.166760108691302	0.078	-0.000110016395727192	0.230775345384014	0.073	-0.287308627843777	NA	NA	NA	NA	NA	NA	NA	NA	NA	NA	NA	NA
Cux1	58	0.0118429561753516	0.52	3.70209702847957e-05	0.533152883676726	0.775	0.0290371144764205	0.0111596609989884	0.116	-0.000565553847003145	0.466847116323246	0.249	-0.0283210596786573	NA	NA	NA	NA	NA	NA	NA	NA	NA	NA	NA	NA
Pbx1	44	0.0175580690630253	0.968	0.00360458129730824	0.695229075616981	1	0.185924100509899	0.0127515009298318	0	-0.000970010186448392	0.304770924382901	0	-0.188116892426116	0.0140860464387075	0.486	-2.49276978541851e-05	0.597921897943399	0.717	0.0215608247243249	0.0171366782423498	0.951	0.00297592655614404	0.704362993405306	1	0.137206976097571
Mxd4	1	0.500024112654321	0.023	-2.4175562100659e-05	0.0111593304401736	0.023	-0.495087987028471	0.502127659574468	0.983	0.00207075406332813	0.988840669559826	0.983	0.407816300252754	NA	NA	NA	NA	NA	NA	NA	NA	NA	NA	NA	NA
Zeb1	28	0.0196144631706762	0.569	8.20952669040101e-05	0.624166064095451	0.973	0.111675784820689	0.018835801862141	0.011	-0.000570274448089454	0.375833935904619	0.031	-0.117388842653869	NA	NA	NA	NA	NA	NA	NA	NA	NA	NA	NA	NA
Fli1	38	0.0264188337161671	0.987	0.0109184305605497	0.654390909913861	0.997	0.138116407012227	0.0144988020503401	0.003	-0.000693783023028798	0.345609090086178	0.001	-0.137606610880386	0.0158790063567544	0.833	0.00053076556002612	0.634721956812555	0.971	0.0809384649038817	0.0279316185150597	0.994	0.0123009418836793	0.676425920524674	0.996	0.119878151809944
Neurog3	7	0.0731984786771919	0.952	0.00133723797101799	0.637804022052452	0.876	0.130474782099064	0.0717208152784357	0.175	-0.000162010679463115	0.362195977947545	0.141	-0.119806325430512	NA	NA	NA	NA	NA	NA	NA	NA	NA	NA	NA	NA
Nkx3-2	2	0.25008506441906	0.232	-5.341444850121e-05	0.374332315909958	0.245	-0.138997520030523	0.250179543589469	0.626	4.45457922950698e-05	0.625667684090042	0.749	0.142765165967188	0.251451140687593	0.939	0.00130737265409531	0.603133346051125	0.612	0.0671618657001144	0.250324567764546	0.799	0.000179288783602849	0.618704692865319	0.618	0.0591854254101487
Prox1	20	0.0268825949515221	0.781	0.000562728271361099	0.607136038186175	0.873	0.0800787589498759	0.0257755935378675	0.085	-0.000285248353193567	0.392863961813829	0.127	-0.0739797136038312	0.0290318032354344	0.956	0.00269214544891515	0.605535799522724	0.746	0.0398078758950176	0.0279988741030739	0.913	0.00160464052704292	0.671780429594336	0.951	0.101752983293545
Otx2	68	0.0177531951441008	0.993	0.00629489591001129	0.712621786825933	1	0.169852870820181	0.00948595323538606	0	-0.00123767968389433	0.28737821317409	0	-0.172121862810762	0.012262825841053	0.854	0.000789161144496741	0.63362639094495	0.989	0.0678073305679447	0.0158587484172366	0.97	0.00418076877419981	0.722355586574826	1	0.146904039579593
Stat5a	82	0.0114030791005071	0.865	0.000921352086699283	0.5394934423779	0.881	0.0406479738628903	0.00951204091876283	0.025	-0.000913491770742587	0.460506557622031	0.115	-0.0414831482191098	0.0594335499790185	1	0.0481454469395473	0.644143912714413	0.994	0.0733441303677185	0.0339951037824468	1	0.022769526101018	0.654412966716692	0.998	0.090315305321699
Stat2	43	0.113677115822476	1	0.0995210416314649	0.82322380901048	1	0.319212078309844	0.0127735247230638	0	-0.00117399888320444	0.176776190989507	0	-0.315679310471271	0.0281959305154422	0.995	0.0139905852460591	0.766181665835101	1	0.212948166439086	0.104461954356324	1	0.0901303001845132	0.852787263810479	1	0.303976391909146
Msx2	29	0.0199886340903107	0.839	0.000874985693902632	0.670660920912532	0.985	0.124711628236368	0.0182254708559342	0.015	-0.000492535696893958	0.32933907908754	0.012	-0.123941401869614	NA	NA	NA	NA	NA	NA	NA	NA	NA	NA	NA	NA
Pdx1	44	0.0173530055272649	0.992	0.00346263983712897	0.630648692796344	0.992	0.108002332896113	0.0131969017399695	0.083	-0.000469399934038103	0.369351307203781	0.004	-0.109428625111821	0.0394882294736153	1	0.0256147962589769	0.668120020331402	0.998	0.133648169306565	0.0313412336009418	1	0.017347189392239	0.703345338117811	1	0.163144424508824
Tead4	7	0.0718831160254019	0.405	-7.56242552932135e-05	0.448831614886082	0.204	-0.098135490421903	0.0723758060607189	0.869	0.000543324978253754	0.551168385113912	0.778	0.0972836494231318	0.0737732776157594	0.961	0.00182769690995901	0.880967146196359	1	0.305640550357436	0.0728742752285066	0.875	0.000856458032845384	0.792675530356197	0.982	0.20082662650521
Six2	6	0.142010278314576	0.997	0.0582001311183083	0.657070851618679	0.775	0.100306875278335	0.0835672702820726	0.252	-8.70639368458909e-05	0.342929148381368	0.231	-0.0923845640144622	0.084599144790935	0.878	0.000815390750467729	0.871732493798903	1	0.300332315715855	0.108817040488092	0.998	0.0249941717759854	0.876979584048844	0.996	0.286717706544614
Tfap2c	20	0.0261807385092615	0.33	-0.000168421881301849	0.521047732696912	0.306	-0.0365668257756936	0.0260252934417325	0.58	4.69956219760724e-05	0.47895226730318	0.694	0.032106205250617	0.0260303658333719	0.154	-0.000324601657190907	0.505836515513182	0.163	-0.0588490453460899	0.0260201230014585	0.112	-0.000388731093139714	0.536990453460644	0.23	-0.0432744630071649
Insm1	9	0.0614227344562587	0.975	0.00523435625759986	0.839389554145506	1	0.298390131938152	0.0557984643317391	0	-0.000287134791582294	0.160610445854466	0	-0.29811183732748	0.0566605774369463	0.863	0.000518124837715239	0.59471823333276	0.68	0.0488791353253725	0.0584983711306198	0.967	0.00228394533348458	0.842633674177949	1	0.277373587986148
Sox15	7	0.0718038097767117	0.331	-6.94755954774307e-05	0.53760707641354	0.538	0.00946565717828107	0.0717578125218578	0.334	-8.30993487840742e-05	0.462392923586461	0.491	-0.00342780817903099	0.0717385380475509	0.513	0	0.459452368458713	0.513	0	0.0717806384819269	0.253	-0.000110876561817172	0.513121758744995	0.415	-0.0231768898944437
Dach1	10	0.0508503618935686	0.653	0.000186267983344882	0.606059160305435	0.826	0.093807251908433	0.0504244686587643	0.194	-0.000171029595481764	0.393940839694693	0.185	-0.0862189885495648	NA	NA	NA	NA	NA	NA	NA	NA	NA	NA	NA	NA
Mxi1	4	0.125164880094934	0.19	-0.000118003142188655	0.376323571496714	0.208	-0.131057426309263	0.125467815978843	0.795	0.000209670540047863	0.6236764285033	0.777	0.121798387866072	0.125270133686917	0.508	2.91009135627851e-06	0.381307831727559	0.117	-0.162656205284752	0.125161491518035	0.103	-0.000119509548038077	0.345857578937328	0.07	-0.196472860822286
Id4	4	0.208632532542826	1	0.0833513495130916	0.732531241056962	0.918	0.233121482400082	0.125131656417571	0.088	-0.000122587002513275	0.267468758943052	0.086	-0.227684107602786	NA	NA	NA	NA	NA	NA	NA	NA	NA	NA	NA	NA
Smad5	10	0.0507591979989011	0.688	0.000151011316081071	0.548621183206114	0.689	0.0484589694656737	0.0505966925956623	0.486	-6.98393414121784e-06	0.451378816793897	0.328	-0.0461140267175613	NA	NA	NA	NA	NA	NA	NA	NA	NA	NA	NA	NA
Jazf1	6	0.0851028834111367	0.955	0.00138948093698761	0.766615785791441	0.98	0.273973637346519	0.083522223965991	0.03	-0.000191697465628332	0.233384214208477	0.02	-0.268142212046048	NA	NA	NA	NA	NA	NA	NA	NA	NA	NA	NA	NA
Zic3	2	0.252527772449937	0.976	0.00237474800210996	0.907048836322014	0.959	0.378982258679893	0.250053019318109	0.046	-6.67405654135034e-05	0.0929511636779855	0.042	-0.368132392216711	NA	NA	NA	NA	NA	NA	NA	NA	NA	NA	NA	NA
Zbtb20	1	0.500275482093664	0.906	0.000220092695394802	0.913491344365492	0.906	0.343936286899709	0.500026101482564	0.12	-1.72825712012603e-05	0.086508655634508	0.12	-0.363918164910105	NA	NA	NA	NA	NA	NA	NA	NA	NA	NA	NA	NA
Neurod1	28	0.0475361393082942	1	0.0279570469788707	0.722256709005702	1	0.197519168587969	0.018756970208528	0.001	-0.00068302594855792	0.277743290994174	0.001	-0.196316015662307	0.0252161093132186	0.987	0.00567161567105807	0.709573720616119	1	0.157826633422902	0.0386670077330579	0.995	0.0190331593243569	0.781280270679628	1	0.225076572028993
Foxn3	6	0.0835260625491482	0.028	-0.00022166041072183	0.276203650702812	0.035	-0.232132067671552	0.0840168054809324	0.79	0.000294813494753979	0.723796349297214	0.969	0.227799243146995	NA	NA	NA	NA	NA	NA	NA	NA	NA	NA	NA	NA
Hey2	5	0.10077468300105	0.807	0.000391011310820089	0.796460767946572	0.984	0.277777247793976	0.100145054675632	0.019	-0.000162309128985905	0.203539232053419	0.02	-0.273551156689636	0.100213004401005	0.118	-0.000138090448936562	0.411509658955416	0.115	-0.148363939899762	0.100448674307205	0.585	5.63424257093437e-05	0.676737419508676	0.804	0.110178869544502
Sox9	79	0.0297659188640359	0.999	0.018619588764289	0.786913267114641	1	0.257488083112549	0.00849374479056097	0	-0.0016490281206272	0.21308673288539	0	-0.255164085558036	0.0151491313882777	0.96	0.00375000387720007	0.624820269645481	0.965	0.0519436629787893	0.0382806571068965	1	0.0264509772290813	0.782987525971155	1	0.20387981257753
Nr1h4	22	0.0240995933530516	0.584	9.0185732582973e-05	0.569700730814003	0.785	0.0491465880882884	0.0239115115319346	0.474	-2.51827079939919e-05	0.430299269186032	0.228	-0.0462112894266306	0.0263898253412092	0.951	0.0022296475936083	0.645843821063412	0.945	0.0847206068706969	0.0250500533856053	0.847	0.000881275658543911	0.665479021646741	0.963	0.105460273925114
Irf7	27	0.0379643971073313	0.99	0.0176668129419326	0.730486275799745	1	0.210698881089894	0.019340610895527	0	-0.000615029415718341	0.269513724200267	0	-0.211301044634399	0.0205581426895581	0.834	0.000557676496201524	0.608250613216473	0.997	0.102290874171693	0.0356926684133565	0.995	0.015426646040395	0.740044848362685	1	0.215540948005267
Tlx1	12	0.0422712895752368	0.218	-0.000214461164304729	0.551038585106683	0.534	0.00830629512994607	0.042153119695668	0.185	-0.000176872654546474	0.448961414893279	0.426	-0.0131433501924008	NA	NA	NA	NA	NA	NA	NA	NA	NA	NA	NA	NA
Pias2	6	0.0839266969299257	0.8	0.000244674728151942	0.625421357247318	0.86	0.145972460726283	0.0835615323447693	0.091	-0.000162515070127572	0.374578642752631	0.143	-0.131165331043733	NA	NA	NA	NA	NA	NA	NA	NA	NA	NA	NA	NA
Hes7	2	0.250181896534432	0.567	2.71636221089167e-05	0.664035673407097	0.683	0.0953953643647464	0.250076094635956	0.332	-2.06082760259574e-05	0.335964326592903	0.33	-0.0943699923693247	NA	NA	NA	NA	NA	NA	NA	NA	NA	NA	NA	NA
Tfcp2l1	1	0.500062861453357	0.536	7.2657437989454e-06	0.620725833373075	0.536	0.0495731794553865	0.500038411308289	0.47	-1.80105022018484e-06	0.379274166626925	0.47	-0.0278029472077829	NA	NA	NA	NA	NA	NA	NA	NA	NA	NA	NA	NA
Smad7	22	0.0249545720038927	0.859	0.000851828046040254	0.604765913864669	0.93	0.0945816046661366	0.0235759554418967	0.062	-0.00033340311252061	0.395234086135365	0.086	-0.0884582168833624	NA	NA	NA	NA	NA	NA	NA	NA	NA	NA	NA	NA
Nfatc2	39	0.0181059608888163	0.959	0.00303095457447493	0.71730067903208	1	0.206831604208688	0.0139958870984012	0	-0.000920601042605032	0.282699320967929	0	-0.210125699949405	0.0191584014310554	0.985	0.00387144048453108	0.592554412605997	0.854	0.0452001019221853	0.0209374289052157	0.991	0.00567008550255899	0.719146793677414	1	0.172065663860178
Nkx2-1	30	0.0295936898887096	0.989	0.0111568023138312	0.602394141993005	0.923	0.0841730340656157	0.0178734976861147	0.076	-0.000493202945057974	0.397605858006986	0.063	-0.083122413244209	NA	NA	NA	NA	NA	NA	NA	NA	NA	NA	NA	NA
Hinfp	1	0.500035063113604	0.371	-1.08232080816562e-05	0.319996184844294	0.371	-0.160403452715914	0.500074504544777	0.624	1.77056023227262e-05	0.680003815155706	0.624	0.0997663217130048	NA	NA	NA	NA	NA	NA	NA	NA	NA	NA	NA	NA
Hmga2	11	0.0699107269157009	1	0.0236739558044084	0.734277745728621	0.988	0.188588976746701	0.0457958765773847	0.018	-0.00024573766005815	0.265722254271343	0.017	-0.179677639026874	NA	NA	NA	NA	NA	NA	NA	NA	NA	NA	NA	NA
Pou2f2	25	0.0332191469217466	0.998	0.0117316211858445	0.717652900453473	1	0.210676533778851	0.0207851353439743	0	-0.000627928681984597	0.282347099546422	0	-0.210286941990945	NA	NA	NA	NA	NA	NA	NA	NA	NA	NA	NA	NA
Creb3	4	0.125239674946166	0.41	-3.74764290184681e-05	0.560884288848612	0.661	0.0747937136315896	0.12517528383775	0.209	-0.000107043734349443	0.43911571115139	0.331	-0.0664766765239008	NA	NA	NA	NA	NA	NA	NA	NA	NA	NA	NA	NA
Rest	45	0.0135143630625514	0.361	-0.000179134835765638	0.565575467941056	0.892	0.0585440063720042	0.0128656529566321	0.026	-0.000545042932949852	0.434424532058949	0.105	-0.0541176158236847	0.107175193768132	1	0.0935123881157742	0.790063985131943	1	0.251935749369317	0.0592477730417119	1	0.0454056620088411	0.778232311164164	1	0.234855701579671
Atf6	19	0.0271451719248067	0.14	-0.000276582168496929	0.472553753243761	0.342	-0.0284360249102344	0.0272657212996206	0.334	-0.000117690683998004	0.527446246756212	0.669	0.0331713848603991	NA	NA	NA	NA	NA	NA	NA	NA	NA	NA	NA	NA
Ar	175	0.0116710025355098	0.184	-0.000863021076891896	0.509912959846127	0.477	-0.00179727269604457	0.011097674024225	0.18	-0.000736621753870464	0.490087040153868	0.53	0.00195733864596287	0.0149681425889119	0.88	0.00170320040935477	0.615073541029786	0.993	0.0486348366709259	0.0138683366629167	0.617	0.000336852021513337	0.593288771339247	0.909	0.0293163878679444
Rxra	86	0.0133761289065031	0.954	0.00278382858266543	0.65302189725745	1	0.149181748128043	0.00871517166590359	0	-0.00151249109921517	0.346978102742494	0	-0.148771954049627	0.015021651140688	0.982	0.00365739690687301	0.682834973252036	1	0.101293329042386	0.0186721128966735	0.999	0.00723629714030694	0.735651639399133	1	0.15785813552616
Nfe2l3	3	0.166818417021407	0.31	-7.13075730732204e-05	0.40312554649372	0.286	-0.114441741784767	0.16765708624996	0.93	0.000793666147170469	0.596874453506332	0.734	0.109735934245858	NA	NA	NA	NA	NA	NA	NA	NA	NA	NA	NA	NA
Snai2	25	0.0232460108618046	0.892	0.00159456306922126	0.494871329672957	0.264	-0.0412709477202002	0.0213598197826381	0.516	1.42384793351269e-05	0.505128670327032	0.724	0.0380969205060891	0.0283634494850592	0.984	0.00679289447441051	0.55314776796373	0.518	0.00308283599907344	0.023387624741939	0.907	0.00167469519383293	0.571615182621175	0.515	0.00296299832897706
Emx2	3	0.168361773197025	0.942	0.00147282025730047	0.697842641611454	0.82	0.174758747873638	0.166827150653598	0.37	-4.70493055718946e-05	0.302157358388618	0.163	-0.199011144496859	NA	NA	NA	NA	NA	NA	NA	NA	NA	NA	NA	NA
Dlx2	8	0.0880344421604772	0.995	0.0249235424723412	0.881064545367771	1	0.326880187959154	0.0627053836672231	0	-0.000249073500138405	0.118935454632192	0	-0.338788641350989	NA	NA	NA	NA	NA	NA	NA	NA	NA	NA	NA	NA
Sim1	1	0.501712328767123	0.983	0.00165976082291031	0.986122371119271	0.983	0.439672850398207	0.500024179118913	0.022	-2.08456538346447e-05	0.0138776288807287	0.022	-0.456578759120607	NA	NA	NA	NA	NA	NA	NA	NA	NA	NA	NA	NA
Creb3l3	2	0.250072755300407	0.127	-6.0185585825101e-05	0.336512781381152	0.149	-0.215435425410149	0.250148704955252	0.701	4.21279279967379e-05	0.663487218618848	0.84	0.198445249904617	NA	NA	NA	NA	NA	NA	NA	NA	NA	NA	NA	NA
Pou2f3	2	0.2501135969313	0.377	-2.96457948714135e-05	0.557158527279664	0.545	0.031059233117131	0.250088500766118	0.411	-1.16817804138858e-05	0.442841472720336	0.484	-0.0109571728347959	0.250092562662491	0.212	-6.21665230001178e-05	0.402410816482259	0.234	-0.146801077832888	0.250087931104796	0.224	-5.8566717527575e-05	0.455074399084319	0.312	-0.111705932850057
Runx1	121	0.0173658428469033	0.974	0.00576207163223685	0.671352333128084	1	0.138498427694726	0.00805440568472376	0	-0.00182901677458278	0.328647666871868	0	-0.140470696614644	0.0136301748237707	0.941	0.00218813367651762	0.607321277870104	0.933	0.0362676688617839	0.0206255352525217	0.986	0.00836755255918748	0.67762490540995	1	0.0961896818880958
E2f7	2	0.254109164897381	0.966	0.00397369383030743	0.977918733307898	0.994	0.465530808851583	0.250048776940545	0.001	-6.7672698904675e-05	0.0220812666921022	0.001	-0.439157287294926	NA	NA	NA	NA	NA	NA	NA	NA	NA	NA	NA	NA
Mafb	13	0.0392207966787646	0.396	-9.29512506291433e-05	0.509736052943522	0.506	0.00150124247084438	0.0392075753128455	0.499	-1.42319811961139e-06	0.490263947056361	0.515	0.00334384325409148	0.0393428732972281	0.5	-4.66343027388794e-09	0.545321739385741	0.424	-0.0155097800991782	0.0395350970109787	0.623	0.000136131121949289	0.490965016278742	0.214	-0.0611949009142957
Patz1	1	0.500099462900338	0.724	5.69386012345685e-05	0.760312842767895	0.724	0.32099766321713	0.500031359759157	0.265	-2.76242121906023e-05	0.239687157232105	0.265	-0.356097095712719	NA	NA	NA	NA	NA	NA	NA	NA	NA	NA	NA	NA
Hoxc9	1	0.500283768444949	0.885	0.000228592932569494	0.916018885020745	0.885	0.348132958176355	0.500026029465355	0.114	-1.56668579804897e-05	0.0839811149792551	0.114	-0.3441985788545	0.526315789473684	0.999	0.0262617937876714	0.999141589966141	0.999	0.440698173494206	0.511627906976744	0.993	0.0115723267016822	0.997997043254328	0.993	0.426963612952454
Npas2	5	0.100326353104032	0.451	-2.69518234085192e-05	0.507712854757861	0.468	-0.00764130694011167	0.100287302925077	0.449	-3.14468764749803e-05	0.492287145242015	0.522	0.00866682566181104	NA	NA	NA	NA	NA	NA	NA	NA	NA	NA	NA	NA
Hoxd13	7	0.0719657292351585	0.539	2.40232226042525e-05	0.572069155859638	0.648	0.0492057434527468	0.0717388519051954	0.273	-0.000103286576027678	0.427930844140365	0.366	-0.0479790924145175	0.0749712654272171	0.966	0.00301542986400458	0.778289639569046	0.989	0.217761225560691	0.0745179244859861	0.936	0.00252381795955689	0.707777649055146	0.899	0.137957353432247
Klf1	3	0.166888114025486	0.556	2.7625833574102e-05	0.563774820750032	0.589	0.0378849302872271	0.166807196676958	0.41	-1.82139380672519e-05	0.436225179249939	0.443	-0.0255003895009474	0.166775895785641	0.07	-0.000120889051992729	0.34943800575508	0.094	-0.214058600022244	0.166804078791048	0.226	-8.40899551504959e-05	0.429071079951023	0.23	-0.125856504666102
Barx2	4	0.125331655897372	0.561	3.62926454331725e-05	0.626442812172102	0.703	0.0849709052752163	0.125162961578522	0.321	-4.36159808084868e-05	0.373557187827912	0.315	-0.0713238099780633	NA	NA	NA	NA	NA	NA	NA	NA	NA	NA	NA	NA
Sall4	26	0.0206240258942767	0.254	-0.000243879682359276	0.50924259563966	0.327	-0.024774857495394	0.02113855305351	0.757	0.000492531501485493	0.490757404360347	0.682	0.0296954883352433	NA	NA	NA	NA	NA	NA	NA	NA	NA	NA	NA	NA
Zbtb7b	2	0.251023169415368	0.929	0.000881158305783059	0.951473674170164	0.995	0.446835654330408	0.250050125632139	0.008	-7.25637514773503e-05	0.0485263258298359	0.008	-0.437523845860359	NA	NA	NA	NA	NA	NA	NA	NA	NA	NA	NA	NA
Tcf7l2	85	0.0108322566050323	0.63	0.000265024042279434	0.552772183807713	0.891	0.0441366587334356	0.00932619379245605	0.017	-0.000887277841715163	0.447227816192302	0.109	-0.0414671379684451	0.0146953127509389	0.998	0.00369586424565656	0.634398738188109	0.996	0.0702715148783892	0.0135072048335157	0.96	0.00240237018896079	0.625262149868375	0.985	0.0693534622372343
Tcf21	6	0.0838849698601445	0.661	0.000145557598783735	0.633570247408175	0.822	0.115805666857441	0.0836158910296303	0.299	-9.7786737055211e-05	0.366429752591723	0.197	-0.114764198944206	NA	NA	NA	NA	NA	NA	NA	NA	NA	NA	NA	NA
Yy1	259	0.0181161553233029	0.916	0.00247541998623349	0.460853716032129	0.022	-0.0392421053180998	0.0182626760553118	0.95	0.00315467666854507	0.539146283967877	0.99	0.0407768315160587	0.0323803604755347	1	0.0170498468536922	0.651088178199387	1	0.11319871055038	0.0260843221536572	1	0.0102428639719291	0.665123582510441	1	0.13148189955197
Lmx1b	13	0.0392723910151032	0.429	-5.28886096303957e-05	0.574370230618686	0.665	0.0301478118197638	0.0390007376072573	0.248	-0.000158796322567267	0.42562976938126	0.368	-0.0266663240848096	0.0391501559915951	0.37	-0.00010830905184437	0.505687469947621	0.428	-0.00349800507265807	0.0392189697959999	0.356	-0.000103831995715876	0.594774648456001	0.718	0.0450776498398451
Rfx3	5	0.103404128634462	0.995	0.00306545020971126	0.728414023372264	0.94	0.214433579775821	0.100170069445519	0.057	-0.000162703864901956	0.271585976627672	0.047	-0.237467207250167	0.100834682823966	0.913	0.000509444992507296	0.773832578106366	0.982	0.234159313140957	0.102231565385837	0.978	0.00189349353528692	0.865451943715659	1	0.328504650608181
Cbfb	9	0.0562496364690291	0.607	0.000107678922335014	0.657437887293342	0.921	0.15685214339864	0.0558676976729214	0.04	-0.000242536057365073	0.342562112706649	0.069	-0.150112112971698	NA	NA	NA	NA	NA	NA	NA	NA	NA	NA	NA	NA
Egr2	71	0.0196917317845952	0.978	0.00782001915232951	0.682828681741645	1	0.13478760018846	0.00929221453060983	0	-0.00102745910984551	0.317171318258367	0	-0.134750533922705	0.030247801720194	1	0.0189258536722897	0.664105500027275	1	0.107963417617505	0.0265636686039542	0.994	0.0145125002414476	0.742142794082068	1	0.16331531463532
Etv2	6	0.0845998208736594	0.908	0.000858698088163287	0.572147490936853	0.654	0.04876613877762	0.0836547424860036	0.383	-7.2106043668474e-05	0.427852509063164	0.344	-0.054426636138121	0.0847728483260878	0.952	0.00103294047749694	0.748775678941657	0.976	0.218835463969965	0.0857623545702546	0.96	0.0020077919600046	0.651171850155748	0.828	0.110773230299517
Lmx1a	1	0.507142857142857	0.999	0.00709265129687209	0.996709428203539	0.999	0.471600934713148	0.500023922300368	0.005	-1.6907380348874e-05	0.00329057179646142	0.005	-0.412752157947446	NA	NA	NA	NA	NA	NA	NA	NA	NA	NA	NA	NA
Mybl1	3	0.168190337440228	0.921	0.00130015074273845	0.773485318198437	0.911	0.240528767428158	0.166761600585319	0.1	-9.48231269946309e-05	0.226514681801537	0.089	-0.249002400597851	0.167140860773791	0.853	0.000283910903625395	0.681912847172512	0.846	0.16352681197436	0.167527957779843	0.891	0.000647649993271743	0.864310583297563	0.985	0.334668765202397
Lhx3	8	0.0628363042616302	0.094	-0.000194745276233782	0.440469659383633	0.146	-0.105091952103803	0.0629397033028136	0.492	-8.45989156135485e-06	0.559530340616357	0.831	0.0971251550425141	0.105026806933281	0.993	0.0419691030756739	0.604939891231676	0.696	0.0538265671213665	0.0692096673310405	0.987	0.0061374696607665	0.551480059154621	0.433	-0.0143145930731975
Hoxb2	3	0.169328889038192	0.972	0.00244759109399195	0.798524665744566	0.94	0.281084561453677	0.166756754181993	0.062	-0.000113408315161767	0.201475334255408	0.059	-0.276434396909472	NA	NA	NA	NA	NA	NA	NA	NA	NA	NA	NA	NA
Jarid2	5	0.10048770060676	0.669	0.000136177247029398	0.59747197710465	0.74	0.0820987359885488	0.100232837459066	0.277	-9.02942184551059e-05	0.402528022895237	0.254	-0.094128309086566	NA	NA	NA	NA	NA	NA	NA	NA	NA	NA	NA	NA
Dmrta1	1	0.500065893516078	0.61	1.55307576130692e-05	0.638180170728218	0.61	0.111593304401736	0.500037360830905	0.436	-3.43052682627576e-06	0.361819829271782	0.436	-0.053674471839382	NA	NA	NA	NA	NA	NA	NA	NA	NA	NA	NA	NA
Jund	56	0.0272336748602866	0.983	0.0146233522358559	0.709476905422313	1	0.190803494583355	0.0106427992641645	0	-0.00109931600672658	0.290523094577793	0	-0.192292159045898	0.0201451975130933	0.986	0.00733767254962523	0.743639769669106	1	0.159433103594414	0.0276473525302382	0.985	0.0145077275201326	0.807276226451241	1	0.223344495826481
Sp100	1	0.501222493887531	0.951	0.00116584623968674	0.980542705899185	0.951	0.401425914445133	0.50002431670071	0.039	-1.6670335942659e-05	0.0194572941008155	0.039	-0.398826839620392	NA	NA	NA	NA	NA	NA	NA	NA	NA	NA	NA	NA
Myog	17	0.0309491027954666	0.816	0.000457590420933691	0.642814029157727	0.916	0.0876008208848588	0.0300754921608305	0.222	-0.000143467114681817	0.357185970842292	0.089	-0.0913992380706591	0.0354118164074367	0.982	0.00490337453341012	0.789186442486221	1	0.225962307798225	0.0338964454189899	0.961	0.00334689070029435	0.788930968750787	1	0.21541348845175
Maf	16	0.0357132380124711	0.955	0.00340675641831055	0.72285721103367	0.999	0.216864918392699	0.0317436589159761	0.003	-0.000463069299252827	0.277142788966313	0.003	-0.215871671279925	0.0348246353642468	0.964	0.00243105444064783	0.671709458814459	0.938	0.102106101460201	0.0423312380189147	0.985	0.00990205054180365	0.73486565810816	0.987	0.164100529731667
Dmrt1	1	0.500209907640638	0.868	0.000155202416149081	0.886451428298918	0.868	0.322285278267919	0.500026897627629	0.135	-1.68623661541689e-05	0.113548571701083	0.135	-0.341599504029758	0.500247647350173	0.89	0.000196574801080041	0.903762697315084	0.89	0.370594687395679	0.500329380764163	0.91	0.000272790322909167	0.927655109924174	0.91	0.348967523487052
Klf7	2	0.250349822890005	0.791	0.00020870688211716	0.858546356352537	0.942	0.341341568103777	0.250055600195205	0.053	-7.61231130373963e-05	0.141453643647463	0.059	-0.351893361312476	NA	NA	NA	NA	NA	NA	NA	NA	NA	NA	NA	NA
Spdef	16	0.0322048934127942	0.47	-2.56817505492613e-05	0.512948005154089	0.412	-0.0191654934618826	0.0322305616652265	0.628	0.000108064181419523	0.487051994845834	0.556	0.00901826620215285	NA	NA	NA	NA	NA	NA	NA	NA	NA	NA	NA	NA
Klf3	5	0.100541015549582	0.738	0.000209124498996474	0.743868352015244	0.956	0.242093966134096	0.100156116067656	0.032	-0.00014829374682282	0.256131647984726	0.036	-0.233746720724973	0.100403383137235	0.55	3.1567046408193e-05	0.627560219413291	0.701	0.0643596470307735	0.10055217344372	0.664	0.000143108324574093	0.734271404722153	0.902	0.152425471023146
Ctcfl	4	0.125291491681875	0.579	3.00651010168018e-05	0.57372650958695	0.633	0.0503374511113159	0.125175520991802	0.345	-3.41040484306554e-05	0.426273490413055	0.401	-0.0393076886387465	0.125378450843077	0.654	8.53270091003833e-05	0.68366641228656	0.807	0.118611680816553	0.125313820118414	0.565	2.92974394680845e-05	0.656217208814272	0.779	0.0981827721072146
Smarcc2	1	0.500078100593565	0.633	2.84991557925052e-05	0.694739854070294	0.633	0.175425628308455	0.500034319445398	0.341	-1.64368486299526e-05	0.305260145929706	0.341	-0.224998807763842	NA	NA	NA	NA	NA	NA	NA	NA	NA	NA	NA	NA
Tsc22d3	5	0.100199595092007	0.155	-0.000146637170960695	0.355401860243202	0.16	-0.137567374195118	0.100485620267325	0.686	0.000143325620369505	0.64459813975666	0.856	0.138497495826334	NA	NA	NA	NA	NA	NA	NA	NA	NA	NA	NA	NA
Tcf4	11	0.0463749220631954	0.667	0.000174215763783556	0.59151416835464	0.776	0.062364182885193	0.0458953027522885	0.143	-0.000204192208218108	0.408485831645321	0.22	-0.079341051143197	NA	NA	NA	NA	NA	NA	NA	NA	NA	NA	NA	NA
Foxc2	10	0.0518957192393719	0.88	0.00110280603934833	0.655648854961889	0.801	0.0720610687022717	0.0505142518319781	0.606	6.1993847308317e-05	0.34435114503821	0.206	-0.0721827290075948	NA	NA	NA	NA	NA	NA	NA	NA	NA	NA	NA	NA
Tbx21	54	0.0251493650810006	1	0.0125889941828547	0.621747129611998	0.981	0.0810953248621111	0.0114585701419323	0.087	-0.000620671339561271	0.378252870388074	0.015	-0.0792433402038642	0.0190537880171179	0.977	0.00635247084796395	0.747628078451325	1	0.184899651516079	0.024267754099371	0.989	0.0114545857679827	0.759794026192843	1	0.184370639524448
Crebzf	1	0.50007045230379	0.649	2.53747700665885e-05	0.661595688874052	0.649	0.190519338070485	0.500036038633415	0.365	-1.22775486891546e-05	0.338404311125948	0.365	-0.16812914302065	NA	NA	NA	NA	NA	NA	NA	NA	NA	NA	NA	NA
Bcl6b	2	0.250099638115437	0.269	-5.38813041444652e-05	0.468428080885158	0.325	-0.0986264784433423	0.250116787553009	0.639	2.39364805632025e-05	0.531571919114842	0.698	0.123044639450591	NA	NA	NA	NA	NA	NA	NA	NA	NA	NA	NA	NA
Pparg	108	0.0238374586912067	1	0.0131148921350446	0.634516238988469	1	0.105115916055063	0.00853239770653143	0.003	-0.00129620707709631	0.365483761011529	0	-0.102681820925504	0.0655602958811148	1	0.0539968407063825	0.727810088873235	1	0.148126067420113	0.102556393758104	1	0.0910023085421947	0.755512414917085	1	0.172417198379487
Pou5f1	57	0.0149034003982604	0.948	0.00279035872518009	0.670164868490294	1	0.136363178783343	0.0107574180671672	0.001	-0.000921074696740394	0.329835131509738	0	-0.135760850507622	0.0412409473418524	1	0.028669493514372	0.748902093132679	1	0.17239444784202	0.037193689345393	1	0.0246444090251593	0.79682074693719	1	0.215669175808393
Sp3	210	0.0172361847924184	0.945	0.00341407964272859	0.589299706395075	1	0.0830482154326149	0.0103535953231098	0	-0.00285428708495167	0.410700293604923	0	-0.083384943572784	NA	NA	NA	NA	NA	NA	NA	NA	NA	NA	NA	NA
Pax8	16	0.0497400297927823	0.993	0.0174126997457611	0.693871098597028	0.98	0.144587548916829	0.0379873186714167	0.992	0.00594247534221456	0.306128901403057	0.019	-0.147130321179702	NA	NA	NA	NA	NA	NA	NA	NA	NA	NA	NA	NA
Gata4	66	0.0122211521690408	0.832	0.000850176503932643	0.599332881049315	0.974	0.0682952515975134	0.0102675511446053	0.085	-0.000541464779207268	0.40066711895072	0.026	-0.0680812502174545	0.0125979317894591	0.734	0.000602558975647288	0.573456653214064	0.327	-0.012590927936171	0.0131211130374728	0.847	0.00115640214198613	0.61246868802835	0.806	0.0270689095315724
Aire	9	0.0559110344012612	0.045	-0.000261385301718355	0.428107225588258	0.065	-0.13344359100764	0.0560588495804791	0.726	0.000108665906378771	0.571892774411726	0.945	0.135275034588043	NA	NA	NA	NA	NA	NA	NA	NA	NA	NA	NA	NA
Prdm13	3	0.167013468483577	0.721	0.000135033575610066	0.693359406050768	0.827	0.156173987694921	0.166774824093781	0.185	-7.61719757231827e-05	0.306640593949204	0.179	-0.170728605268685	NA	NA	NA	NA	NA	NA	NA	NA	NA	NA	NA	NA
Gli1	141	0.0311576362903819	1	0.0186700743315956	0.6581573222549	1	0.0897779929714255	0.00949512333488539	0.456	-8.70519566325001e-05	0.341842677745044	0	-0.0883765099736675	NA	NA	NA	NA	NA	NA	NA	NA	NA	NA	NA	NA
Ikzf2	2	0.250133698811303	0.505	1.09512906604214e-06	0.643289774895078	0.738	0.148607401755055	0.250074133561662	0.23	-5.86431105734087e-05	0.356710225104922	0.266	-0.148106638687524	NA	NA	NA	NA	NA	NA	NA	NA	NA	NA	NA	NA
Foxd3	11	0.0472647625293952	0.872	0.000970314803790034	0.709784037232853	0.966	0.146051381701905	0.0458023991386949	0.031	-0.000193877669406969	0.290215962767147	0.043	-0.148582297038819	0.0472552291391452	0.933	0.00108455232585185	0.559256383675529	0.604	0.0230471613410166	0.0474476518078933	0.901	0.00118923886970104	0.66708595569703	0.894	0.107293894139616
Foxl1	4	0.125701383379118	0.822	0.000384626629979123	0.570936277783077	0.474	-0.00594414766765961	0.125184235402128	0.49	-2.12194490578632e-06	0.429063722216933	0.514	0.00587260326243449	NA	NA	NA	NA	NA	NA	NA	NA	NA	NA	NA	NA
Foxa2	96	0.0187001127044812	0.984	0.00800774944085115	0.689327682364023	1	0.161289163552742	0.00827736922651008	0	-0.00188771769531924	0.310672317635987	0	-0.16181264172335	0.0167453218667642	0.978	0.00544390141782417	0.62336618919871	0.967	0.0501119315097337	0.0219671769844573	1	0.0108292663157179	0.712214756794691	1	0.142481625866273
Hoxb7	10	0.0505490245140549	0.341	-0.000103280946799129	0.536698473282503	0.528	0.00940839694658913	0.0505928039266491	0.525	2.01443231319931e-05	0.463301526717597	0.48	-0.00673902671754867	NA	NA	NA	NA	NA	NA	NA	NA	NA	NA	NA	NA
Pou3f4	4	0.127106982863816	0.949	0.00180388088837147	0.702721072212189	0.882	0.182706524849789	0.125381911598266	0.678	0.000120636011722547	0.297278927787849	0.148	-0.175623628732233	NA	NA	NA	NA	NA	NA	NA	NA	NA	NA	NA	NA
Xbp1	32	0.0528797412883132	0.998	0.0352461923772515	0.635678849460366	0.994	0.133240847979764	0.0168062660489947	0.011	-0.000639218337297947	0.364321150539695	0.007	-0.131246119495626	0.0191943793079374	0.916	0.00154010480034242	0.663194610277984	0.989	0.105143011510185	0.0359822299033002	0.996	0.0182045185897504	0.723524512847537	1	0.175246561276204
Pknox1	17	0.0306289532692429	0.684	0.000213784877745874	0.61997860758395	0.952	0.125562533513431	0.0300324079773561	0.028	-0.000373173279808795	0.380021392416058	0.051	-0.119280967768222	0.0310097763775895	0.812	0.000508084856930713	0.639664122223165	0.891	0.0795646278365587	0.0314185730593891	0.864	0.00090259540907487	0.62859452949323	0.893	0.0824450240173823
Setdb2	1	0.500037593984962	0.409	-6.30421225844557e-06	0.365778053316801	0.409	-0.0910868424817587	0.500065180550124	0.602	1.29229131574649e-05	0.634221946683199	0.602	0.090466879679527	NA	NA	NA	NA	NA	NA	NA	NA	NA	NA	NA	NA
Sox21	1	0.521739130434783	0.995	0.0216819188247647	0.998950832180838	0.995	0.415685058896466	0.500023868627077	0.002	-1.71839978888588e-05	0.00104916781916164	0.002	-0.418164910105394	NA	NA	NA	NA	NA	NA	NA	NA	NA	NA	NA	NA
Gata5	2	0.250098069268868	0.25	-5.34306016563013e-05	0.511493704692865	0.368	-0.0665061045402517	0.250093624067054	0.483	-2.31739683476118e-06	0.488506295307135	0.619	0.057075066768409	NA	NA	NA	NA	NA	NA	NA	NA	NA	NA	NA	NA
Smad3	117	0.0134608649851275	0.94	0.00286258166131943	0.633739391040456	1	0.130811283379234	0.0082410996655599	0	-0.00208143173150345	0.36626060895949	0	-0.130488921022664	0.0134413935056062	0.904	0.00193999625728173	0.582232321406535	0.735	0.0143667454845935	0.0155985819051015	0.977	0.00396068438613359	0.678808230671229	1	0.112636440430989
Zbtb2	3	0.166780284457422	0.157	-0.000102959233256344	0.365399596190843	0.21	-0.148097804486445	0.166862084070014	0.499	-6.23831818147291e-07	0.634600403809162	0.758	0.134663995802937	NA	NA	NA	NA	NA	NA	NA	NA	NA	NA	NA	NA
Irf4	62	0.0165334411856711	0.988	0.00465157304932158	0.587976048680248	0.894	0.0476507680344821	0.0111955812645623	0.469	-6.29577592048524e-05	0.412023951319766	0.095	-0.0504119043798268	0.0275999749999411	0.989	0.0153934985629447	0.752028086177734	1	0.179794776810139	0.0395920050215924	1	0.0272078255723104	0.77378623400809	1	0.186927599868985
Ikzf3	4	0.125157003918458	0.129	-0.000142282749409695	0.315820852809313	0.106	-0.223677620910052	0.125721882023969	0.831	0.000471944653417905	0.684179147190712	0.91	0.208021320232773	NA	NA	NA	NA	NA	NA	NA	NA	NA	NA	NA	NA
Rbpj	114	0.0124972324983923	0.844	0.00166224674271286	0.593854517863578	0.997	0.0872669482971519	0.00863889538953242	0	-0.00152955735942202	0.406145482136499	0	-0.0854745826014763	0.0185872929848825	1	0.00772416545137528	0.608702784002598	0.976	0.0493286462224226	0.0156201676023831	0.974	0.00437274872632469	0.637108089556492	0.999	0.0823783723309066
Pitx2	31	0.017763682916746	0.319	-0.000170974033978154	0.513232754437218	0.423	-0.00850319437878655	0.0177491076588866	0.408	-0.000129907019221841	0.486767245562749	0.584	0.0100160373681557	NA	NA	NA	NA	NA	NA	NA	NA	NA	NA	NA	NA
Nsd2	28	0.0190276462568662	0.064	-0.000431947888822514	0.423907185832958	0.093	-0.0782185832981316	0.0197812194582336	0.745	0.000343910477703262	0.576092814166972	0.908	0.0778898692988415	NA	NA	NA	NA	NA	NA	NA	NA	NA	NA	NA	NA
Six5	1	0.500291375291375	0.914	0.000234284631407178	0.918212599551719	0.914	0.335829081024369	0.500025967281226	0.101	-1.62910041144881e-05	0.0817874004482808	0.101	-0.353998760074396	NA	NA	NA	NA	NA	NA	NA	NA	NA	NA	NA	NA
Rxrg	3	0.166873379312057	0.453	-1.98509651759549e-05	0.56280504284511	0.566	0.0340455636635474	0.16681654564229	0.381	-3.63728007040931e-05	0.437194957154892	0.439	-0.0281951002369052	0.167068712449732	0.756	0.000204725128981842	0.55886233923149	0.661	0.0306910859922733	0.166917580161187	0.538	2.44968106895838e-05	0.570436082097299	0.549	0.0223128408133585
Mef2c	62	0.0144284680867242	0.952	0.00291997781237869	0.659745922227702	1	0.163581080247152	0.0101726598107788	0	-0.0013248049515791	0.340254077772353	0	-0.164209023247778	0.0177173943663424	0.976	0.00573422444399974	0.682394684547356	0.999	0.107221460222033	0.020462074803865	0.996	0.00853413146048465	0.739668254781136	1	0.178718440849755
Foxe1	2	0.250185292465267	0.611	3.83081306254973e-05	0.440671499427699	0.305	-0.112790919496375	0.250830563739015	0.915	0.000733950997004629	0.559328500572301	0.691	0.11797739412438	NA	NA	NA	NA	NA	NA	NA	NA	NA	NA	NA	NA
Myc	425	0.0343545751391106	1	0.00913815090792742	0.498275292399755	0.087	-0.0199736017064459	0.0224233616207022	0.761	0.000752639847534708	0.501724707600252	0.922	0.0201217413711715	0.0612995755068728	1	0.0364881959564306	0.723599959915763	1	0.16633115256318	0.0715480102021011	1	0.0447833550500537	0.674765922723391	1	0.108309621633953
Prdm1	60	0.0166562381257042	0.983	0.00453200202910027	0.592085923800421	0.929	0.0590758010521214	0.0107058994409456	0.056	-0.000657654619653966	0.407914076199577	0.076	-0.0605200860832225	0.0239154707176283	0.994	0.0118718257747126	0.693196237844844	1	0.13060975609767	0.0235415428103056	0.988	0.0111763315872595	0.739045113980625	1	0.16401721664283
Hoxa4	1	0.500076745970837	0.636	2.04079426674442e-05	0.68935094663551	0.636	0.112547093328246	0.500034587714444	0.364	-7.25506165499823e-06	0.31064905336449	0.364	-0.119533597214936	NA	NA	NA	NA	NA	NA	NA	NA	NA	NA	NA	NA
Tbx20	6	0.0837287116301672	0.439	-3.65280591446276e-05	0.615412135088725	0.718	0.0586600839534994	0.0835644289749471	0.203	-0.000105186007501215	0.384587864911267	0.265	-0.0723859950390784	0.0847034844399947	0.915	0.000965082192718847	0.739275265534563	0.975	0.217094384023401	0.0841373893570706	0.811	0.000380561412301694	0.705137378362905	0.893	0.140769096228462
Pou6f1	1	0.500072296124928	0.65	2.41937603191467e-05	0.670227478658973	0.65	0.16588773904335	0.500035574528637	0.376	-8.22391283783475e-06	0.329772521341027	0.376	-0.125852448853069	NA	NA	NA	NA	NA	NA	NA	NA	NA	NA	NA	NA
Nfyc	23	0.0234121717136617	0.751	0.000331195991665201	0.468638240196236	0.363	-0.0206037597996505	0.0236233906764039	0.793	0.000501684491882225	0.531361759803709	0.607	0.0177020264393795	0.0238790047137225	0.909	0.000831696866932574	0.533705148189737	0.575	0.011258746193811	0.0234203696585253	0.718	0.000317944235889562	0.578414258760785	0.845	0.0690853313020359
Zic2	11	0.0498531957802254	0.973	0.0036061048946717	0.721716424708103	0.981	0.18793184962862	0.0458068107084427	0.02	-0.000278766483405045	0.278283575292019	0.021	-0.192828856338591	NA	NA	NA	NA	NA	NA	NA	NA	NA	NA	NA	NA
Gli3	29	0.060004961935535	0.999	0.0408448396432209	0.735746901393014	1	0.209468638490157	0.0181006870470067	0	-0.000688651714534631	0.264253098607069	0	-0.215664206004106	0.0197140020032281	0.84	0.000719336392683935	0.573908797952843	0.759	0.0355642041927241	0.0284536426910904	0.976	0.00921040103684527	0.740963528073252	1	0.188793967946163
Smarce1	9	0.0559215783894547	0.137	-0.000201063508939309	0.40797459832809	0.229	-0.0820067956892969	0.0562543491293723	0.613	0.000102982345828305	0.592025401671829	0.77	0.0815774268615611	NA	NA	NA	NA	NA	NA	NA	NA	NA	NA	NA	NA
Rcor1	1	0.50007225433526	0.635	2.2278873436643e-05	0.670036720873671	0.635	0.147121941914255	0.500035584655896	0.398	-9.04625223019373e-06	0.329963279126329	0.398	-0.135819543135104	NA	NA	NA	NA	NA	NA	NA	NA	NA	NA	NA	NA
Fezf2	1	0.500123456790123	0.772	6.74657458815675e-05	0.806905431827937	0.772	0.232724498068577	0.500029549081024	0.24	-1.26201260334247e-05	0.193094568172063	0.24	-0.241499356192475	NA	NA	NA	NA	NA	NA	NA	NA	NA	NA	NA	NA
Bhlhe40	2	0.258919543550484	0.984	0.00877537249474086	0.994181610072491	0.998	0.472374570774514	0.250047967537384	0	-6.74624736937135e-05	0.0058183899275086	0	-0.456195154521175	0.250111652356759	0.368	-2.71442013980994e-05	0.508942197634491	0.393	-0.0602704120564669	0.253286637931034	0.962	0.00311775678728338	0.985525562762305	1	0.402005436856162
Relb	38	0.0870753928534065	1	0.071518067395386	0.693479889768381	1	0.181259240447758	0.0144171494531695	0	-0.000679723076657965	0.306520110231658	0	-0.178620369718451	0.0305000966916256	0.985	0.0149431631464924	0.670117271968378	0.999	0.137097443350394	0.099712724649187	1	0.0839607590234939	0.715475927062158	1	0.177489514920566
Lef1	89	0.0136202854237078	0.937	0.00281872887235811	0.667393453217211	1	0.161690994824023	0.00849152556233147	0	-0.00188045938021405	0.332606546782754	0	-0.161162720369982	0.0105545241925356	0.379	-0.000226044389524192	0.518871787641999	0.218	-0.0224560363192566	0.0129870322317978	0.895	0.00190503947426405	0.654869299492211	1	0.116263427480199
Neurod2	8	0.0676073938989702	0.982	0.00455202963986724	0.812380736570952	0.996	0.281103902299423	0.0627245199000961	0.002	-0.000263768234341211	0.187619263429063	0.002	-0.277013166682543	0.0639344794672018	0.922	0.000890983887927438	0.752802690582963	0.984	0.195988574563536	0.0661594157071895	0.984	0.00309534930802961	0.836102232611391	0.999	0.281005509970464
Uncx	1	0.500388802488336	0.934	0.000339296372619979	0.938719061471696	0.934	0.420334779913205	0.5000254000508	0.069	-1.71459000577467e-05	0.0612809385283037	0.069	-0.378320377700415	NA	NA	NA	NA	NA	NA	NA	NA	NA	NA	NA	NA
Spic	5	0.10153662446207	0.904	0.00113243253359523	0.790632005723735	0.962	0.222933460529367	0.100149992391979	0.04	-9.03784461809692e-05	0.209367994276147	0.026	-0.221392797519655	NA	NA	NA	NA	NA	NA	NA	NA	NA	NA	NA	NA
Hsf1	38	0.0148418763691097	0.163	-0.000400143203654712	0.452505355688122	0.259	-0.0354405744918202	0.0157361800590213	0.716	0.000418563123799415	0.547494644311942	0.77	0.0360918060486821	0.0300348655242735	0.986	0.0145601681581109	0.613108109467229	0.947	0.0664850216741616	0.0185087471498983	0.97	0.00310521503223092	0.606674997737051	0.956	0.0783256811529941
Usf2	66	0.0111401352461526	0.459	-7.02271440560752e-05	0.520207093901131	0.751	0.0252278815711805	0.0106959629980447	0.165	-0.000486487253032106	0.479792906098917	0.245	-0.0251945401198586	0.0147981806367651	0.989	0.0032741925144902	0.609576317132233	0.917	0.0453244413131852	0.0130278697264958	0.89	0.00145902281795633	0.624367237240373	0.991	0.0745217676187845
E2f3	66	0.0353591212680497	1	0.0239456407512819	0.648425993575314	1	0.137013251052472	0.00983778859023581	0	-0.00117235112198975	0.351574006424755	0	-0.13680033689361	0.03307590244076	1	0.0215934706487512	0.796745439469207	1	0.249951981061936	0.0570254801257937	1	0.0453760516881562	0.781991484883394	1	0.23153246007735
Smad6	6	0.250292695334256	0.998	0.166502656391062	0.576718819563706	0.632	0.0419727469312939	0.0835994634537768	0.325	-6.06232130966194e-05	0.423281180436229	0.394	-0.0361373465624279	NA	NA	NA	NA	NA	NA	NA	NA	NA	NA	NA	NA
Snai1	30	0.0206736412433645	0.912	0.00189848923256793	0.625727475326402	0.881	0.0645542820758361	0.0178465648082678	0.161	-0.000248670765543708	0.374272524673678	0.101	-0.0653008595988526	0.019681036344475	0.911	0.00124620620961491	0.437697389366444	0.029	-0.102106017191982	0.019591349187589	0.794	0.00077245080306456	0.580604902897183	0.538	0.00433938236230813
Stat1	287	0.0706638973059708	1	0.0526294593624673	0.636516616096878	1	0.128184603794356	0.0123154095594433	0	-0.0039104222140459	0.363483383903125	0	-0.129126817442193	0.0476977887010318	1	0.0284821489627745	0.64634424305442	1	0.0815166843244208	0.0761318655125384	1	0.0564130794347366	0.709306200230715	1	0.148178047213723
Hoxd3	5	0.100143791644046	0.008	-0.00022688749570679	0.200257572144036	0.009	-0.35707607917952	0.101159934657573	0.907	0.000883396635832395	0.799742427855902	0.993	0.347159551633673	NA	NA	NA	NA	NA	NA	NA	NA	NA	NA	NA	NA
Fosl1	27	0.0458236441000795	1	0.0252139574265856	0.771696014402424	1	0.211561009512589	0.0192796193966514	0	-0.000526117900362302	0.228303985597595	0	-0.214693851565384	0.0229850934818259	0.948	0.00258200522506278	0.702649696442433	0.993	0.118645671407968	0.044864957535852	0.996	0.0241885558912991	0.771959516217822	0.999	0.17448329769874
Irx3	1	0.500137287204833	0.78	8.26182357809291e-05	0.826362725928752	0.78	0.262482712575707	0.500028853367188	0.235	-1.09460561370511e-05	0.173637274071248	0.235	-0.227287901187467	NA	NA	NA	NA	NA	NA	NA	NA	NA	NA	NA	NA
Npas3	1	0.500044638871529	0.46	-6.75389842019758e-06	0.465878201154085	0.46	-0.0701988649911774	0.500051177072671	0.527	5.6602041199616e-06	0.534121798845915	0.527	0.0579426772855167	NA	NA	NA	NA	NA	NA	NA	NA	NA	NA	NA	NA
Myod1	56	0.0130732676864507	0.864	0.000934800382409541	0.638148232899385	0.999	0.11053429691664	0.0109733037801698	0.005	-0.000853256341001604	0.36185176710065	0.001	-0.112661417847249	0.0336238856079465	0.999	0.0211684228565446	0.732299109277482	1	0.160311915121801	0.0226640522058994	0.991	0.0102628707885413	0.727768651211075	1	0.164643642672677
Foxq1	8	0.0631209957827027	0.488	-9.61765621469712e-06	0.606704989981864	0.711	0.0589727840854841	0.0628420335040295	0.275	-9.58705048322017e-05	0.393295010018129	0.309	-0.0560150510447389	NA	NA	NA	NA	NA	NA	NA	NA	NA	NA	NA	NA
Rarb	21	0.0294572754241976	0.979	0.00442361796606778	0.625616860902644	0.966	0.129142429801271	0.0248589941370671	0.325	-0.000142294360610792	0.374383139097435	0.035	-0.124674663411621	0.0253119493325759	0.638	0.000167780715958077	0.608983495063954	0.812	0.0499722682523415	0.0272762359865621	0.949	0.00206998576680332	0.692634493293212	0.991	0.144302830684026
Spi1	135	0.0804676093667157	1	0.0687287075998228	0.749173488343165	1	0.229402447804193	0.00761605051617891	0	-0.00297999943345834	0.250826511656835	0	-0.229405292021114	0.0356918703587196	1	0.0236046293391368	0.75243224986449	1	0.176016140930939	0.0707988140220916	1	0.0582836478354796	0.805160831577958	1	0.231282297416226
Hbp1	17	0.0301757991547212	0.179	-0.000236307890549094	0.44335641954966	0.242	-0.0517572943366156	0.0316083252705605	0.934	0.00116729293690558	0.556643580450357	0.728	0.0461256425445357	NA	NA	NA	NA	NA	NA	NA	NA	NA	NA	NA	NA
Arnt	141	0.00958517526251038	0.017	-0.0013057366348558	0.41739166853088	0.001	-0.084784273426746	0.0144549166761948	0.997	0.00359612578894393	0.582608331469131	0.999	0.0858219360691028	NA	NA	NA	NA	NA	NA	NA	NA	NA	NA	NA	NA
Zbtb44	1	0.500145306596919	0.797	9.24859380221354e-05	0.835948304640183	0.797	0.287328914111307	0.500028522532801	0.187	-2.89025759734329e-05	0.164051695359817	0.187	-0.420763984930135	NA	NA	NA	NA	NA	NA	NA	NA	NA	NA	NA	NA
Foxp4	1	0.500152858453072	0.798	0.000109945521431176	0.844055510515523	0.798	0.399661404931089	0.500028248587571	0.195	-2.00186196886998e-05	0.155944489484477	0.195	-0.371214650197911	NA	NA	NA	NA	NA	NA	NA	NA	NA	NA	NA	NA
Zbtb38	1	0.500088683930472	0.687	4.08710006412072e-05	0.731174591062998	0.687	0.229839286565883	0.500032609404552	0.297	-2.41024427349856e-05	0.268825408937002	0.297	-0.310768276980304	NA	NA	NA	NA	NA	NA	NA	NA	NA	NA	NA	NA
Gzf1	1	0.500054626898285	0.556	1.22540093209222e-05	0.563546187228766	0.556	0.126233964423673	0.500042308343205	0.472	-3.33621394266181e-06	0.436453812771234	0.472	-0.0411798369020935	NA	NA	NA	NA	NA	NA	NA	NA	NA	NA	NA	NA
Tfeb	3	0.166994577947453	0.674	0.000127339574724356	0.782499483315051	0.95	0.297872847808424	0.166757927914429	0.045	-0.000120534185936272	0.217500516684949	0.043	-0.31008251061193	NA	NA	NA	NA	NA	NA	NA	NA	NA	NA	NA	NA
Gata2	91	0.0214963365357733	0.986	0.0098289822852036	0.662855942850215	1	0.0955781849263924	0.00886937047761791	0.04	-0.000741966334144716	0.337144057149784	0	-0.0988732040027431	0.0316217837900987	1	0.020267443212802	0.655496952877016	0.998	0.0782250581450165	0.0363129956759682	1	0.0242093226270137	0.711710436218279	1	0.117403837601215
Esrrg	2	0.250078119385422	0.221	-5.22212372671138e-05	0.331838992750858	0.214	-0.167326402136589	0.250221128868993	0.685	8.56678756187002e-05	0.668161007249142	0.782	0.170271365890881	0.250071498942537	0.101	-6.49345375947075e-05	0.292541014879817	0.099	-0.253195345288058	0.250060494391608	0.043	-8.80540314316947e-05	0.211083555894697	0.055	-0.36218285005723
Pax6	154	0.0325931210859968	1	0.0201152163029528	0.661584932170027	1	0.140095936442472	0.00848959147637293	0	-0.0025317695543151	0.338415067829953	0	-0.138840502310903	0.0147074363995573	0.971	0.00284238339426933	0.582245363207147	0.96	0.0370897417820724	0.0263374372586141	0.999	0.0135119502102533	0.679397154536455	1	0.128551292337545
Zfp42	8	0.0630782474968527	0.561	3.85727595480639e-05	0.569459021085778	0.644	0.0398906354356106	0.0632808085527873	0.779	0.000328649680019735	0.43054097891424	0.384	-0.0322100706039306	NA	NA	NA	NA	NA	NA	NA	NA	NA	NA	NA	NA
Nr5a2	26	0.0219698708855515	0.87	0.00106988153978837	0.576574161132974	0.698	0.0279490729858551	0.0202357627642223	0.13	-0.000285648211003738	0.423425838866987	0.293	-0.0303354733502325	0.0212814425115643	0.786	0.000438175693529688	0.554597975553836	0.47	-0.00324767144618965	0.0230346676153839	0.936	0.00204800314831141	0.579842951166427	0.536	0.00513732590935745
Nkx3-1	10	0.0508559815195251	0.712	0.000206716394278994	0.632180343511508	0.84	0.0899570610686893	0.0503658098045222	0.116	-0.000179058444729235	0.367819656488565	0.164	-0.0908802480915952	0.0512295234031225	0.882	0.000606559603174232	0.514580152671756	0.392	-0.0251419370229045	0.0507889606219482	0.64	0.000127511055290644	0.607614503816821	0.738	0.0516626908397025
Klf11	3	0.166849799346708	0.427	-2.58943633658082e-05	0.609894914230298	0.704	0.104330614775605	0.166783924891147	0.191	-6.5917154814521e-05	0.390105085769702	0.295	-0.0951654186737878	NA	NA	NA	NA	NA	NA	NA	NA	NA	NA	NA	NA
Arntl2	3	0.166986062461925	0.672	9.53376312549103e-05	0.719352633503428	0.845	0.181078202254305	0.166765897885937	0.131	-8.77897989582654e-05	0.280647366496553	0.146	-0.191904739193374	NA	NA	NA	NA	NA	NA	NA	NA	NA	NA	NA	NA
Smad2	62	0.0116629842182134	0.684	0.000304453765041301	0.551027697377774	0.942	0.0586127705401043	0.0106330580632097	0.022	-0.000819565202807722	0.448972302622236	0.065	-0.0623345285335974	NA	NA	NA	NA	NA	NA	NA	NA	NA	NA	NA	NA
Plag1	7	0.0720741996079678	0.688	0.000160626958781718	0.59682706264781	0.739	0.0689854914441217	0.0717296379576607	0.223	-0.000110377743316015	0.403172937352196	0.27	-0.069980441730679	NA	NA	NA	NA	NA	NA	NA	NA	NA	NA	NA	NA
Nr2e1	17	0.0317244512703948	0.86	0.00106407774168841	0.566901833515358	0.602	0.0221335706525018	0.0302681224815609	0.458	-3.18268271665492e-05	0.43309816648465	0.398	-0.0220254856106655	NA	NA	NA	NA	NA	NA	NA	NA	NA	NA	NA	NA
Foxd1	5	0.101665663205486	0.924	0.00126389218892814	0.759313140949196	0.941	0.20895778678756	0.10015534858906	0.063	-0.000142703088652801	0.240686859050758	0.067	-0.207607917958476	NA	NA	NA	NA	NA	NA	NA	NA	NA	NA	NA	NA
Zfpm2	3	0.168826117485482	0.967	0.0019398850085047	0.754248740083659	0.903	0.237826107693024	0.166771972294085	0.139	-9.30368930940062e-05	0.24575125991639	0.087	-0.239519244527125	NA	NA	NA	NA	NA	NA	NA	NA	NA	NA	NA	NA
Vezf1	5	0.100244318090677	0.271	-9.20681362278075e-05	0.355497257333585	0.146	-0.149100882423126	0.100570903488154	0.774	0.000244730024187484	0.644502742666349	0.865	0.15019317910808	NA	NA	NA	NA	NA	NA	NA	NA	NA	NA	NA	NA
Hnf4a	157	0.0233344618527616	1	0.0121705844233727	0.697475334652787	1	0.193130457109633	0.0082953065245338	0	-0.00324025842013493	0.302524665347273	0	-0.193180034159203	0.0432776080900151	1	0.0305308766226636	0.76216236728575	1	0.192020635069755	0.0525930621422025	1	0.0403819644803179	0.783430615541956	1	0.2306818588701
Ets1	136	0.0361545405305653	1	0.0245028092934855	0.691598221798143	1	0.17522721625855	0.00801968931591392	0	-0.00246145107927091	0.308401778201929	0	-0.175232510206709	0.0117624686905885	0.854	0.000768227481951617	0.530545904883997	0.274	-0.0132602815533144	0.0302267969923155	1	0.0184001109440799	0.678583932372956	1	0.125264697411974
Nr5a1	35	0.016035749014881	0.236	-0.000236875521658388	0.516498004026061	0.421	-0.00869118700740712	0.0159371161407902	0.298	-0.000244186463403462	0.483501995973947	0.564	0.00955269712376111	0.0181274282248959	0.949	0.00171266571966708	0.599712716230515	0.856	0.0533194581869135	0.0167485424841694	0.719	0.000365864525430189	0.571937630079524	0.683	0.0201006516769886
Mbd2	22	0.0239820091668332	0.405	-0.000120676398040018	0.539897495096087	0.714	0.0323973215060714	0.0237826590527397	0.275	-0.000167862733711679	0.460102504903915	0.3	-0.0348970177235359	NA	NA	NA	NA	NA	NA	NA	NA	NA	NA	NA	NA
Sox14	1	0.500023853823768	0.002	-2.76660250434491e-05	0.000429205016929779	0.002	-0.536792407840145	0.55	0.999	0.0499545826138501	0.99957079498307	0.999	0.524536220134484	NA	NA	NA	NA	NA	NA	NA	NA	NA	NA	NA	NA
E2f5	16	0.0355698903950962	0.97	0.00332621933225525	0.56932148993032	0.827	0.0740356853107391	0.0319149676695336	0.08	-0.00032506757204729	0.430678510069597	0.161	-0.072308688078739	NA	NA	NA	NA	NA	NA	NA	NA	NA	NA	NA	NA
Ssrp1	2	0.250114056075301	0.416	-2.55125870113337e-05	0.440027661198016	0.388	-0.0613673216329644	0.250183765899768	0.607	4.57764113612202e-05	0.559972338801984	0.607	0.0619157764212133	NA	NA	NA	NA	NA	NA	NA	NA	NA	NA	NA	NA
Stat3	314	0.0429699273626411	1	0.0229838995075273	0.632475658281043	1	0.105348317233019	0.0126739536222667	0	-0.00392521051065099	0.367524341719003	0	-0.106420012753652	0.0625224537713057	1	0.0413269329721127	0.634355403898629	1	0.060552184525921	0.0837432431747634	1	0.0610850022513146	0.693036322630439	1	0.111005824251172
Foxo4	23	0.0226779089657909	0.056	-0.000424467739685217	0.430508882666579	0.103	-0.0776286320963669	0.0231776741360642	0.681	0.000194773064254184	0.569491117333381	0.907	0.0813585425743014	NA	NA	NA	NA	NA	NA	NA	NA	NA	NA	NA	NA
Gtf2i	18	0.0285411777177104	0.117	-0.00027634823214533	0.422189873149221	0.143	-0.0752394361715386	0.0291827529173621	0.73	0.000327140862914823	0.577810126850796	0.846	0.074237145220842	NA	NA	NA	NA	NA	NA	NA	NA	NA	NA	NA	NA
Aebp2	12	0.0433364539057087	0.859	0.000895406860872548	0.720484620033714	0.984	0.204245793173713	0.0420376521201707	0.003	-0.000317679947561669	0.279515379966289	0.004	-0.21027571015043	NA	NA	NA	NA	NA	NA	NA	NA	NA	NA	NA	NA
Gbx2	6	0.0856892192073798	0.957	0.00192614515862591	0.588604273993526	0.642	0.0460551421484612	0.0841042810819681	0.823	0.00041798910136974	0.411395726006541	0.353	-0.0457252114735793	NA	NA	NA	NA	NA	NA	NA	NA	NA	NA	NA	NA
Tead2	2	0.25156976103086	0.942	0.00142718033550371	0.952546737886303	0.989	0.433970812666921	0.250050108818759	0.005	-7.5994387919609e-05	0.047453262113697	0.005	-0.432194296070202	0.500047687172151	1	0.249754156109349	0.288821060663869	0.29	-0.240282811903854	0.250616182058099	0.866	0.000460159576198549	0.895912819534529	0.953	0.34005389164441
Nfat5	20	0.027836289276595	0.955	0.00160400834366421	0.662150357995353	0.98	0.142252983293623	0.0258340795543164	0.121	-0.000267053880999766	0.337849642004804	0.014	-0.141057279236293	0.0266519404318266	0.849	0.000592549282879672	0.566147971360382	0.963	0.0741778042959427	0.0279977619970355	0.943	0.00176030778035929	0.668945107398684	0.985	0.146540572792467
Dach2	1	0.500157232704402	0.807	0.000107377158225286	0.848395250131146	0.807	0.326625017883542	0.500028104097577	0.177	-2.74545488566647e-05	0.151604749868854	0.177	-0.419261767370881	NA	NA	NA	NA	NA	NA	NA	NA	NA	NA	NA	NA
Hnf4g	9	0.0558642070835848	0.015	-0.000273130949145911	0.336137482838476	0.025	-0.197814459657882	0.0562170827416942	0.696	0.000167013732656845	0.663862517161449	0.98	0.193422705659717	0.114164310224396	1	0.0579879263769669	0.570114339328517	0.562	0.0153274069832733	0.0638511982052967	0.985	0.00767385584955085	0.549258146080742	0.438	-0.0127882999645172
Atf1	36	0.0167718392000031	0.85	0.000847500129546153	0.561589068288708	0.899	0.0666413224632147	0.0158501079902168	0.451	-4.35956143421089e-05	0.438410931711308	0.094	-0.0642389308196038	NA	NA	NA	NA	NA	NA	NA	NA	NA	NA	NA	NA
Zbtb17	5	0.100476135434472	0.705	0.000153376312765865	0.506863820653438	0.557	0.0210684474123739	0.10030619507692	0.481	-7.75189507680463e-06	0.493136179346439	0.492	-0.00350107321731974	NA	NA	NA	NA	NA	NA	NA	NA	NA	NA	NA	NA
Tsc22d1	1	0.500027525461051	0.165	-1.49807023422932e-05	0.133768896943106	0.165	-0.32643426009824	0.500178189593728	0.856	0.000131850215234208	0.866231103056894	0.856	0.380752539463017	NA	NA	NA	NA	NA	NA	NA	NA	NA	NA	NA	NA
Lyl1	69	0.0102067864881657	0.018	-0.000960152656949502	0.435100879300551	0.02	-0.0772045439889824	0.0114707398907236	0.633	0.000344368562285861	0.564899120699504	0.979	0.0771532323882073	NA	NA	NA	NA	NA	NA	NA	NA	NA	NA	NA	NA
Mycn	93	0.0108396499777775	0.449	-0.000102830940280178	0.525775394128785	0.583	0.0071443802177984	0.00982550202416452	0.326	-0.000295301491126948	0.474224605871318	0.443	-0.00607037327177573	0.0148262086686394	0.973	0.00391062037943338	0.657770989425521	1	0.100478686994657	0.0165802020848529	0.971	0.00515140406005982	0.632707393689932	0.991	0.0708785353640621
Npas4	1	0.75	1	0.249945356998396	0.999952310553675	1	0.436286899709094	0.500023844723163	0.001	-1.64015895188774e-05	4.7689446325494e-05	0.001	-0.407530163574801	NA	NA	NA	NA	NA	NA	NA	NA	NA	NA	NA	NA
Foxf1	1	0.500033473923813	0.161	-3.40252475165004e-05	0.287710429681911	0.161	-0.359077686108064	0.500082863771959	0.809	4.32127013799688e-05	0.712289570318089	0.809	0.313605799036673	0.500062429766513	0.514	1.9151530227246e-06	0.61810291382517	0.514	0.0120892746435214	0.500039500711013	0.283	-2.2411135073841e-05	0.39639467785779	0.283	-0.21851304306357
Zfpm1	6	0.0839010261419488	0.676	0.000156051097570012	0.653819245690914	0.865	0.13752544043747	0.0836832016363783	0.451	-2.62510419955925e-05	0.346180754308968	0.137	-0.143309164917638	NA	NA	NA	NA	NA	NA	NA	NA	NA	NA	NA	NA
Ctcf	147	0.0124434322753076	0.785	0.00103837640110017	0.518737620390334	0.821	0.0239003443667462	0.0110598558942582	0.354	-0.000366379221632882	0.481262379609686	0.185	-0.0229204297576313	0.0195351030282801	1	0.00784185028226431	0.667936684350491	1	0.112020786800029	0.0172964775534135	0.963	0.00538882865302082	0.679610392877264	1	0.137575339409095
Tfap2e	1	0.500037767202961	0.291	-1.78007346477438e-05	0.368687109542658	0.291	-0.202250941866565	0.50006466632178	0.705	2.09810298668067e-05	0.631312890457342	0.705	0.177094758929849	NA	NA	NA	NA	NA	NA	NA	NA	NA	NA	NA	NA
Tlx2	1	0.501984126984127	0.991	0.00192989116615505	0.988029948972292	0.991	0.427631265201011	0.500024132438824	0.012	-1.75307585129625e-05	0.0119700510277075	0.012	-0.415756593065955	NA	NA	NA	NA	NA	NA	NA	NA	NA	NA	NA	NA
Sp8	3	0.167465560620814	0.868	0.000579166765747263	0.875137120236562	0.98	0.346242508068197	0.166747279286325	0.019	-0.000114426792632294	0.12486287976344	0.019	-0.34090078059173	NA	NA	NA	NA	NA	NA	NA	NA	NA	NA	NA	NA
Usf1	99	0.0104450737928912	0.658	0.000356672553002839	0.519865416660012	0.891	0.0359067170192736	0.0112326733989606	0.681	0.000427671084477544	0.480134583339998	0.105	-0.0392483117795557	0.0131888843202026	0.944	0.0021220729127318	0.631002420351276	0.99	0.0653715052881239	0.0124441591791314	0.92	0.00161580665168533	0.632845633276868	0.998	0.0885816625359842
Mta3	1	0.500145815106445	0.815	0.000105056956413163	0.836520577996089	0.815	0.421503171348181	0.50002850302132	0.203	-2.42562912857736e-05	0.163479422003911	0.203	-0.384615384615385	NA	NA	NA	NA	NA	NA	NA	NA	NA	NA	NA	NA
Elf3	15	0.040893681321692	0.981	0.00653479495256198	0.668298735385425	0.968	0.143605344786535	0.0390032342077098	0.992	0.00485978668648566	0.331701264614643	0.046	-0.136424083353248	NA	NA	NA	NA	NA	NA	NA	NA	NA	NA	NA	NA
Mnt	2	0.250052971431805	0.017	-8.09008082255924e-05	0.0938096146508966	0.016	-0.420330980541778	0.251302705471429	0.95	0.00117305946558482	0.906190385349103	0.982	0.402327355971003	NA	NA	NA	NA	NA	NA	NA	NA	NA	NA	NA	NA
Meis2	7	0.0791196753162642	0.979	0.00723854668990996	0.703123189837863	0.973	0.205116497774973	0.0716671990200144	0.043	-0.000210126140274422	0.296876810162125	0.035	-0.199337608439349	NA	NA	NA	NA	NA	NA	NA	NA	NA	NA	NA	NA
Klf2	12	0.0470640110254697	0.958	0.00454049890597557	0.786954862104925	0.998	0.268065893691881	0.0421187564740831	0.079	-0.000237396543058564	0.213045137894834	0.002	-0.269376053694673	NA	NA	NA	NA	NA	NA	NA	NA	NA	NA	NA	NA
Nr2c2	5	0.100846210267546	0.89	0.000508862296238977	0.548743143334012	0.614	0.0490102551872122	0.100329299038132	0.483	-1.25065879930941e-05	0.451256856665763	0.37	-0.051080372048715	NA	NA	NA	NA	NA	NA	NA	NA	NA	NA	NA	NA
Cebpa	114	0.0182470252701418	0.983	0.00732310964847651	0.63914776512628	1	0.12755847953218	0.00837700213138643	0	-0.0017997221897802	0.360852234873716	0	-0.125536048358323	0.0179526074713235	0.966	0.00589858229146115	0.676350446503614	1	0.0906847034636149	0.0257995760053082	1	0.0136748756195543	0.716828091036936	1	0.134354033338007
Elk4	5	0.100296727349217	0.404	-5.17594117569881e-05	0.572821368948204	0.681	0.0678750298116123	0.100207914141341	0.207	-0.000107359929972808	0.427178631051754	0.324	-0.0660195564034142	0.103981057638282	0.993	0.00371251163483213	0.535497257333652	0.771	0.0215025041736239	0.101599533581232	0.935	0.00126709653591801	0.580233722871386	0.676	0.0702122585261118
Foxo3	143	0.00978019323003036	0.023	-0.00132119778497265	0.466694490509742	0.077	-0.0382557975946147	0.0104240718424273	0.272	-0.00041507849598069	0.533305509490245	0.924	0.0371427319499313	0.0123728507250021	0.906	0.00118289828554759	0.590898346384015	0.989	0.0535774903542793	0.0106724026215683	0.207	-0.000567121824389817	0.540550677056168	0.653	0.00992525503979325
Tcf12	9	0.0561680963087355	0.537	2.75929345146392e-05	0.611744562653416	0.825	0.100525314207927	0.0559485210173003	0.207	-0.000140920808324986	0.388255437346597	0.182	-0.0986117074566256	0.0589348057801486	0.948	0.00266140449926684	0.811973559361501	0.996	0.2216391287523	0.057399032790926	0.912	0.00114935487034905	0.839103308260274	0.999	0.250844160318831
Foxp1	16	0.0324271267167369	0.673	0.000216684693137327	0.639603417008636	0.958	0.133063794502213	0.0318202681828074	0.029	-0.000339722629712443	0.360396582991309	0.045	-0.130913250453423	0.0323209974816011	0.567	6.53896764304801e-05	0.56061640975471	0.582	0.0140277512646833	0.0324302185822756	0.625	0.000126345734921075	0.647328672329844	0.936	0.101460341700883
Rara	77	0.0131805655486988	0.966	0.00235439423216107	0.669997594422045	1	0.158038391035093	0.00895893655342207	0	-0.00144870052372938	0.330002405577951	0	-0.158850195896105	0.0135745108011392	0.975	0.00233903831226327	0.628166023417995	0.98	0.0599779892724606	0.0156925774753562	0.96	0.00428386427074777	0.706756939035629	1	0.136588032653622
Hoxc6	3	0.166991019448766	0.662	9.83649490074734e-05	0.427831036072609	0.277	-0.105848873626762	0.167121880094156	0.812	0.000276194931731644	0.572168963927513	0.731	0.109696189249841	NA	NA	NA	NA	NA	NA	NA	NA	NA	NA	NA	NA
Nrl	11	0.0476790069146269	0.931	0.00147102830549282	0.821985781764416	1	0.269129339099275	0.0457545661999838	0	-0.000259585094624294	0.178014218235602	0	-0.274306112800403	NA	NA	NA	NA	NA	NA	NA	NA	NA	NA	NA	NA
Vsx2	3	0.166948098070203	0.632	6.16399803935741e-05	0.745584330932735	0.89	0.20641961177085	0.16676212672615	0.088	-7.930399050321e-05	0.254415669067264	0.094	-0.216180982814268	0.166962562893026	0.654	8.85588055842823e-05	0.667445668590304	0.782	0.13018870924145	0.166951050261585	0.592	5.55936789249645e-05	0.733406464126171	0.847	0.167072065626935
Nr4a3	3	0.167768590517129	0.886	0.000856466397164274	0.889031970874867	0.978	0.335304685140114	0.166747323949129	0.016	-0.000104767666872396	0.110968029125135	0.016	-0.339811767698473	NA	NA	NA	NA	NA	NA	NA	NA	NA	NA	NA	NA
Tlx3	3	0.167094654247582	0.777	0.000213488405057943	0.822021907441853	0.956	0.283191046247255	0.166752761964584	0.038	-6.70360874650555e-05	0.177978092558146	0.04	-0.27420072812835	NA	NA	NA	NA	NA	NA	NA	NA	NA	NA	NA	NA
Atf7	10	0.050430263917293	0.166	-0.000192771416784393	0.427786259542027	0.227	-0.0753029580152021	0.0512029324543828	0.851	0.000600519181444034	0.572213740458069	0.8	0.0850954198473242	0.0505560364212754	0.323	-0.000108106836534949	0.529797232824439	0.402	-0.0226192748091297	0.050429005676266	0.078	-0.000246017166002567	0.451960877862628	0.141	-0.0949999999999977
Pax3	27	0.021654146658583	0.912	0.00144771073153436	0.727747802235721	1	0.210942045516794	0.019325568120992	0.001	-0.000695482070735651	0.272252197764325	0.001	-0.212235680267932	0.0212595141128228	0.914	0.00102783028886323	0.661047357819611	0.978	0.0964650966203353	0.0223541101364913	0.938	0.00205983913978072	0.748226668152247	1	0.186363869479965
Irf1	135	0.0830662367165491	1	0.0711500716406476	0.707714582833392	1	0.185890373214589	0.00791144635304206	0	-0.00228136979666137	0.292285417166627	0	-0.187059613008729	0.0976159641867122	1	0.0852464382470279	0.78528153303292	1	0.215967611479987	0.139311707142294	1	0.126614985156688	0.796718840270616	1	0.227024593588144
Hnf1b	37	0.0213998688391601	0.995	0.00581533158039596	0.655714951563637	1	0.145990554161877	0.0147964150399071	0.003	-0.000795592924983443	0.344285048436382	0.002	-0.145765576401431	0.0252800677697576	0.992	0.00946037234688933	0.733386828762581	1	0.169678097817906	0.0357074708805158	0.999	0.0199372252952339	0.754968554758428	1	0.204265604160577
Pgr	42	0.0148632289707899	0.791	0.000493617240743774	0.513444053079924	0.366	-0.013901972295046	0.0139575779624809	0.381	-0.000114099010021216	0.486555946920062	0.623	0.0156124854375917	NA	NA	NA	NA	NA	NA	NA	NA	NA	NA	NA	NA
Pax9	2	0.250063332734383	0.087	-8.25663526420328e-05	0.227751812285387	0.087	-0.303820106829454	0.250293585347602	0.796	0.000193099534283425	0.772248187714613	0.91	0.328929797787104	NA	NA	NA	NA	NA	NA	NA	NA	NA	NA	NA	NA
Hoxc8	8	0.0630015919679624	0.416	-4.93410594300803e-05	0.474805600610591	0.323	-0.0500488980059494	0.0630836296042776	0.613	9.10877492472234e-05	0.525194399389406	0.673	0.0473863419521665	NA	NA	NA	NA	NA	NA	NA	NA	NA	NA	NA	NA
Ubp1	1	0.502336448598131	0.991	0.00228627795703751	0.989842147932663	0.991	0.465067480566551	0.500024088259382	0.007	-2.72124344037339e-05	0.0101578520673375	0.007	-0.535647861128332	NA	NA	NA	NA	NA	NA	NA	NA	NA	NA	NA	NA
Tcf7l1	5	0.102262988892694	0.956	0.00190254282502518	0.653498688289972	0.817	0.135745289768718	0.100183647235457	0.131	-0.000129510582438416	0.346501311709939	0.18	-0.132730741712328	0.116541804778206	0.996	0.0161749963754861	0.866673026472686	0.999	0.319699499165253	0.107379231144432	0.986	0.00701064288179051	0.829410922966782	0.981	0.286787502981133
Hoxd1	1	0.500026766595289	0.116	-2.78901766138651e-05	0.10920883208546	0.116	-0.454575802374934	0.500218245307726	0.865	0.000175426090147091	0.890791167914541	0.865	0.447613143211407	NA	NA	NA	NA	NA	NA	NA	NA	NA	NA	NA	NA
Ebf1	24	0.0685601742127072	1	0.0461985348080153	0.75396654890348	1	0.243177893949479	0.0215285754933729	0	-0.000682613882210272	0.246033451096458	0	-0.244693696489388	0.0339560279633717	0.999	0.0115252471021196	0.710133597504604	0.999	0.140605107578157	0.152516657110046	1	0.130001567698371	0.793808085871519	1	0.224581463445611
Myb	61	0.0133630465822411	0.847	0.00155409359738423	0.600614371879981	0.981	0.081171414929152	0.0106463663894203	0.038	-0.000789247389775073	0.399385628119972	0.015	-0.0829821498154588	0.0162437328429355	0.973	0.00444137598460374	0.593629380712194	0.909	0.0494272997195453	0.0169558505375807	0.974	0.00500053462701294	0.639513614421269	0.992	0.0855400725548627
Klf6	25	0.0790511082875889	0.999	0.0572602066093508	0.7039121508713	0.998	0.173294819766014	0.0208088202692711	0.004	-0.00047635737986847	0.296087849128661	0.003	-0.180625447600902	NA	NA	NA	NA	NA	NA	NA	NA	NA	NA	NA	NA
Twist1	69	0.0186007839899766	0.973	0.00653956060317348	0.714536923203857	1	0.148870902092564	0.00941441567522236	0	-0.000996207936371554	0.285463076796138	0	-0.150097180011481	NA	NA	NA	NA	NA	NA	NA	NA	NA	NA	NA	NA
Sox7	3	0.167318406268905	0.793	0.000402943987328763	0.89113050666921	0.976	0.324875598162134	0.166746884336955	0.024	-7.4401208674274e-05	0.10886949333079	0.02	-0.310464062574538	NA	NA	NA	NA	NA	NA	NA	NA	NA	NA	NA	NA
Foxp2	8	0.0634598636274749	0.81	0.000449194694308069	0.764019416086247	0.995	0.263879281557112	0.0627375242283299	0.004	-0.000272286257062757	0.235980583913751	0.005	-0.261276357217769	NA	NA	NA	NA	NA	NA	NA	NA	NA	NA	NA	NA
Elf5	2	0.250067715338	0.095	-6.93015128400143e-05	0.269124380007631	0.09	-0.280832697443724	0.250242295043376	0.852	0.000143508261215564	0.730875619992369	0.918	0.288308374666158	0.250377326688068	0.785	0.000239987814897757	0.549742464708127	0.484	-0.0069391453643648	0.250152813008881	0.513	6.62779692395254e-06	0.44539297977871	0.277	-0.117405093475773
Tfap4	9	0.0560160194583759	0.323	-9.64486601085293e-05	0.421709099968699	0.265	-0.0653329728755387	0.0562018031416078	0.586	7.62658270563391e-05	0.578290900031245	0.757	0.0848215468939861	0.0565483176518605	0.769	0.000365870483085111	0.618436885432718	0.735	0.0608935112298733	0.0564035946106588	0.686	0.000214063693644094	0.541762744567903	0.475	-0.00920227512475291
Foxo1	204	0.0143701185082595	0.75	0.00089476181708139	0.529781666109561	0.876	0.0254220464069245	0.0121480894605628	0.197	-0.000682404556233503	0.470218333890414	0.124	-0.023597915521806	0.0213872314663236	0.999	0.00704879900436049	0.590052461319698	0.956	0.0310462827623668	0.0204639436381508	0.997	0.00595220108197731	0.590620650648773	0.956	0.0350428467158826
E2f2	46	0.0701422996304299	1	0.0564446800804682	0.73677927572258	1	0.220557524955845	0.0123663583175447	0	-0.00091953465348168	0.263220724277492	0	-0.220500901814443	NA	NA	NA	NA	NA	NA	NA	NA	NA	NA	NA	NA
Zfp64	6	0.0841602212442121	0.852	0.000461480146020168	0.671301596387406	0.935	0.189722063219453	0.0835427614987193	0.043	-0.000168296328748846	0.328698403612509	0.058	-0.180778159384384	NA	NA	NA	NA	NA	NA	NA	NA	NA	NA	NA	NA
E2f1	287	0.0921708669255636	1	0.0741143671158918	0.536267307679671	0.886	0.0210324390698676	0.0190004192341013	0.942	0.00271106738553245	0.463732692320329	0.113	-0.0211421084932035	0.0334262407535517	1	0.0157953660895874	0.688825898695426	1	0.134751123690421	0.0796888975564514	1	0.0609700279632384	0.652680642470774	1	0.09727711542799
Neurod6	3	0.166826455908445	0.304	-6.40613910549981e-05	0.403793262428281	0.226	-0.139878539291881	0.167286897607609	0.843	0.000421487966306949	0.596206737571774	0.73	0.119767571262752	NA	NA	NA	NA	NA	NA	NA	NA	NA	NA	NA	NA
Neurog1	4	0.126120614661623	0.919	0.00083833169182515	0.704760087761143	0.859	0.152246494324137	0.125140114046027	0.176	-5.89100284935085e-05	0.295239912238864	0.156	-0.142862253171803	NA	NA	NA	NA	NA	NA	NA	NA	NA	NA	NA	NA
Batf3	1	0.521739130434783	0.999	0.0216853872072901	0.998950832180838	0.999	0.442581906624064	0.500023868627077	0.002	-1.70529269223341e-05	0.00104916781916164	0.002	-0.416305021698698	0.500087017055343	0.647	2.89517892015922e-05	0.726024130859841	0.647	0.136630263722638	0.505050505050505	0.99	0.00498835850872015	0.995326434260098	0.99	0.37896418522581
Klf8	8	0.0645450416266944	0.955	0.00152949984112903	0.660922144833476	0.919	0.153351898673768	0.0628005212107023	0.107	-0.000164994735607271	0.339077855166489	0.087	-0.149025617784528	NA	NA	NA	NA	NA	NA	NA	NA	NA	NA	NA	NA
Foxg1	11	0.0470877152112418	0.858	0.00088550988742634	0.638285136782275	0.904	0.124771740497737	0.045881336462569	0.109	-0.000220717957329669	0.361714863217808	0.098	-0.123123500860988	0.0461428617562874	0.419	-6.02232014872625e-05	0.570061028241294	0.568	0.0168912031715787	0.0466099119361881	0.741	0.000350875664309067	0.654572346876568	0.865	0.0982676133924854
Rora	66	0.0144639133050256	0.945	0.00321754591231449	0.641920786510356	1	0.132775806283261	0.0101086572342219	0.014	-0.000874945574935606	0.358079213489664	0	-0.132567059805858	0.0128138683722462	0.902	0.00127989176137187	0.641410154936324	0.99	0.0792577033248948	0.0170655402992431	0.993	0.00553165677871093	0.689657771747332	1	0.133769888900491
E2f6	15	0.0352859949378728	0.894	0.00104881386107758	0.52097351467434	0.633	0.0292229380418245	0.0344474603192785	0.672	0.000197122184745241	0.47902648532575	0.382	-0.0252350274396763	NA	NA	NA	NA	NA	NA	NA	NA	NA	NA	NA	NA
Glis1	1	0.500029422148994	0.211	-2.67482233589078e-05	0.1896132385903	0.211	-0.385926844389337	0.500125722906714	0.774	8.18497809332852e-05	0.8103867614097	0.774	0.353831847012256	NA	NA	NA	NA	NA	NA	NA	NA	NA	NA	NA	NA
Cebpd	133	0.0175774087060885	0.966	0.00600558534049563	0.583266608234855	0.996	0.071305796044551	0.00884568250363504	0	-0.00157139163870714	0.416733391765154	0.001	-0.070873330805053	0.0299510635284459	1	0.0174815073666652	0.732240509129016	1	0.152610253377339	0.0401939974943781	1	0.0272314587779601	0.726342780212137	1	0.151278217139123
Hmg20b	1	0.500057763401109	0.589	1.7852751013181e-05	0.587247842052554	0.589	0.184653536172445	0.50004060089322	0.425	-1.35321850338599e-05	0.412752157947446	0.425	-0.146811960513138	NA	NA	NA	NA	NA	NA	NA	NA	NA	NA	NA	NA
Ncor2	24	0.0227458696355335	0.789	0.000506857460805088	0.645863171965957	0.991	0.138820260033723	0.0216481639104135	0.009	-0.000522978685949051	0.354136828033979	0.02	-0.136881743530972	NA	NA	NA	NA	NA	NA	NA	NA	NA	NA	NA	NA
Gcm1	2	0.250228706543283	0.704	8.80572320886563e-05	0.790633346051126	0.897	0.23754053796261	0.250060333845459	0.111	-4.03336341686655e-05	0.209366653948874	0.13	-0.239042827165204	NA	NA	NA	NA	NA	NA	NA	NA	NA	NA	NA	NA
Dlx3	9	0.0560016338355763	0.213	-0.000135733184979614	0.493779452846261	0.283	-0.0527646581747388	0.0559891459812367	0.434	-3.03190819324062e-05	0.506220547153677	0.709	0.0550625765310305	0.0578449799438638	0.947	0.00164625127312327	0.593597103615712	0.692	0.0445138855758687	0.0575628826568506	0.917	0.00136033941568758	0.535603157186092	0.363	-0.0314817465239685
Nfkb2	38	0.0688670060719632	1	0.053251516286095	0.698094456234249	1	0.175193232220641	0.0144345690766638	0	-0.00064718733752327	0.301905543765751	0	-0.178701773663137	NA	NA	NA	NA	NA	NA	NA	NA	NA	NA	NA	NA
Spib	13	0.0425584297251615	0.955	0.00324772560359385	0.521485385826566	0.473	-0.00548008559657531	0.0414733607398604	0.933	0.00220742641678551	0.478514614173225	0.55	0.0115786537267735	0.0420226308193851	0.957	0.00269899746804184	0.737752394096327	0.995	0.199399135959704	0.043282516840382	0.973	0.00391820907862606	0.739536266567788	0.993	0.185069427876157
Irf5	24	0.0273226096537881	0.969	0.00498338243195653	0.711762786848542	0.999	0.195680758458068	0.0216244260256275	0.003	-0.000513196461512634	0.288237213151241	0.001	-0.196433686622732	0.0219539818788746	0.283	-0.000162980369751591	0.469994270982526	0.197	-0.0220398087144722	0.0264352970744257	0.966	0.00410907702343769	0.697750564944606	0.999	0.189118248511885
Fezf1	7	0.0718589225422065	0.542	2.04065631973366e-05	0.56378244662364	0.743	0.0720078233077237	0.0717710412288135	0.248	-0.000163799233852638	0.436217553376363	0.275	-0.0638676307235145	NA	NA	NA	NA	NA	NA	NA	NA	NA	NA	NA	NA
Nr4a2	16	0.0337612477681365	0.89	0.00142769265787917	0.752198267633863	1	0.224864584327595	0.0317195919827232	0.002	-0.000353943226432819	0.247801732366119	0.002	-0.225590877636712	NA	NA	NA	NA	NA	NA	NA	NA	NA	NA	NA	NA
En1	5	0.101332434385236	0.924	0.000971059377444364	0.829229668495092	0.992	0.276050560457882	0.100139179714449	0.01	-0.000119634239498262	0.17077033150489	0.011	-0.277200095397037	NA	NA	NA	NA	NA	NA	NA	NA	NA	NA	NA	NA
Onecut2	2	0.250152921358329	0.531	1.40166266029418e-05	0.52439431514689	0.518	0.00888258298359401	0.250126874212588	0.493	-2.29905519166795e-06	0.47560568485311	0.464	-0.0170497901564288	0.250135226830998	0.485	-4.80001832620092e-06	0.627575352918733	0.665	0.0863220144982831	0.250142952641759	0.489	-3.5941477436463e-06	0.534028042731782	0.482	-0.0127575352918734
Stat4	200	0.0175343177574158	0.958	0.00349456496387501	0.502984833895033	0.19	-0.019961362542132	0.0122243821163427	0.411	-0.000166874633855469	0.497015166104972	0.816	0.0205231102551902	0.0779719627908237	1	0.0637053480562547	0.79697821376982	1	0.241498254694222	0.0567054485970817	1	0.0416143037229807	0.750081367356725	1	0.185704381319163
Smad9	2	0.265311566367904	0.996	0.0151684695490049	0.924790156428844	0.978	0.408992273941244	0.250051895939784	0.014	-9.24138367957572e-05	0.0752098435711561	0.013	-0.43152661198016	NA	NA	NA	NA	NA	NA	NA	NA	NA	NA	NA	NA
Nfib	21	0.0254472286283337	0.703	0.000298455134557063	0.633270368627631	0.957	0.114960595914316	0.0246201651933345	0.077	-0.000336372738424236	0.366729631372357	0.053	-0.113015963939598	0.0293551335816556	0.97	0.00410235163517152	0.701579118448675	0.986	0.13430633124891	0.027438201979714	0.947	0.00213570126625713	0.754346724130437	0.995	0.176868312841324
Srebf2	43	0.141411305096411	1	0.12726961403167	0.671721521434888	0.999	0.16087706879162	0.0131213406278425	0.004	-0.000734012890154184	0.328278478565023	0.001	-0.159822461469055	NA	NA	NA	NA	NA	NA	NA	NA	NA	NA	NA	NA
Gtf3a	5	0.100175560454914	0.091	-0.000157660691958592	0.298669210589038	0.085	-0.183100405437577	0.10088945619818	0.841	0.000538238930717541	0.701330789410886	0.909	0.187378964941596	NA	NA	NA	NA	NA	NA	NA	NA	NA	NA	NA	NA
Pitx3	8	0.0629841296904186	0.427	-4.23359848080451e-05	0.585207756893373	0.652	0.0416587157713503	0.0628207166294671	0.228	-9.30025935437923e-05	0.414792243106548	0.322	-0.0455079429444276	NA	NA	NA	NA	NA	NA	NA	NA	NA	NA	NA	NA
Nr4a1	21	0.031745751389997	0.977	0.00647236519795372	0.604793046150575	0.874	0.0780046325656637	0.0252778573030512	0.833	0.000386736031887682	0.395206953849419	0.112	-0.0801083811251151	0.0251122192528894	0.531	3.00809520627741e-05	0.583819207190221	0.73	0.0310311436618039	0.0289301655201823	0.95	0.00360153997094363	0.641951314871298	0.874	0.0769021819430233
Sim2	6	0.0839110282739369	0.746	0.000187450333683864	0.723859950391147	0.942	0.190640304013241	0.083523685834212	0.039	-0.000162720661644064	0.276140049608863	0.048	-0.196738058894598	NA	NA	NA	NA	NA	NA	NA	NA	NA	NA	NA	NA
Elf2	4	0.125426468755798	0.731	0.000165262067888194	0.567740627682933	0.69	0.0761828674997785	0.125383528525665	0.699	0.000118298193413857	0.432259372317088	0.344	-0.0707454927024757	NA	NA	NA	NA	NA	NA	NA	NA	NA	NA	NA	NA
Mitf	64	0.0214212528745827	0.992	0.0100180468564469	0.657981709796243	0.999	0.158372596383832	0.00998756848294832	0	-0.00131180163767631	0.342018290203759	0	-0.157851663398051	0.013645882611074	0.946	0.0019944720937745	0.581722576652637	0.812	0.0309807516382939	0.0175960338119673	0.999	0.00598551887058211	0.739320500095741	1	0.196333812661567
Foxj3	5	0.100652886135156	0.827	0.000337555359119293	0.507836870975357	0.547	0.0198855234915127	0.100305294544857	0.437	-2.78598175857264e-05	0.492163129024478	0.46	-0.0170760791796116	NA	NA	NA	NA	NA	NA	NA	NA	NA	NA	NA	NA
Ptf1a	8	0.064909561429347	0.953	0.00186197205614344	0.876299971376783	1	0.354024544413734	0.0627097503888471	0	-0.00028454906145535	0.123700028623223	0	-0.356715425531918	0.0755324603812091	0.992	0.0124645780048003	0.954554670355883	1	0.395659407499292	0.0755617582076095	0.985	0.012487062420817	0.961364612155329	1	0.402678060299617
Cdx2	40	0.028575729667678	0.996	0.0136113860738804	0.709295269947516	1	0.197513736263813	0.0137617575544385	0	-0.000943854398569031	0.290704730052542	0	-0.196450668896318	0.0179361349962051	0.95	0.00294369849054224	0.694697802197926	1	0.137080148112891	0.0237981948272163	0.979	0.00866402088072774	0.76421643573825	1	0.214685260391818
Zbtb3	1	0.500038226299694	0.367	-1.15878363818878e-05	0.376269731508417	0.367	-0.145095140445419	0.500063363325307	0.695	2.20170919491558e-05	0.623730268491583	0.695	0.200391053459869	NA	NA	NA	NA	NA	NA	NA	NA	NA	NA	NA	NA
Yy2	1	0.500104253544621	0.76	6.34438798046144e-05	0.771329104869093	0.76	0.355572511803138	0.500030911901082	0.26	-2.63127146811204e-05	0.228670895130908	0.26	-0.354690257046116	NA	NA	NA	NA	NA	NA	NA	NA	NA	NA	NA	NA
Tbx19	1	0.500292568753657	0.905	0.000240790158789417	0.918546425675998	0.905	0.379011874672135	0.500025957844461	0.098	-1.64798028141622e-05	0.0814535743240021	0.098	-0.356717058514951	0.507142857142857	0.996	0.00708910522178363	0.996709428203539	0.996	0.440268968477276	0.506410256410256	0.994	0.00635375603849486	0.996327912632934	0.994	0.41830797844437
Plagl1	4	0.125350502037977	0.571	4.6799753520621e-05	0.579271200992107	0.608	0.041424210626744	0.375109218002187	0.999	0.249861221638619	0.42072879900792	0.35	-0.0612539349422892	0.125527530415301	0.726	0.00020685200683343	0.633716493370221	0.655	0.0606815797004673	0.125374189748575	0.576	5.62238676455606e-05	0.747507869884575	0.888	0.159812315176939
Hey1	15	0.0355254293745246	0.895	0.00118561161992228	0.729172035313764	0.998	0.211270182136325	0.0337907869301606	0.004	-0.000374220867478216	0.27082796468624	0.006	-0.211182693072444	0.0343042944745384	0.511	6.37842700006164e-06	0.531026803467728	0.338	-0.0251348126938834	0.0353309491181232	0.887	0.000977392489188066	0.681647975821189	0.953	0.119871152469631
Hopx	1	0.50003256480396	0.295	-9.47319958288784e-06	0.267823930564166	0.295	-0.165005484286327	0.500089015488695	0.7	4.27277245298452e-05	0.732176069435834	0.7	0.247269779197864	NA	NA	NA	NA	NA	NA	NA	NA	NA	NA	NA	NA
Elk3	6	0.0915912237148734	0.985	0.0078493762494533	0.582570120206098	0.709	0.0737017426700146	0.0836535856678044	0.369	-6.15862553247915e-05	0.417429879793974	0.275	-0.0788415060738391	NA	NA	NA	NA	NA	NA	NA	NA	NA	NA	NA	NA
Gtf2ird1	6	0.0838533082873594	0.676	0.000137050245891113	0.585042612732973	0.747	0.0930921261846048	0.0836127010097161	0.247	-0.000106793963707039	0.414957387267029	0.254	-0.0842595242638533	NA	NA	NA	NA	NA	NA	NA	NA	NA	NA	NA	NA
Sox5	7	0.0726045713677763	0.881	0.000719148228596339	0.728930564736497	0.974	0.229417817787781	0.0719637039696905	0.62	8.61275134478451e-05	0.271069435263495	0.02	-0.218660769655385	0.0727665465991587	0.913	0.00102800855160781	0.616654513735084	0.969	0.145610292965156	0.0727371086580077	0.902	0.000838448969146352	0.84036499683115	0.997	0.32272848079269
Vdr	55	0.014365942979607	0.908	0.00187264509208283	0.664516549670729	0.997	0.119529263469025	0.0109610821516422	0.001	-0.00081387011163473	0.33548345032925	0	-0.118817073435757	0.0158997867433524	0.982	0.00346550534748159	0.632149175233066	0.958	0.0627007584813148	0.036338623834875	1	0.0236146164825662	0.676135874644115	0.998	0.0953330580488401
Hmgxb4	4	0.125450156093615	0.729	0.00018189620999759	0.716934560717359	0.904	0.211968186587812	0.12513079722852	0.063	-0.000149632616393225	0.283065439282648	0.08	-0.219635362014704	NA	NA	NA	NA	NA	NA	NA	NA	NA	NA	NA	NA
Fosb	11	0.140077786971422	1	0.0938246329864399	0.799613097432646	0.995	0.262232757461508	0.0457639282500588	0	-0.000269269667850694	0.200386902567375	0	-0.26002498384289	NA	NA	NA	NA	NA	NA	NA	NA	NA	NA	NA	NA
Nhlh2	7	0.0717850693082755	0.255	-0.000120314286477075	0.504037726334147	0.395	-0.0269658786569531	0.071894986401325	0.56	5.12736523216734e-05	0.49596227366585	0.61	0.0272146162285965	NA	NA	NA	NA	NA	NA	NA	NA	NA	NA	NA	NA
Prdm5	1	0.500372300819062	0.912	0.000318196831214701	0.936000763031141	0.912	0.376675091802184	0.50002547381292	0.092	-2.00573235524804e-05	0.0639992369688588	0.092	-0.412346797653679	NA	NA	NA	NA	NA	NA	NA	NA	NA	NA	NA	NA
Elf1	28	0.0224663150894442	0.962	0.0028802069378946	0.701343506555443	0.999	0.191706345416536	0.0187352206579039	0	-0.000656908334826789	0.298656493444469	0.001	-0.188236728651932	0.0195662977279885	0.633	0.000138836093198334	0.575170197961767	0.763	0.038742206365954	0.0218207266443162	0.957	0.00222193847951052	0.717415105665977	1	0.173822769008274
Six6	6	0.0841595432220786	0.852	0.000459428324913316	0.720727596514638	0.971	0.23020018444318	0.0835305964451176	0.043	-0.000187295165487128	0.279272403485343	0.034	-0.216744578006701	NA	NA	NA	NA	NA	NA	NA	NA	NA	NA	NA	NA
En2	1	0.500875656742557	0.965	0.000818572564072806	0.972817015594449	0.965	0.390481186513425	0.500024509803922	0.026	-1.71395438326449e-05	0.027182984405551	0.026	-0.400352901902809	NA	NA	NA	NA	NA	NA	NA	NA	NA	NA	NA	NA
Nkx2-2	11	0.0493304989178698	0.97	0.00316072876673486	0.810786427180353	0.999	0.294193425258826	0.0457585514573647	0	-0.000368792930531665	0.189213572819687	0	-0.296917358132085	0.0468090998458547	0.879	0.000643898532180803	0.702306234249526	0.973	0.147556484738546	0.0490940322649931	0.971	0.00285205894607748	0.864800975063881	1	0.30716246871598
Hoxb8	3	0.166966512681225	0.661	8.16633563718583e-05	0.658018155514201	0.778	0.132947011971152	0.166779903434032	0.167	-9.26748436994862e-05	0.341981844485761	0.193	-0.156833754630338	NA	NA	NA	NA	NA	NA	NA	NA	NA	NA	NA	NA
Mafg	4	0.125380432753755	0.63	9.68993161634957e-05	0.478739387579891	0.43	-0.0268231899265535	0.125283277769763	0.555	2.59235324181206e-05	0.521260612420123	0.583	0.0292139654679094	0.12843881438741	0.973	0.00316540584100358	0.79756510540876	0.97	0.261375560431177	0.12676253968777	0.945	0.001479793640497	0.716672231231532	0.907	0.173626347419634
Bach2	30	0.0190724026936407	0.811	0.000629810615492766	0.544127666348372	0.738	0.0335044571793289	0.0179015646114865	0.098	-0.000404255310082563	0.455872333651734	0.289	-0.0333022922635989	0.0188035022516571	0.61	0.000159930544925326	0.549592486469322	0.338	-0.023205587392484	0.0189832999484277	0.677	0.000277539817659839	0.566688952562888	0.436	-0.00803804520849394
Satb1	17	0.0339843855342911	0.968	0.00355124240583349	0.565649731471899	0.792	0.0646474883563736	0.0302884973849229	0.346	-0.000123127658009699	0.434350268528189	0.201	-0.0629532202323625	NA	NA	NA	NA	NA	NA	NA	NA	NA	NA	NA	NA
Trerf1	5	0.100702601660256	0.85	0.000371132475845776	0.769749582637719	0.982	0.266010016694563	0.100152036073012	0.019	-0.000175875232186054	0.230250417362282	0.021	-0.273293584545564	NA	NA	NA	NA	NA	NA	NA	NA	NA	NA	NA	NA
Arid1b	2	0.250478893460809	0.862	0.0003398762136963	0.857759442960702	0.944	0.346456505150706	0.250056058901696	0.053	-7.43581691863837e-05	0.142240557039298	0.056	-0.357890595192675	NA	NA	NA	NA	NA	NA	NA	NA	NA	NA	NA	NA
Grhl2	3	0.259520083463745	0.997	0.0926250405553079	0.969285067010063	1	0.425748398276612	0.166739821625282	0	-0.000110937590117433	0.030714932989936	0	-0.433180712548324	0.170288650539785	0.978	0.00340169199832771	0.698685235528924	0.827	0.143225067964017	0.555649399399399	1	0.388756388101441	0.915311362299486	0.991	0.355717715139675
Tshz3	1	0.500074571215511	0.622	1.88327502197438e-05	0.680289951833659	0.622	0.108040440650484	0.500035048366746	0.387	-5.95540560099916e-06	0.319710048166341	0.387	-0.0988125327864944	NA	NA	NA	NA	NA	NA	NA	NA	NA	NA	NA	NA
Cux2	4	0.125657812643957	0.844	0.000391318361594811	0.617714394734343	0.783	0.124022226461896	0.125187285174039	0.262	-8.2584593092877e-05	0.382285605265669	0.223	-0.119950157397696	0.127132139315573	0.964	0.00187942840839847	0.510022178765621	0.615	0.0196866355051035	0.125986657970059	0.9	0.00069244948523281	0.717399599351363	0.884	0.195185061528217
Ncoa1	13	0.0391680022963644	0.385	-8.01007886082339e-05	0.515252843734939	0.556	0.0135442169130349	0.0391936817555903	0.456	-3.19998767919841e-05	0.484747156264999	0.473	-0.00877437683752791	NA	NA	NA	NA	NA	NA	NA	NA	NA	NA	NA	NA
Sox6	13	0.0416586731563544	0.957	0.00241138654405096	0.556028644734056	0.74	0.0576308264908862	0.0391330247768488	0.374	-7.80867572618416e-05	0.44397135526587	0.288	-0.0502714349162012	0.0389992938192633	0.057	-0.000294535947083438	0.455260037953172	0.139	-0.0797943407930511	0.039923797724024	0.841	0.000586403635858171	0.489753744847443	0.307	-0.0471313054937191
Neurog2	15	0.0577220718325505	0.993	0.023431366260687	0.756096397041178	0.999	0.232052016225117	0.0379223512115698	0.97	0.00375581136939596	0.243903602958668	0	-0.229824226517158	0.0681820195693039	1	0.0338688901931661	0.787646544181906	0.999	0.22452557066721	0.116165835207826	1	0.0817995318398762	0.774723614093644	0.999	0.207493835997746
Nanog	47	0.0144776362420875	0.877	0.00105834453316628	0.617078222987823	0.962	0.07514051013798	0.0124378597503692	0.089	-0.000443677454439002	0.382921777012169	0.045	-0.0718096546506258	NA	NA	NA	NA	NA	NA	NA	NA	NA	NA	NA	NA
Mafk	12	0.0459597566794148	0.961	0.00349402194752575	0.731522568947274	0.991	0.21532350415107	0.042040715827701	0.002	-0.000279711637583967	0.268477431052566	0.003	-0.214552120113229	0.0482761787532561	0.984	0.00580155838711131	0.660618856761131	0.908	0.102341587937787	0.0498722120043227	0.983	0.0073686061446817	0.796120017813397	0.998	0.245021789610995
Mta2	4	0.125664582089238	0.833	0.000392895680795202	0.81546313078318	0.98	0.32218234284079	0.12511396194207	0.027	-0.000152406651015374	0.184536869216827	0.028	-0.318754173423644	NA	NA	NA	NA	NA	NA	NA	NA	NA	NA	NA	NA
Pax4	5	0.100271666959222	0.342	-7.46624833605769e-05	0.368146911519142	0.109	-0.17250178869546	0.100937842659977	0.879	0.000637315629756871	0.63185308848079	0.887	0.167357500596263	NA	NA	NA	NA	NA	NA	NA	NA	NA	NA	NA	NA
Nfatc3	17	0.0331372381023305	0.975	0.00270455837070184	0.64870676949255	0.986	0.148893461837604	0.0299997942632223	0.012	-0.000426544823844195	0.351293230507494	0.027	-0.148280044132383	NA	NA	NA	NA	NA	NA	NA	NA	NA	NA	NA	NA
Zbtb5	1	0.500025623943012	0.076	-1.57154604971677e-05	0.0694835232962945	0.076	-0.353760312842768	0.500342935528121	0.939	0.000300061068780222	0.930516476703706	0.939	0.486623110305689	NA	NA	NA	NA	NA	NA	NA	NA	NA	NA	NA	NA
Hmga1	26	0.0213658375146585	0.768	0.000493652300545103	0.657910104601315	0.992	0.146153478874131	0.020447487568366	0.224	-0.000221587159771806	0.342089895398718	0.008	-0.144576471322797	NA	NA	NA	NA	NA	NA	NA	NA	NA	NA	NA	NA
Tfap2d	12	0.0456906467162357	0.967	0.00327560926755323	0.667947005121225	0.971	0.153441804243289	0.0424616308564548	0.578	6.85830425574338e-05	0.332052994878659	0.039	-0.153922925215441	NA	NA	NA	NA	NA	NA	NA	NA	NA	NA	NA	NA
Arntl	17	0.0300852842632681	0.06	-0.000360306654754124	0.303657204780434	0	-0.203244797179106	0.0308438302546045	0.781	0.000445339807247189	0.696342795219693	0.997	0.199238632120743	0.213957539077444	1	0.18336431753965	0.763829972403258	1	0.20136243300837	0.0699363061132346	1	0.0393525696631226	0.708496045771928	0.987	0.145719691971689
Thra	10	0.0504249693647885	0.178	-0.000164639906767516	0.444799618320644	0.345	-0.0390553435114468	0.0505750474450089	0.433	-4.77448192010566e-05	0.555200381679413	0.68	0.0469537213740369	NA	NA	NA	NA	NA	NA	NA	NA	NA	NA	NA	NA
Mta1	31	0.0177454362625319	0.334	-0.000169938439893182	0.458029391057504	0.207	-0.0420353130214177	0.0183849582941714	0.825	0.000539834037498289	0.541970608942468	0.772	0.0413035406996991	NA	NA	NA	NA	NA	NA	NA	NA	NA	NA	NA	NA
Mzf1	12	0.0423364906148904	0.368	-9.37609644024104e-05	0.538553297070331	0.628	0.0321685036740339	0.0422011313939697	0.179	-0.000214404262097068	0.461446702929664	0.357	-0.0358107087189842	NA	NA	NA	NA	NA	NA	NA	NA	NA	NA	NA	NA
Egr3	7	0.0762173917368639	0.966	0.00419429629541074	0.635964045495137	0.734	0.0719584165298207	0.0719610285937724	0.757	0.000180340995009548	0.364035954504871	0.269	-0.0686958655045319	NA	NA	NA	NA	NA	NA	NA	NA	NA	NA	NA	NA
Tbx3	11	0.0468577743217675	0.775	0.000587789412273193	0.728968679109592	0.981	0.184498739964288	0.0458123071418179	0.032	-0.000287875130282299	0.271031320890616	0.019	-0.1923560718112	0.0460482496287394	0.226	-0.000175567736610004	0.540674650508149	0.354	-0.0306247261970307	0.046447096846337	0.599	0.000141353206855634	0.727615387618233	0.957	0.143995419628749
Heyl	2	0.250145875288457	0.499	-8.22297774316638e-07	0.635420640976726	0.675	0.10902327355971	0.250077692741202	0.315	-4.20836735483543e-05	0.364579359023274	0.336	-0.107664059519267	NA	NA	NA	NA	NA	NA	NA	NA	NA	NA	NA	NA
Wt1	82	0.0106036949203834	0.346	-0.000225571050377474	0.529135645626836	0.482	-0.00171004941570219	0.0105868269061016	0.728	0.000434472789885385	0.470864354373133	0.529	0.00257616696712476	0.0215468772531385	0.998	0.0100466391821369	0.733733512531309	1	0.155009498977037	0.0158072547705146	0.979	0.00436805517151724	0.694289987949654	1	0.116392245284981
Nr2e3	3	0.167284517629755	0.833	0.000401018710134982	0.866488609084116	0.978	0.320551342585971	0.166748547379638	0.022	-6.79789920597917e-05	0.133511390915882	0.022	-0.317292252905374	NA	NA	NA	NA	NA	NA	NA	NA	NA	NA	NA	NA
Zbtb32	1	0.500047874377633	0.455	-5.08612869465352e-06	0.501979112022509	0.455	-0.0478325146645047	0.500047496912701	0.552	4.08093767867435e-06	0.498020887977491	0.552	0.0471887071391101	NA	NA	NA	NA	NA	NA	NA	NA	NA	NA	NA	NA
Hic1	13	0.0412787221180295	0.914	0.00186290745021266	0.687690178791026	0.948	0.127174323982124	0.0389159576694978	0.092	-0.000198205575194649	0.31230982120899	0.06	-0.123101882609414	NA	NA	NA	NA	NA	NA	NA	NA	NA	NA	NA	NA
Pou1f1	11	0.0459143961167044	0.074	-0.000251138801966755	0.449153975944403	0.137	-0.0937848353278667	0.0460866066408597	0.589	6.15678966692096e-05	0.550846024055623	0.883	0.0972765008739689	NA	NA	NA	NA	NA	NA	NA	NA	NA	NA	NA	NA
Shox2	6	0.0839195540686175	0.685	0.000163121092813329	0.654129301023931	0.856	0.121255485594313	0.0835508280833362	0.122	-0.000172802849751866	0.345870698976009	0.15	-0.130020511352783	0.0837671526375913	0.542	2.12838146638472e-05	0.636909304840052	0.8	0.0931716275520029	0.0838221985145419	0.576	5.42989943840416e-05	0.683560707244171	0.875	0.126244196400214
Nfyb	30	0.0200078311527707	0.912	0.0015610448637345	0.531969118115291	0.742	0.0346999363260214	0.0180594583163964	0.167	-0.000313875880319593	0.468030881884767	0.255	-0.0347468958930041	0.0187178023425686	0.776	0.000362160524904485	0.506872811206631	0.351	-0.0194205666984923	0.019333028470355	0.84	0.000868076054536409	0.624132441897578	0.973	0.107208691499611
Cebpe	16	0.0517320640593647	0.996	0.019345495913781	0.732476496134377	0.996	0.177416901307614	0.0317594558364493	0.009	-0.000341741161656146	0.267523503865591	0.001	-0.185261465591265	0.039956574925604	0.988	0.00761156919350979	0.708316431230224	0.981	0.144560704400094	0.0612735826107254	0.995	0.0288834382247824	0.751383983964832	0.998	0.175241004104208
Prdm14	1	0.500127551020408	0.771	7.22626632124745e-05	0.813105059850255	0.771	0.244336878248844	0.500029323793326	0.232	-9.55806605151821e-06	0.186894940149745	0.232	-0.199890314273451	NA	NA	NA	NA	NA	NA	NA	NA	NA	NA	NA	NA
Pbx4	1	0.500050983991027	0.479	-2.80307182376482e-06	0.532357289331871	0.479	-0.0243693070723449	0.500044786814762	0.45	-1.30467559352754e-05	0.467642710668129	0.45	-0.120105870570843	NA	NA	NA	NA	NA	NA	NA	NA	NA	NA	NA	NA
Zbtb18	4	0.125810871254365	0.876	0.00053891348752616	0.738230945340075	0.945	0.234296003052562	0.125129728178673	0.06	-0.00012800439194971	0.261769054659926	0.064	-0.237312792139656	NA	NA	NA	NA	NA	NA	NA	NA	NA	NA	NA	NA
Gata3	86	0.0641234273109852	1	0.0533226130930814	0.693573137107278	1	0.179878999389736	0.00849678664410847	0	-0.00190983899433016	0.306426862892706	0	-0.178877203199976	0.0202956497274611	0.999	0.00898341216021497	0.674298895783094	1	0.102966886856703	0.0518977524941115	1	0.0405635866824122	0.749165378636344	1	0.180186623341327
Smad4	88	0.0112666453089507	0.808	0.000827958550019062	0.603278922255778	0.998	0.0984114744320855	0.00885977979209122	0	-0.00146041318055952	0.396721077744222	0.003	-0.0978362726488972	0.0329309261878411	1	0.0217347550288656	0.568838647464951	0.499	-5.53706541747134e-05	0.0173840077708728	0.978	0.00624142379199639	0.640418346379131	0.993	0.0751084557381752
Tcf3	72	0.03332798407631	1	0.0222677074855599	0.721545655618227	1	0.2242376330536	0.00913549449583632	0	-0.00178798688223444	0.278454344381709	0	-0.227603186376164	0.0146761948588069	0.929	0.00299469505001181	0.676576240682173	1	0.103822900383777	0.025330115603657	0.991	0.0135123514356299	0.787035707829471	1	0.219292316649017
Rxrb	9	0.0562289403846956	0.63	0.000105151617223291	0.598651463829644	0.847	0.105717496514718	0.0559042406606796	0.07	-0.000239175198670151	0.401348536170287	0.146	-0.110535968915834	NA	NA	NA	NA	NA	NA	NA	NA	NA	NA	NA	NA
Pou2f1	67	0.0142054200085726	0.963	0.00304933307518822	0.626423686951991	1	0.122211979855725	0.00985706538046301	0	-0.00123632327093777	0.373576313047974	0.001	-0.124570778599978	0.010331329412142	0.003	-0.00108100897299663	0.452181397942595	0.002	-0.10486800794858	0.0123769829528384	0.806	0.000874915975682745	0.570465140689005	0.688	0.0177354389608341
Bcl11b	20	0.0303265129806711	0.964	0.00409041888793246	0.628083532219569	0.962	0.121262529832864	0.0257418730922758	0.028	-0.00041009601556842	0.371916467780408	0.045	-0.122078758949934	NA	NA	NA	NA	NA	NA	NA	NA	NA	NA	NA	NA
Rfx5	5	0.100349993309876	0.503	1.21363383949469e-06	0.511624135463796	0.518	0.00578106367756037	0.100340114362486	0.521	9.99735469828233e-06	0.488375864536065	0.477	-0.00739804435962882	NA	NA	NA	NA	NA	NA	NA	NA	NA	NA	NA	NA
Klf4	64	0.0266900931993988	0.991	0.0147749584024517	0.727842784367962	1	0.199754257150935	0.00972456526271438	0	-0.0011824894079664	0.272157215631884	0	-0.1981671679183	0.0140696168490997	0.914	0.00205908793181008	0.654969715631757	0.987	0.0738360847363313	0.0253246595008167	0.981	0.0127439632003949	0.757664516167614	1	0.163420863029775
Esrra	16	0.0322049235993502	0.56	4.37967081564072e-05	0.516929941777197	0.661	0.0347025031020373	0.0321047439440787	0.341	-0.000129625356858169	0.483070058222754	0.372	-0.0278854872578723	0.0333443359560889	0.92	0.00104809442127113	0.630164586713661	0.853	0.0693453517227742	0.0329496940748209	0.883	0.000694066407881735	0.632444879259261	0.904	0.0904719862555612
Tead1	6	0.0837777598734584	0.489	-1.07853335248043e-05	0.614863575653448	0.71	0.0718294854670903	0.0835718040546737	0.214	-0.000111036653556051	0.385136424346478	0.263	-0.088389620301477	0.0835657206794717	0.03	-0.000242447328219209	0.385967213636061	0.035	-0.196193474527759	0.0836170322024513	0.105	-0.000211023843309621	0.515280162818806	0.257	-0.0771044011956997
Sp7	20	0.0263930377530486	0.584	9.88554201810307e-05	0.610933174224348	0.845	0.0660417661097387	0.0257266092483565	0.079	-0.00030779160674348	0.389066825775701	0.165	-0.0653281622911838	NA	NA	NA	NA	NA	NA	NA	NA	NA	NA	NA	NA
Nfkb1	425	0.077945750508353	1	0.0524965738362681	0.671609122013359	1	0.151363692325302	0.0152423599091882	0	-0.00667919844411941	0.328390877986631	0	-0.151390777776191	0.0564720353493403	1	0.0301785083900705	0.608107998224843	1	0.059322606044123	0.10443455614138	1	0.0768848052708676	0.697215123187252	1	0.145179419638376
Hoxc13	3	0.166847276414522	0.392	-3.86182135306834e-05	0.535460485524847	0.475	-0.00842593917430612	0.166813881386282	0.453	-1.15776930539047e-05	0.464539514475112	0.51	0.00461041954812513	NA	NA	NA	NA	NA	NA	NA	NA	NA	NA	NA	NA
Gli2	129	0.0425088135685392	1	0.030641895817422	0.631274295710342	1	0.0994175538750501	0.00865821122979926	0.001	-0.00158675799103912	0.368725704289658	0	-0.101921376654326	0.0106848168844798	0.59	0.000193625291197371	0.516038190968959	0.529	0.00120829953181045	0.0375684449647009	1	0.0261091521550297	0.632011884742671	1	0.0896723029180844
Zhx3	3	0.166877330633271	0.511	2.99229265326995e-06	0.596635983529666	0.667	0.0781227643439775	0.166791413508101	0.231	-6.38379641219877e-05	0.403364016470315	0.323	-0.0877410534013837	NA	NA	NA	NA	NA	NA	NA	NA	NA	NA	NA	NA
Pknox2	1	0.500042669397508	0.481	-9.01692772337093e-07	0.441222757403787	0.481	-0.0115646907339405	0.500054036528693	0.501	8.45106230551451e-08	0.558777242596214	0.501	0.000691496971720218	NA	NA	NA	NA	NA	NA	NA	NA	NA	NA	NA	NA
Atf3	35	0.0306934154052145	0.99	0.0139749522509064	0.698751919205649	0.999	0.16840970350399	0.0154076272996702	0.003	-0.000587745792608676	0.301248080794298	0	-0.167652939370157	0.0254198299587927	0.99	0.00864559243870149	0.758762154969633	1	0.185027465966251	0.0378001742363899	0.996	0.0207900855384637	0.769676208673009	1	0.193350165478083
Nfic	43	0.0148697255305395	0.832	0.000775295970244725	0.623284040535125	0.995	0.117693177057315	0.0132095034981433	0.009	-0.000707741519873311	0.376715959464841	0.007	-0.118956705535632	0.0160251727593011	0.952	0.00190175439362023	0.646776002071429	1	0.123195971377801	0.0157950699386897	0.939	0.00156811851821812	0.685551435166084	0.999	0.161762761137565
Hand2	10	0.0612050085729496	0.993	0.0105406410920703	0.929036259541982	1	0.427457061068706	0.0502485202851544	0	-0.000392741585751741	0.0709637404580155	0	-0.427204198473294	0.0505779785867468	0.248	-0.000161150621982832	0.574002862595433	0.463	-0.00801288167941228	0.054331170702589	0.966	0.00356983395076917	0.8927719465649	1	0.315293416030462
Bcl6	75	0.0127901769212475	0.919	0.00184139111742447	0.560741485203747	0.874	0.0414564887931475	0.0124357152536732	0.94	0.0019745254582365	0.439258514796211	0.119	-0.0413776820610995	0.0257735326831169	0.996	0.0143091278178474	0.613564967695582	0.923	0.0438545106484793	0.0177641040418995	0.978	0.00624614905313459	0.650699210337395	0.992	0.0777385339395386
Nr3c1	74	0.0123738889931239	0.858	0.00138623299292172	0.605050494598706	0.995	0.094581337175603	0.00961715581194669	0.008	-0.000951374743787458	0.394949505401281	0.002	-0.0939107057861731	0.0140331807662388	0.928	0.00213553160260932	0.65210075121068	0.985	0.0655897870018427	0.0145438934557346	0.96	0.00275831053350457	0.70044635466246	1	0.111825359049701
Mxd1	5	0.100434623978039	0.615	7.9908793452349e-05	0.588933937514849	0.709	0.0800238492725913	0.100213899843037	0.211	-0.000102426809160949	0.411066062485081	0.281	-0.0822322919150386	NA	NA	NA	NA	NA	NA	NA	NA	NA	NA	NA	NA
Tbr1	4	0.125265825416819	0.45	-2.39368443027965e-05	0.609057521701803	0.71	0.0877134408089237	0.125156714318538	0.189	-0.000102138683763436	0.390942478298197	0.291	-0.0945041972717817	0.126815052172852	0.953	0.00154581215977984	0.603405513688831	0.678	0.0564157445387706	0.125627774550977	0.795	0.000334275506646886	0.652008012973391	0.767	0.106577315653919
Hoxc10	1	0.500941619585687	0.959	0.000884131733255633	0.97472459344747	0.959	0.389455863417426	0.50002446183953	0.031	-1.72761295728074e-05	0.0252754065525299	0.031	-0.403476560637131	0.50314465408805	0.984	0.00312081050197499	0.992465067480567	0.984	0.589489246029854	0.506849315068493	0.996	0.00678900495908286	0.996566359864562	0.996	0.391888025180028
Gcm2	2	0.25006656676708	0.087	-7.6596224019343e-05	0.277613506295307	0.103	-0.282382678367035	0.250181993140742	0.765	8.51955784251235e-05	0.722386493704693	0.89	0.281226154139641	NA	NA	NA	NA	NA	NA	NA	NA	NA	NA	NA	NA
Trp73	30	0.0328360208803324	0.996	0.0143084516445726	0.67569563833179	0.99	0.119854345749788	0.0177416506419704	0.06	-0.000287287730167118	0.324304361668268	0.008	-0.1172835084368	NA	NA	NA	NA	NA	NA	NA	NA	NA	NA	NA	NA
Evx1	1	0.500025745327223	0.082	-3.07779214868686e-05	0.0738709523582431	0.082	-0.50431589489246	0.500322580645161	0.921	0.000282209228124608	0.926129047641757	0.921	0.516715150937098	NA	NA	NA	NA	NA	NA	NA	NA	NA	NA	NA	NA
Vax2	1	0.500079327304458	0.653	2.52964913638465e-05	0.699461109256521	0.653	0.140731556106634	0.500034087810199	0.364	-7.66758675874168e-06	0.300538890743479	0.364	-0.12845152367781	NA	NA	NA	NA	NA	NA	NA	NA	NA	NA	NA	NA
Id1	11	0.0476141098278975	0.904	0.00137924584619352	0.760029321315651	0.997	0.240111646548054	0.0457770313951084	0.004	-0.000313413236515937	0.239970678684386	0.004	-0.238775704947768	NA	NA	NA	NA	NA	NA	NA	NA	NA	NA	NA	NA
Tfap2a	105	0.0126833346977023	0.87	0.00147553283088964	0.584420024420038	0.853	0.0291627583216354	0.00936509055041204	0.434	-9.42435243036586e-05	0.415579975579994	0.165	-0.0266812730364006	0.0123697521280317	0.828	0.00114644350956741	0.595528625061331	0.853	0.0285652665091995	0.0134547382731378	0.883	0.00174559582124722	0.624884233108569	0.936	0.0391312633368828
Elk1	32	0.0172817982933088	0.337	-0.000163945332380778	0.480024357627289	0.38	-0.0174376432801506	0.0174922223947783	0.581	9.82746602019649e-05	0.519975642372764	0.633	0.0191786464801353	0.018265243634313	0.906	0.000857332913194911	0.576622050816697	0.967	0.0650835203935428	0.0175946603275695	0.63	0.000155418488446	0.538272220364887	0.759	0.0370050864456485
Esrrb	10	0.0556715913450097	0.992	0.00502785152468355	0.467504770992379	0.29	-0.0534661259541906	0.0506210763876159	0.512	1.14025601088211e-05	0.53249522900767	0.682	0.0503482824428011	0.0539112871981973	0.978	0.00322165966234422	0.713282442748139	0.958	0.144594465648876	0.053127290681611	0.958	0.00242937011777112	0.641049618320588	0.827	0.0801956106869736
Isl1	23	0.0294347855575261	0.985	0.00632648860458914	0.827786899026697	1	0.316808882043898	0.0223741887665279	0	-0.000670590669299035	0.172213100973259	0	-0.312219659969941	0.0276694040180026	0.971	0.0042985526160967	0.803475022883793	1	0.223855859820095	0.0336814529552391	0.986	0.0103575468383688	0.903362731199479	1	0.334370803331838
Mbd3	2	0.250070952523098	0.23	-6.94719493434248e-05	0.32268218237314	0.241	-0.179917016405952	0.25015296274196	0.551	1.84777538131953e-05	0.67731781762686	0.777	0.173609786341091	NA	NA	NA	NA	NA	NA	NA	NA	NA	NA	NA	NA
Irf8	329	0.0407001031504463	1	0.0206846030865394	0.568828101887694	0.998	0.047154245931574	0.0153022407920432	0.006	-0.00207945411852513	0.431171898112302	0.002	-0.0481528633438217	0.204871514068088	1	0.182742397634554	0.8327542977068	1	0.26109574902487	0.135881129660643	1	0.113606062977926	0.808709581322875	1	0.236949830868964
Pias3	6	0.0837512419359192	0.54	2.64567099082375e-05	0.38278318387078	0.18	-0.117073713667877	0.08395301637995	0.741	0.000228559084786986	0.617216816129223	0.811	0.10845576543913	NA	NA	NA	NA	NA	NA	NA	NA	NA	NA	NA	NA
Elf4	14	0.037532443176658	0.902	0.00091251771959297	0.752116679846161	0.996	0.229393900144427	0.0718387991998796	0.993	0.0353426630566203	0.247883320153799	0.003	-0.234866250374911	0.0363517760294018	0.146	-0.000213334408227933	0.502706350721222	0.304	-0.0409420759141415	0.0369014275725445	0.717	0.000275224030730242	0.678523709541024	0.96	0.134451776511329
Dlx6	1	0.500027022644976	0.149	-2.78952529321197e-05	0.117649864085078	0.149	-0.448209261290476	0.500202593192869	0.855	0.000158980276923737	0.882350135914922	0.855	0.429038103867614	0.500023843586075	0.917	0	0.470098717153894	0.917	0	0.500026755136986	0.143	-2.90828994962133e-05	0.108827316514855	0.143	-0.464185225809528
Max	15	0.0338769139658641	0.034	-0.000355117610238279	0.353032689095669	0.043	-0.134601129404254	0.0346242310775493	0.781	0.000352810407293784	0.646967310904214	0.957	0.135811659906101	0.0369976625762954	0.957	0.00269159592527801	0.808293963254583	0.999	0.252172114849268	0.0350275876115279	0.826	0.000697091057477235	0.718447466793859	0.989	0.163994273443113
Pax2	22	0.0272812226140221	0.969	0.0031917421597813	0.767406738764436	1	0.233938583852694	0.0233705197937618	0.001	-0.000533782007252917	0.232593261235612	0	-0.231114491294457	NA	NA	NA	NA	NA	NA	NA	NA	NA	NA	NA	NA
Hsf2	7	0.0726787607824879	0.907	0.000811652174395938	0.49072856256942	0.483	-0.00784034455265459	0.0718287483345887	0.419	-5.16845483877898e-05	0.509271437430597	0.511	0.00335625353515545	NA	NA	NA	NA	NA	NA	NA	NA	NA	NA	NA	NA
Zhx2	4	0.125296759332989	0.524	1.60429822571029e-05	0.576063626824383	0.695	0.0731064580749703	0.125184034962525	0.278	-6.81802511461049e-05	0.42393637317562	0.321	-0.0707335686349349	NA	NA	NA	NA	NA	NA	NA	NA	NA	NA	NA	NA
Nr2f6	8	0.0641531363951971	0.93	0.00110489045851059	0.835362799351221	1	0.329551688770208	0.0627187459122616	0	-0.000294325704316006	0.164637200648795	0	-0.335252480679322	NA	NA	NA	NA	NA	NA	NA	NA	NA	NA	NA	NA
Nfil3	21	0.0789092657256781	1	0.0537538940396176	0.73837823830663	0.999	0.228469821266602	0.0244347877339428	0	-0.000506768510995244	0.261621761693347	0.002	-0.225871674747537	0.0251922886619347	0.57	7.25398771420013e-05	0.57282879737414	0.627	0.0185348090259987	0.0321525190626497	0.98	0.00692050260763936	0.793571235358522	1	0.241074127870707
Gata6	52	0.0162772783529384	0.981	0.00364464655978355	0.699867431067847	1	0.187204431957777	0.0112163818064231	0	-0.00119311633381439	0.300132568932171	0	-0.189409930350759	0.0130705192359769	0.547	8.09525714499156e-05	0.591795251788981	0.691	0.0201331021497753	0.0145677875491424	0.89	0.00153211676469279	0.692435480668154	1	0.129401343708443
Sry	12	0.0447159046267681	0.944	0.00228998317802549	0.519642459522216	0.664	0.037292839647583	0.0423607721070485	0.381	-8.27833169593714e-05	0.480357540477787	0.343	-0.041257117409397	NA	NA	NA	NA	NA	NA	NA	NA	NA	NA	NA	NA
Phox2a	4	0.126607525397837	0.937	0.00128391579058693	0.825109701421354	0.975	0.278701230563772	0.125113500747606	0.025	-0.000122240833133613	0.174890298578651	0.023	-0.282654058952596	NA	NA	NA	NA	NA	NA	NA	NA	NA	NA	NA	NA
Sox10	29	0.116825278867921	1	0.0977459321386458	0.894322143164136	1	0.382266103947178	0.0179648790959452	0	-0.000916059035126045	0.105677856835864	0	-0.383574377273512	0.0195373955917247	0.779	0.000560004343001307	0.58069057730339	0.84	0.0514775502273226	0.0913497029041729	1	0.0722680219329324	0.893586085043516	1	0.3592507027132
Dmbx1	3	0.176562996808013	0.993	0.00968599779366766	0.570658654075484	0.573	0.0341409516541897	0.166825168660599	0.47	-5.59131036445559e-06	0.429341345924599	0.398	-0.0428848507972208	NA	NA	NA	NA	NA	NA	NA	NA	NA	NA	NA	NA
Mef2a	26	0.0209819998503241	0.597	0.000144014638593825	0.611548378092409	0.943	0.0942421549038387	0.0203867688030866	0.19	-0.000289953831093794	0.388451621907495	0.054	-0.0985687107010529	0.0240221343514355	0.952	0.003070913765456	0.661088911088861	0.969	0.0935916105952951	0.0224325403026999	0.942	0.00148387211919881	0.701719236645639	0.995	0.136433419521576
Klf14	1	0.500025759917568	0.083	-2.67831677617236e-05	0.0743955362678239	0.083	-0.471839381944776	0.500320307495195	0.905	0.000278749913654286	0.925604463732176	0.905	0.499332347751443	NA	NA	NA	NA	NA	NA	NA	NA	NA	NA	NA	NA
Lcor	2	0.25018682787656	0.643	5.41593309948962e-05	0.473554940862266	0.439	-0.0241320106829453	0.250277131412222	0.768	0.000144598952152686	0.526445059137734	0.547	0.0274704311331553	NA	NA	NA	NA	NA	NA	NA	NA	NA	NA	NA	NA
Foxd2	2	0.251699202123822	0.96	0.00154905301881247	0.719238840137352	0.75	0.148225867989317	0.250076844566113	0.335	-2.32834114303748e-05	0.280761159862648	0.256	-0.157525753529187	NA	NA	NA	NA	NA	NA	NA	NA	NA	NA	NA	NA
Hivep2	2	0.250963897863504	0.937	0.000830677527672852	0.886016787485692	0.964	0.384848340328119	0.250054332438432	0.041	-6.66524217884934e-05	0.113983212514307	0.036	-0.373819629912247	NA	NA	NA	NA	NA	NA	NA	NA	NA	NA	NA	NA
Plagl2	5	0.100393695050338	0.595	5.29202870348799e-05	0.618611972334769	0.781	0.116961602671095	0.10022904161298	0.27	-9.19254232328442e-05	0.381388027665113	0.204	-0.114156928213689	NA	NA	NA	NA	NA	NA	NA	NA	NA	NA	NA	NA
Cebpb	145	0.0639875598963371	1	0.0513539752182299	0.756978432752462	1	0.229562776834915	0.00764504529295334	0	-0.00277621124814998	0.243021567247579	0	-0.230778407914912	0.0191355107543235	0.98	0.00624694753918983	0.690961626029679	1	0.103673303804195	0.0632916504351043	1	0.0494939083241639	0.777346193649911	1	0.189432793807182
Mybl2	20	0.0275148506858987	0.846	0.00111917455147987	0.653565632458263	0.96	0.123964200477302	0.0256849732774545	0.02	-0.000441801377771299	0.346434367541795	0.033	-0.131357995226737	NA	NA	NA	NA	NA	NA	NA	NA	NA	NA	NA	NA
Hes5	5	0.100706560032704	0.764	0.00032715827503213	0.823906510851422	0.99	0.313264965418627	0.10014140017184	0.008	-0.000183793051690195	0.176093489148584	0.009	-0.31207250178864	0.100146495923877	0.002	-0.000203538965833555	0.217133317433818	0.003	-0.330725017886936	0.10032710908636	0.414	-5.11429732986263e-05	0.63518244693536	0.742	0.0896351061292766
Tfcp2	11	0.0462600494223072	0.658	0.000139524501225466	0.588261063808648	0.827	0.0900632837271118	0.0459371604963584	0.179	-0.000184595062202017	0.411738936191397	0.169	-0.0942272575462339	NA	NA	NA	NA	NA	NA	NA	NA	NA	NA	NA	NA
Atf4	45	0.114066097106308	1	0.099981889348855	0.731230585424036	1	0.212935616620112	0.012639952556793	0	-0.000821346885140115	0.268769414575847	0	-0.215305455993636	0.0457503425664998	1	0.0319008977425798	0.705145360414198	1	0.146525686977346	0.146308317168178	1	0.132127541374244	0.793929642904385	1	0.236261250497672
Six1	15	0.042061433669854	0.98	0.00762644325507181	0.675956414538984	0.931	0.114911317903203	0.0378358800298281	0.99	0.0037835489082362	0.324043585460897	0.065	-0.107543148015567	NA	NA	NA	NA	NA	NA	NA	NA	NA	NA	NA	NA
Hoxa1	16	0.0549420368013135	0.995	0.022627879839656	0.577359931278014	0.654	0.0271398062422213	0.0320639568989844	0.445	-3.92144372267159e-05	0.422640068721922	0.36	-0.0268847833349295	NA	NA	NA	NA	NA	NA	NA	NA	NA	NA	NA	NA
Trp63	84	0.0148208862524791	0.977	0.00372432683603875	0.631869491069439	0.996	0.0793693542724034	0.00915323441653062	0.057	-0.000630203221006698	0.368130508930576	0.007	-0.0795179785502177	0.0134328656481396	0.929	0.00220599535875698	0.64664043583532	0.996	0.0803115438457324	0.0160945741461791	0.974	0.00472951191827457	0.698593954483084	1	0.119582979941016
Cdc5l	2	0.250648553296501	0.912	0.000513601553432219	0.704549790156429	0.81	0.206862838611217	0.250077988918917	0.217	-6.77895855003552e-05	0.295450209843571	0.176	-0.220919973292636	NA	NA	NA	NA	NA	NA	NA	NA	NA	NA	NA	NA
Zscan10	2	0.250278703534946	0.749	0.000131023186702384	0.755031476535673	0.84	0.218761922930179	0.250065231487424	0.169	-3.81335256596782e-05	0.244968523464327	0.163	-0.210439717665013	NA	NA	NA	NA	NA	NA	NA	NA	NA	NA	NA	NA
Nrf1	37	0.0148816719263823	0.006	-0.000683609355014915	0.32107457383339	0	-0.172271636275843	0.0212804678339711	0.99	0.00570859173527692	0.678925426166645	1	0.174010775692343	0.0180659293301711	0.983	0.00249276893168377	0.706573482190926	1	0.165776976996128	0.0161390858661652	0.797	0.000556275216210562	0.590434604097257	0.921	0.0627923581155633
Rcor2	4	0.126513912162275	0.911	0.00120365865241306	0.711282552704394	0.882	0.18480516073644	0.125140083124079	0.126	-0.000136080270544597	0.288717447295623	0.12	-0.208301535819907	NA	NA	NA	NA	NA	NA	NA	NA	NA	NA	NA	NA
Figla	1	0.500023867487708	0.002	-2.71269029088472e-05	0.00100147837283604	0.002	-0.531451189851686	0.522727272727273	0.999	0.0226828440446016	0.998998521627164	0.999	0.535647861128332	NA	NA	NA	NA	NA	NA	NA	NA	NA	NA	NA	NA
Prdm2	1	0.500034286497977	0.299	-1.79548530253593e-05	0.304592493681148	0.299	-0.239019504983547	0.500078271759549	0.67	3.30963009740337e-05	0.695407506318852	0.67	0.223186608803472	NA	NA	NA	NA	NA	NA	NA	NA	NA	NA	NA	NA
Nfe2	13	0.0401039692975036	0.846	0.000700786198812829	0.598536930931861	0.722	0.0516001629710956	0.0390967169565446	0.376	-8.42248990584119e-05	0.40146306906811	0.26	-0.0547476334325896	0.0402915863705304	0.86	0.000944977089239317	0.563384365789308	0.549	0.00801457930343785	0.0401838585619975	0.841	0.000766190723710772	0.681997203064127	0.934	0.110499153945258
Ybx1	32	0.0220525637267543	0.977	0.00443386372381285	0.656332087592023	0.996	0.155826129525347	0.0167163942351009	0.002	-0.000757291262429873	0.343667912408068	0.004	-0.151898611376456	NA	NA	NA	NA	NA	NA	NA	NA	NA	NA	NA	NA
Hes6	3	0.333519334086754	1	0.166652082447999	0.719352633503447	0.885	0.248914961606318	0.166773630056468	0.113	-0.000124196668100984	0.280647366496541	0.103	-0.248533409643777	NA	NA	NA	NA	NA	NA	NA	NA	NA	NA	NA	NA
Peg3	1	0.75	1	0.24994668362542	0.999952310553675	1	0.447136248748152	0.500023844723163	0	-2.13107771612764e-05	4.7689446325494e-05	0	-0.471934760837427	NA	NA	NA	NA	NA	NA	NA	NA	NA	NA	NA	NA
Runx2	79	0.0207366104769962	0.998	0.00988441282908391	0.692340411866528	1	0.18031355032054	0.00887505594350777	0	-0.00156683904490447	0.307659588133467	0	-0.182610887493818	0.0213887592630354	0.988	0.0100836982348203	0.672886816380828	1	0.0976215304391179	0.0451990041107781	1	0.0336636583096103	0.741334921645755	1	0.166884898045264
Runx3	47	0.0178786272149671	0.966	0.00427706942521933	0.598739450935003	0.931	0.0660847626707497	0.0127552352737225	0.287	-0.00025573727345714	0.401260549064915	0.077	-0.0620832617266051	0.0364131734251103	0.998	0.0229180276886327	0.701114827315131	1	0.144738407595804	0.0202292887598912	0.987	0.00644217440065574	0.706561342958565	0.999	0.132559506437439
Alx4	1	0.500079365079365	0.607	2.07654600672402e-05	0.699604177595498	0.607	0.106466688921741	0.500034080839752	0.395	-5.06116745024876e-06	0.300395822404502	0.395	-0.0904668796795269	NA	NA	NA	NA	NA	NA	NA	NA	NA	NA	NA	NA
Srf	49	0.0848595802738758	1	0.0717616612979113	0.738369512519838	1	0.225635505385143	0.0116803762896002	0	-0.000994949100542092	0.261630487480124	0	-0.226445159584757	0.0374185022600423	1	0.0241827640212895	0.73596103514777	1	0.167702552556803	0.119584911719783	1	0.106147414597138	0.769796776795749	1	0.20337147812604
Ets2	61	0.0296728768707954	0.998	0.0176701974167932	0.723008132822184	1	0.199572856303863	0.0100228175166166	0	-0.00117181984242053	0.276991867177758	0	-0.202090401105786	0.0120778973838534	0.805	0.000605356245124686	0.515768564638806	0.562	0.00465443933861764	0.0263653509533349	0.983	0.0143848267470748	0.713580864464112	1	0.181936910060616
Zxdc	1	0.500508646998983	0.936	0.000465593613674598	0.953168963708331	0.936	0.506962659163527	0.500025015009005	0.053	-3.17773581004488e-05	0.0468310362916686	0.053	-0.533358767704707	NA	NA	NA	NA	NA	NA	NA	NA	NA	NA	NA	NA
Dnajc2	9	0.056253869990552	0.637	0.000119677071959978	0.647541200854448	0.932	0.151212039289897	0.0558832723275158	0.044	-0.000323983598668615	0.352458799145468	0.063	-0.162473694533204	NA	NA	NA	NA	NA	NA	NA	NA	NA	NA	NA	NA
Gata1	92	0.0322818679962547	1	0.021519852377974	0.647044736085882	1	0.116791598812172	0.00891826019936161	0.006	-0.00116891182273191	0.352955263914164	0	-0.113350021033179	0.0435125116010167	1	0.0323063487850167	0.677218998987863	1	0.112300965859575	0.0657229023477033	1	0.0544709651429732	0.698672307442505	1	0.13104391141923
Onecut1	12	0.0443297263039629	0.946	0.00192665797524847	0.518362121067458	0.482	-0.00487979928116955	0.0423392264616084	0.53	2.41708328920023e-05	0.481637878932459	0.525	0.00529034259002187	0.043768466502047	0.932	0.00130582037150425	0.647087826446465	0.885	0.0924179708622943	0.043564607117511	0.941	0.0011074029701481	0.624475140757711	0.818	0.0690130260521148
Pitx1	18	0.0296832682421094	0.88	0.000794101050314345	0.552564592083443	0.67	0.0319924377412706	0.0285287550804213	0.152	-0.000245953428189522	0.447435407916466	0.332	-0.02949333927286	0.0290847702598083	0.552	5.63797057957886e-05	0.565636799456919	0.438	-0.0107593812311956	0.0298439490922165	0.847	0.000795441121002962	0.53156951338507	0.249	-0.0418270862500547
Creb3l1	3	0.167058967467109	0.722	0.000162148320441702	0.813468784280059	0.942	0.283612343205964	0.166753923154177	0.062	-0.000103628853535792	0.186531215719941	0.064	-0.2893356226451	NA	NA	NA	NA	NA	NA	NA	NA	NA	NA	NA	NA
Hmgb1	4	0.125589906760927	0.79	0.00030381260193646	0.680804636077462	0.855	0.183916817704851	0.125142037056683	0.102	-0.000126309673317476	0.319195363922544	0.131	-0.176476199561201	NA	NA	NA	NA	NA	NA	NA	NA	NA	NA	NA	NA
E2f8	2	0.254573742807105	0.986	0.00443340337612835	0.888472911102633	0.958	0.360096337275849	0.250054452697244	0.053	-7.75923838733927e-05	0.111527088897367	0.051	-0.372210034338039	NA	NA	NA	NA	NA	NA	NA	NA	NA	NA	NA	NA
Tcfl5	1	0.5000585343011	0.554	5.50078332095527e-06	0.592684438933664	0.554	0.042252849444418	0.500040228497868	0.469	-1.74248218520745e-06	0.407315561066336	0.469	-0.0246077543039725	NA	NA	NA	NA	NA	NA	NA	NA	NA	NA	NA	NA
Zbtb7a	11	0.0461629952530966	0.481	-1.5463886386971e-05	0.399320751770822	0.1	-0.113980108350123	0.046246046570683	0.668	0.000142146176178706	0.600679248229291	0.878	0.104483211811833	NA	NA	NA	NA	NA	NA	NA	NA	NA	NA	NA	NA
Bcl11a	9	0.0561096598064062	0.463	-3.44672417201333e-05	0.51081108301657	0.541	0.0118420982883412	0.0562362372426677	0.627	9.59773169253164e-05	0.489188916983324	0.449	-0.0142645866132209	NA	NA	NA	NA	NA	NA	NA	NA	NA	NA	NA	NA
Nr1i3	11	0.0491143280419825	0.977	0.00293476292996225	0.667727901660965	0.926	0.117857808969169	0.045837598993479	0.097	-0.000161397529760771	0.332272098339212	0.087	-0.115350749732165	NA	NA	NA	NA	NA	NA	NA	NA	NA	NA	NA	NA
Pax7	6	0.0883798937218665	0.979	0.00461856502606037	0.753426508935877	0.962	0.208925618520616	0.0835312943890181	0.074	-0.000133857059801859	0.246573491064058	0.038	-0.201007282325214	0.108877766388953	0.995	0.0251589357737244	0.776386503847823	0.983	0.243158907333166	0.0991362564988989	0.99	0.01538255191188	0.883284042485536	1	0.330928416968798
Atoh1	54	0.0139137160504181	0.914	0.00144247417404336	0.611331569664897	0.927	0.053212851405592	0.0112455704490681	0.092	-0.000308271768399791	0.388668430335085	0.063	-0.0525435073628048	0.0143520410126865	0.925	0.001685707942951	0.70526063690387	1	0.135765283355613	0.0153214133531664	0.944	0.00263032760375147	0.673602700041783	0.998	0.0993812109106168
Zmiz1	1	0.500025749304769	0.074	-2.84190945473162e-05	0.0740140206972197	0.074	-0.485836234441318	0.50032195750161	0.92	0.000278787010336567	0.92598597930278	0.92	0.478277457198722	NA	NA	NA	NA	NA	NA	NA	NA	NA	NA	NA	NA
Bach1	12	0.0472859216203414	0.977	0.00483321318965149	0.534843496516799	0.571	0.0154475617902269	0.0839363832758394	1	0.0415995231844918	0.465156503483146	0.438	-0.0128232655787606	0.0634229829125355	0.994	0.0210006605964242	0.757433517829301	1	0.239137998218652	0.0559354720953675	0.988	0.0134635215404775	0.792974838565971	1	0.263443553774202
Nr1d2	2	0.250077413969109	0.247	-5.57471418776156e-05	0.332935902327356	0.242	-0.160744944677604	0.250206738591464	0.693	7.0833050171859e-05	0.667064097672644	0.773	0.173907859595574	0.250542809233247	0.832	0.000381427099327203	0.611026325829836	0.56	0.0319892216711177	0.250188414814688	0.614	4.11782767442692e-05	0.545330980541778	0.491	-0.0068199160625716
Crem	28	0.0235255026368506	0.961	0.00389504014358799	0.751572369946873	1	0.240408031706577	0.0186725868936381	0	-0.00069731378742471	0.248427630053058	0	-0.240116409948595	NA	NA	NA	NA	NA	NA	NA	NA	NA	NA	NA	NA
Id2	16	0.0326616565699494	0.715	0.000343877470581969	0.674623580223273	0.977	0.159929190130694	0.031780391131175	0.015	-0.000409020299132916	0.325376419776645	0.025	-0.166097463491512	NA	NA	NA	NA	NA	NA	NA	NA	NA	NA	NA	NA
Zfp36l1	1	0.500127161749746	0.72	7.0639016054308e-05	0.812532786494349	0.72	0.234345939243645	0.500029344445097	0.266	-1.20326741865906e-05	0.187467213505651	0.266	-0.236301206542992	NA	NA	NA	NA	NA	NA	NA	NA	NA	NA	NA	NA
Prrx1	4	0.126973359290797	0.942	0.00165861377904031	0.916877325193171	0.998	0.396689878851466	0.125103442370839	0.006	-0.000147236498820646	0.0831226748068301	0.003	-0.390411857292773	NA	NA	NA	NA	NA	NA	NA	NA	NA	NA	NA	NA
Dmrt2	1	0.500060628107191	0.541	5.5253488656648e-06	0.606752825599695	0.541	0.0394391721112117	0.500039295818925	0.447	-2.26349653997815e-06	0.393247174400305	0.447	-0.033048786303591	NA	NA	NA	NA	NA	NA	NA	NA	NA	NA	NA	NA
Nkx2-3	2	0.25020003436343	0.646	5.69537242905982e-05	0.738220144982831	0.827	0.171940576115986	0.250065332879642	0.178	-3.31244668928532e-05	0.261779855017169	0.202	-0.173061331552842	NA	NA	NA	NA	NA	NA	NA	NA	NA	NA	NA	NA
Mixl1	3	0.166785509503485	0.144	-9.95045874148948e-05	0.396162223176105	0.23	-0.13500580276944	0.166847137406558	0.502	1.2323535373282e-06	0.6038377768239	0.781	0.13742229853259	NA	NA	NA	NA	NA	NA	NA	NA	NA	NA	NA	NA
Erf	3	0.166814164414961	0.32	-6.05361388145709e-05	0.456065881305548	0.398	-0.0486558242317477	0.166869923484087	0.542	1.34503299851763e-05	0.543934118694424	0.603	0.0546334716458791	0.166807442043397	0.225	-8.05783433089902e-05	0.451995993704369	0.257	-0.104060348802112	0.16678415021413	0.116	-0.000110569662723353	0.350010333698983	0.127	-0.202031764200893
Pias4	3	0.167755453526804	0.919	0.000881550219412941	0.824533791195686	0.961	0.339779971701555	0.166753458188372	0.03	-0.000128554736716718	0.175466208804311	0.03	-0.342172620467082	NA	NA	NA	NA	NA	NA	NA	NA	NA	NA	NA	NA
Ebf3	1	0.500031834967528	0.227	-2.19316513840884e-05	0.25103724545758	0.227	-0.305522437884496	0.500094966761633	0.751	5.35451724170688e-05	0.74896275454242	0.751	0.324574371691545	NA	NA	NA	NA	NA	NA	NA	NA	NA	NA	NA	NA
Ovol1	1	0.500091541559868	0.701	3.63400929479507e-05	0.739567933616291	0.701	0.171515093709762	0.500032239344896	0.311	-1.02144994930109e-05	0.260432066383709	0.311	-0.177953168963708	NA	NA	NA	NA	NA	NA	NA	NA	NA	NA	NA	NA
Nfia	30	0.0187233971343624	0.674	0.000233502740318133	0.585456860872334	0.906	0.0713610315186269	0.0183943351116147	0.615	0.00012591461229982	0.414543139127658	0.101	-0.0706829035339324	0.0186869755064859	0.584	0.000111277824322516	0.594461158866609	0.709	0.0281116682585187	0.0188459466025523	0.613	0.000148085332460812	0.650829353708993	0.937	0.0838411333969563
Myf6	9	0.0562793329490495	0.682	0.000152875603690351	0.611506024415686	0.827	0.0909228249288427	0.0558979589128136	0.115	-0.000187533772212811	0.388493975584279	0.191	-0.0878456816627522	NA	NA	NA	NA	NA	NA	NA	NA	NA	NA	NA	NA
Lbx1	3	0.166973233967901	0.675	8.28473244756101e-05	0.632629052002394	0.676	0.0715807379851306	0.166801493196139	0.408	-1.46764361515506e-05	0.367370947997649	0.315	-0.069633233175933	NA	NA	NA	NA	NA	NA	NA	NA	NA	NA	NA	NA
Six3	13	0.118226229827521	1	0.0788920251091152	0.74187805800156	0.994	0.214852023006854	0.0388514676985844	0.004	-0.000336713105595451	0.258121941998425	0.004	-0.212306517741447	NA	NA	NA	NA	NA	NA	NA	NA	NA	NA	NA	NA
Hoxd8	1	0.500301386377336	0.893	0.000246492509297536	0.920930897992274	0.893	0.355262530402022	0.500025890637945	0.1	-1.58543063732974e-05	0.0790691020077257	0.1	-0.349778244074586	NA	NA	NA	NA	NA	NA	NA	NA	NA	NA	NA	NA
Meox2	3	0.167538609972494	0.896	0.000661058150170701	0.58228009093661	0.611	0.0498640721133788	0.16693622179478	0.653	0.000101898486995766	0.417719909063521	0.415	-0.0337593996915275	NA	NA	NA	NA	NA	NA	NA	NA	NA	NA	NA	NA
Klf12	2	0.25022738353848	0.699	9.26699963375022e-05	0.776588134299886	0.877	0.272582029759634	0.250061720445148	0.112	-6.99910430037587e-05	0.223411865700114	0.127	-0.27212895841282	NA	NA	NA	NA	NA	NA	NA	NA	NA	NA	NA	NA
Nr3c2	15	0.0344236915302731	0.694	0.000187959987556365	0.65099180784215	0.97	0.153004056311094	0.0338509615710349	0.014	-0.000393082558323085	0.349008192157806	0.032	-0.148096715183368	NA	NA	NA	NA	NA	NA	NA	NA	NA	NA	NA	NA
Msx1	20	0.0278543533955557	0.898	0.00146098828967296	0.700150357995344	0.99	0.154579952267346	0.0257228444739009	0.066	-0.000318060707249237	0.299849642004783	0.013	-0.155304295942745	0.0262618759388852	0.465	-3.32089965964337e-05	0.608638424821001	0.844	0.0604433174224307	0.0270754417276847	0.756	0.000621129957416706	0.724293556085979	0.992	0.153853221956988
Lin28a	2	0.250409606941666	0.812	0.000268228614809851	0.655331934376192	0.688	0.135766405951927	0.250089090938559	0.371	-4.07127775037819e-05	0.344668065623808	0.287	-0.143850152613506	NA	NA	NA	NA	NA	NA	NA	NA	NA	NA	NA	NA
Klf5	27	0.0233127481029637	0.95	0.00300931672040627	0.650352544207293	0.982	0.121852789140128	0.0194412111383875	0.007	-0.000408663790100672	0.349647455792709	0.014	-0.117062449930213	0.0214502096499359	0.9	0.00115302044547306	0.67254682462639	0.963	0.0987760429101837	0.023082899887052	0.943	0.00256809211480621	0.746385692382128	1	0.168256519901582
Grhl1	1	0.500734214390602	0.958	0.000678531895038081	0.967571176498641	0.958	0.395750870332395	0.500024642681124	0.057	-1.54615915937129e-05	0.0324288235013591	0.057	-0.373050693881444	NA	NA	NA	NA	NA	NA	NA	NA	NA	NA	NA	NA
Rorb	1	0.500338066260987	0.898	0.000287315144462674	0.929514998330869	0.898	0.399303734083647	0.500025651549354	0.116	-1.96794740127126e-05	0.0704850016691306	0.116	-0.403548094806619	NA	NA	NA	NA	NA	NA	NA	NA	NA	NA	NA	NA
Maz	12	0.0428158496622096	0.762	0.000394610724264416	0.671068327130363	0.98	0.175473963800545	0.0420988987823604	0.038	-0.000304364155719647	0.328931672869536	0.024	-0.170120001908552	0.0428115078275586	0.742	0.000339774816397076	0.675609154817495	0.931	0.123285260998116	0.0429803815031112	0.746	0.000413335799563992	0.764338200209943	0.991	0.203672225403215
Hlx	4	0.125419228800276	0.683	0.000122537738517836	0.670394925116873	0.814	0.141234617952884	0.125154113595651	0.164	-0.000100882467377605	0.329605074883144	0.177	-0.149015072021375	NA	NA	NA	NA	NA	NA	NA	NA	NA	NA	NA	NA
Egr1	539	0.0490482355411091	1	0.0152815045118769	0.534691135165209	0.617	0.0035029892459435	0.0252562152928812	0.401	-0.000254906740057403	0.465308864834782	0.368	-0.00400156770029569	0.0374295672830541	0.99	0.0052385441170762	0.597255580096781	0.999	0.0378290102466244	0.0517158133061813	1	0.0158829462154565	0.587066617909109	0.901	0.0163221900148335
Etv3	3	0.166799947036677	0.237	-8.64317598738007e-05	0.458768541040681	0.375	-0.0634171157851952	0.166835382439549	0.446	-1.46789274874382e-05	0.541231458959306	0.618	0.0634807077788457	NA	NA	NA	NA	NA	NA	NA	NA	NA	NA	NA	NA
Pou3f2	13	0.0400619099630042	0.859	0.00073016814613739	0.662466368865254	0.95	0.142618034730565	0.0389509700104475	0.081	-0.000270602455530199	0.33753363113477	0.049	-0.136223989781283	0.0399225630233734	0.838	0.000602846252772092	0.664529200817775	0.928	0.112554644858943	0.0405982055566949	0.87	0.00119658409392156	0.712609335599124	0.973	0.149667267408204
Nr2f2	103	0.0207861473135673	0.993	0.00995669593986998	0.677769656274218	1	0.163961213436294	0.00823074103108338	0	-0.00194287806089255	0.322230343725708	0	-0.159493016566754	0.00978508907958397	0.142	-0.000605749972941511	0.482716241233779	0.055	-0.0338214610238405	0.0166846912948559	0.973	0.00568335935768296	0.664488128931298	1	0.133712309257841
Rorc	6	0.0842106814767503	0.811	0.000421619262495218	0.787437193919734	0.985	0.237657412707543	0.0835085364252584	0.021	-0.00015881163933161	0.212562806080262	0.02	-0.238364974877544	0.162798097895953	1	0.0790064243759328	0.903548941041798	1	0.328604989505855	0.121012254189835	0.997	0.0372001410675664	0.891870190167285	0.998	0.309463047764426
Hoxa11	3	0.500123016121377	1	0.333252632028216	0.686316592740949	0.838	0.182811084084471	0.166774056295865	0.137	-0.000109190442757784	0.313683407259035	0.146	-0.1941185354764	0.18457149669596	0.991	0.0177073076758423	0.612327307991924	0.883	0.0524474968601452	0.333443263625555	0.999	0.166565548409534	0.652851306020554	0.779	0.138566954420393
Twist2	29	0.0202587915602677	0.89	0.00116710373895705	0.684323279361265	0.999	0.146596595690043	0.0181789304877266	0.003	-0.000580794354434602	0.315676720638756	0.005	-0.147410046946347	0.0199020595571661	0.821	0.000675768766617384	0.655230046979366	0.951	0.0851159826705706	0.0215830478265177	0.934	0.00229407309596047	0.702856465373193	0.991	0.125869231947204
Meis1	16	0.0333866138205576	0.916	0.00110698184901149	0.71907511692274	0.993	0.196633101078565	0.0317427589229022	0	-0.000424758252140334	0.280924883077194	0.001	-0.19964416101939	0.033918286305515	0.9	0.00151189969495195	0.708319413954295	0.973	0.122057542712562	0.035524958089639	0.957	0.00311202582592994	0.768591319079876	0.998	0.18437559654481
Nfe2l2	72	0.0230696638566621	0.985	0.0116938296000329	0.56796104890418	0.928	0.0533171701704198	0.010114133011142	0.164	-0.000399015176242063	0.432038951095805	0.067	-0.0518341069320888	0.111862101767306	1	0.100509085384295	0.742790378664688	1	0.186188570676678	0.065815773991224	1	0.054174027278368	0.74562291979034	1	0.188718883253088
Ikzf1	32	0.0202660658915422	0.954	0.00257311249753503	0.781820135638543	1	0.248059001576067	0.016531640935695	0	-0.000824038144998818	0.218179864361447	0	-0.249332105501982	0.0203300518759337	0.97	0.00268222522335612	0.550642074219122	0.407	-0.0111601812493842	0.021276344059055	0.957	0.00345197375834981	0.734872003056724	1	0.162471493218191
Hoxa10	22	0.0250391527746966	0.887	0.000994312047789506	0.669334889857141	0.993	0.161550462617396	0.0234666470060735	0.004	-0.000536913877858883	0.330665110142859	0.003	-0.159452193309841	NA	NA	NA	NA	NA	NA	NA	NA	NA	NA	NA	NA
Foxm1	69	0.0336061258269427	1	0.0222261655939396	0.63621253819773	1	0.116161143388944	0.0102287717367675	0.115	-0.000585760641566133	0.363787461802323	0.001	-0.112237539428459	NA	NA	NA	NA	NA	NA	NA	NA	NA	NA	NA	NA
Pou3f3	3	0.16699887939085	0.674	0.000108890606997508	0.693136834072591	0.838	0.175315177819135	0.166773348726482	0.162	-8.5168299383348e-05	0.306863165927389	0.176	-0.177787316576894	0.172332331366907	0.984	0.0054757502230042	0.570388388101938	0.771	0.0544744916614999	0.169786277944605	0.968	0.0029026659643536	0.667477464587216	0.782	0.142318882052723
Etv1	9	0.0573255105464725	0.92	0.00119437552380578	0.556075038828709	0.697	0.0527302026515089	0.055953548556841	0.194	-0.000175306232287835	0.443924961171245	0.294	-0.0558073459175539	NA	NA	NA	NA	NA	NA	NA	NA	NA	NA	NA	NA
Fosl2	26	0.0247290405458724	0.934	0.00363221235400136	0.748907342657292	0.999	0.210948059293543	0.0199879319743574	0	-0.000535225422666239	0.251092657342644	0	-0.206170667567736	0.0274439591679708	0.98	0.00636663723839446	0.675919668566645	0.965	0.0918754958276142	0.0512355987973504	0.994	0.0299012783720584	0.773467341482008	1	0.173868411000758
Hes1	36	0.0216064968454195	0.973	0.00550214839764422	0.586702387397375	0.926	0.0703162319670784	0.0153161767638139	0.047	-0.000509924679808916	0.413297612602576	0.083	-0.0700335976560999	0.0169861226267198	0.861	0.000899029441756051	0.576430023459992	0.736	0.0316590235979923	0.0203097281702601	0.961	0.00396983426468392	0.660609269343876	0.984	0.106839750326471
Lhx2	18	0.0303262632720034	0.897	0.00129201305472637	0.700185079122571	0.99	0.169880361461077	0.0283449318186465	0.007	-0.000445183300411999	0.299814920877331	0.014	-0.178390554070667	0.0324198225593512	0.97	0.00342681809022137	0.505125471978286	0.17	-0.0628009524415408	0.0348610529254467	0.975	0.00577921974483384	0.605651542149203	0.695	0.0304962931144436
Mecom	1	0.500025507601265	0.08	-3.36751755485309e-05	0.0652391625733225	0.08	-0.531904239591778	0.50036523009496	0.92	0.000326734477547386	0.934760837426677	0.92	0.554127521579475	NA	NA	NA	NA	NA	NA	NA	NA	NA	NA	NA	NA
Nhlh1	1	0.500027852049911	0.176	-2.82174764779652e-05	0.143926749010444	0.176	-0.430850302827984	0.500165617754223	0.832	0.000123514236899935	0.856073250989556	0.832	0.42236158138204	NA	NA	NA	NA	NA	NA	NA	NA	NA	NA	NA	NA
Hnf1a	78	0.0108288926983257	0.586	0.000160579221880709	0.554094439289703	0.823	0.0302689165770766	0.0100532905044286	0.308	-0.000273870502636581	0.445905560710267	0.201	-0.0278685989484283	0.00983054341975932	0.009	-0.00101754477676517	0.468625581132787	0.003	-0.083477849452857	0.0102346891642175	0.107	-0.000656431870830556	0.511775455701367	0.107	-0.0408581741508058
Sox4	18	0.0302228892042783	0.933	0.00133397011564615	0.669169742480102	0.992	0.163468881252347	0.0283709434301942	0.005	-0.000468984956122912	0.33083025751982	0.016	-0.166371017351782	0.0303469619611448	0.94	0.00144782382395785	0.527789709812974	0.385	-0.022192922447009	0.0307838256060226	0.943	0.00181528354756949	0.654387276738297	0.94	0.109851618514261
Sp9	1	0.500048976393378	0.46	-4.80740206998398e-06	0.513186131909009	0.46	-0.0435166197720445	0.500046459765843	0.542	4.05274316361837e-06	0.486813868090991	0.542	0.0490485955458058	0.500831946755408	0.966	0.000776938228919555	0.971386332204683	0.966	0.404811865134246	0.500304506699147	0.898	0.000249187757001446	0.921741618579808	0.898	0.352734989746769
Foxi1	3	0.167052574076058	0.765	0.000172068019979543	0.702659735139357	0.835	0.161650848158203	0.166773479931882	0.172	-5.72797206745412e-05	0.297340264860653	0.146	-0.16523584680689	NA	NA	NA	NA	NA	NA	NA	NA	NA	NA	NA	NA
Prdm16	3	0.166955656165761	0.637	7.53575892345204e-05	0.751927632311091	0.893	0.233326974133922	0.166761515772895	0.08	-0.000107169441410038	0.248072367688907	0.087	-0.252309184273704	NA	NA	NA	NA	NA	NA	NA	NA	NA	NA	NA	NA
Esr1	154	0.0123423986012738	0.681	0.000538018613998895	0.539156318316527	0.714	0.0149970489732688	0.010220104782155	0.171	-0.000630564800273032	0.460843681683415	0.288	-0.0137330362757925	0.020672794679182	1	0.00800007570449061	0.638696070455307	0.999	0.0654147627449829	0.0223214513772243	1	0.00945840174238871	0.65557650458679	1	0.0718258370184214
Batf2	5	0.101110255889385	0.855	0.000717082602526953	0.814691151919855	0.974	0.259026949678079	0.100142063420507	0.02	-0.00013175068502419	0.185308848080135	0.023	-0.254013832578049	NA	NA	NA	NA	NA	NA	NA	NA	NA	NA	NA	NA
Etv5	14	0.0371457999442962	0.816	0.000552605079945374	0.655284541761002	0.956	0.147872753797134	0.0361894134700529	0.015	-0.000324634697025497	0.344715458239005	0.03	-0.147489297303203	0.0364043247929526	0.22	-0.000162757454375211	0.405541883674642	0.018	-0.138574359883305	0.0366678321722325	0.539	4.60383704026165e-05	0.556979930739158	0.59	0.0165312355138592
Hmbox1	1	0.500074008288928	0.654	2.6918065586079e-05	0.677857790071057	0.654	0.18417664170919	0.500035174111854	0.353	-1.64738177450552e-05	0.322142209928943	0.353	-0.226787162001049	NA	NA	NA	NA	NA	NA	NA	NA	NA	NA	NA	NA
Nr0b2	23	0.0227752772986027	0.134	-0.000308643225540903	0.463247824218866	0.234	-0.0421602346294651	0.0234734108238825	0.737	0.000379978109467296	0.536752175781117	0.767	0.0470224022948093	NA	NA	NA	NA	NA	NA	NA	NA	NA	NA	NA	NA
Foxp3	24	0.123705379162357	1	0.101238351346683	0.622626834081232	0.882	0.071554035774444	0.0220200919830591	0.457	-4.27576415435102e-05	0.377373165918691	0.096	-0.0759144546293706	0.0266248732698534	0.977	0.0042246153742609	0.784879372354316	1	0.229427754702565	0.0756772465978156	1	0.0531522510895374	0.744320713580865	0.999	0.172269367261815
Klf16	3	0.167170090817459	0.807	0.00028639881161216	0.737603535714839	0.881	0.234924722977349	0.166766421744208	0.114	-9.59855346751859e-05	0.262396464285124	0.111	-0.239781561501433	NA	NA	NA	NA	NA	NA	NA	NA	NA	NA	NA	NA
Sox2	98	0.034064241034823	1	0.023058718962462	0.752328576121851	1	0.228267926564994	0.00789578616417903	0	-0.00198670948750014	0.247671423878098	0	-0.229506892350643	0.0207055768324984	0.985	0.0093224743323261	0.711105983213414	1	0.135488370319358	0.0410013806684745	1	0.0291722954621401	0.810095646154131	1	0.231887535102172
Zbtb33	6	0.0839356862196373	0.764	0.000228125939093188	0.709994911912453	0.963	0.216196018571515	0.0835310174505589	0.04	-0.000185054781633165	0.290005088087514	0.054	-0.203364497869336	NA	NA	NA	NA	NA	NA	NA	NA	NA	NA	NA	NA
Hoxb13	1	0.500029856093629	0.256	-1.95412760302105e-05	0.201392531832705	0.256	-0.315942581906624	0.500118371212121	0.752	7.2740363293744e-05	0.798607468167295	0.752	0.321116886832944	NA	NA	NA	NA	NA	NA	NA	NA	NA	NA	NA	NA
Ddit3	24	0.0515810065172176	0.996	0.0292532164760575	0.677046532352968	0.995	0.170599398453144	0.0219329777061961	0.19	-0.000271481678716778	0.322953467646941	0.002	-0.171826760877154	NA	NA	NA	NA	NA	NA	NA	NA	NA	NA	NA	NA
E4f1	2	0.250063988501011	0.164	-6.39783767287794e-05	0.231543304082411	0.161	-0.254089565051507	0.25030849038722	0.774	0.00017064947887413	0.768456695917589	0.861	0.257785673407096	NA	NA	NA	NA	NA	NA	NA	NA	NA	NA	NA	NA
Olig1	2	0.250323762407624	0.773	0.000186121613695467	0.572896795116368	0.63	0.0635492178557802	0.250130908969821	0.512	4.91548321723823e-06	0.427103204883632	0.39	-0.060008107592522	NA	NA	NA	NA	NA	NA	NA	NA	NA	NA	NA	NA
Hesx1	6	0.0844443311651687	0.883	0.00070211462348814	0.388062074667665	0.071	-0.162580296381102	0.0838853943395514	0.784	0.000264488965743714	0.611937925332189	0.929	0.166050531069027	NA	NA	NA	NA	NA	NA	NA	NA	NA	NA	NA	NA
Lhx4	5	0.100161478312317	0.021	-0.000187026843153387	0.276250894347728	0.031	-0.254731695683235	0.100455192902227	0.695	0.000160159240156624	0.723749105652277	0.964	0.255468638206594	NA	NA	NA	NA	NA	NA	NA	NA	NA	NA	NA	NA
Msc	13	0.0390532199464351	0.118	-0.00023829587807872	0.438168263954375	0.075	-0.110823077290112	0.0395046863113979	0.814	0.000412598419639858	0.561831736045543	0.926	0.111591133493131	NA	NA	NA	NA	NA	NA	NA	NA	NA	NA	NA	NA
Stat6	68	0.0137438522690583	0.966	0.0025191186325844	0.686741206864621	1	0.174242754704098	0.00951422116451898	0	-0.00133106719600113	0.313258793135483	0	-0.173883585584262	0.0221886236340404	0.988	0.0103870821524105	0.676154336483418	0.999	0.104526656610387	0.0211450022547371	0.98	0.0093512777584737	0.757949562946443	1	0.188022395830419
Mkx	4	0.125494579103284	0.762	0.000213341472106665	0.620158828579606	0.751	0.103316083182286	0.125173589908373	0.23	-0.000107795656051873	0.379841171420398	0.238	-0.123849327482592	NA	NA	NA	NA	NA	NA	NA	NA	NA	NA	NA	NA
Hoxa3	1	0.501026694045175	0.965	0.000977592544295525	0.976822929085793	0.965	0.462396871572321	0.50002440929506	0.03	-2.37027659094613e-05	0.0231770709142067	0.03	-0.481258047594067	NA	NA	NA	NA	NA	NA	NA	NA	NA	NA	NA	NA
Tcf7	16	0.0420166366416178	0.989	0.00979215453591589	0.697071561515829	0.995	0.188912319843611	0.0319281203051384	0.16	-0.000210328611754511	0.302928438484305	0.009	-0.188643874677841	0.0323022928137355	0.506	8.68084815019293e-06	0.502781390188111	0.223	-0.0536390724920581	0.0396117040942092	0.989	0.00727661296460715	0.662048415576931	0.946	0.108750119308964
Sox18	2	0.250085731645666	0.199	-6.90856798909456e-05	0.439550743990843	0.283	-0.120016215185044	0.250109830819908	0.564	1.18047536764587e-05	0.560449256009157	0.718	0.135372949256009	NA	NA	NA	NA	NA	NA	NA	NA	NA	NA	NA	NA
Foxn1	2	0.250610559859395	0.905	0.000478390122054584	0.754339946585273	0.857	0.225867989317055	0.250068149214334	0.191	-3.63273710782819e-05	0.245660053414727	0.162	-0.216711178939336	NA	NA	NA	NA	NA	NA	NA	NA	NA	NA	NA	NA
Scx	1	0.5008038585209	0.966	0.000745729124668304	0.970384853831847	0.966	0.380537936954552	0.500024571232002	0.052	-1.60595092449922e-05	0.029615146168153	0.052	-0.383566216796223	NA	NA	NA	NA	NA	NA	NA	NA	NA	NA	NA	NA
Pou6f2	1	0.500145011600928	0.811	8.94897409442486e-05	0.835614478515904	0.811	0.265034097954123	0.500028533926839	0.189	-1.6751827749073e-05	0.164385521484096	0.189	-0.309122991082074	NA	NA	NA	NA	NA	NA	NA	NA	NA	NA	NA	NA
Smarcc1	3	0.166909700234389	0.58	4.11088938068738e-05	0.646571596635968	0.775	0.149989666300938	0.166779281478401	0.165	-9.30153380044596e-05	0.353428403364003	0.224	-0.136349183637822	NA	NA	NA	NA	NA	NA	NA	NA	NA	NA	NA	NA
Zic1	8	0.104600357409186	1	0.041546423081437	0.505581528480035	0.46	-0.00959474286805639	0.0632114309793948	0.732	0.000222677161311385	0.494418471519879	0.538	0.0100867045129558	NA	NA	NA	NA	NA	NA	NA	NA	NA	NA	NA	NA
Tbx1	25	0.0293499695857946	0.99	0.00760101357071795	0.634117927906347	0.874	0.064816423967455	0.0211220567952956	0.518	1.48826381303306e-05	0.365882072093568	0.137	-0.0618123657197276	NA	NA	NA	NA	NA	NA	NA	NA	NA	NA	NA	NA
Pou4f3	1	0.500037644932992	0.318	-1.92934662930355e-05	0.36663646335066	0.318	-0.21462635318804	0.500065027962024	0.654	2.04487720490976e-05	0.633363536649339	0.654	0.168200677190138	NA	NA	NA	NA	NA	NA	NA	NA	NA	NA	NA	NA
Pax1	2	0.250105790748407	0.304	-4.39032161702602e-05	0.490986264784433	0.366	-0.0850581838992751	0.2501107448477	0.546	6.01199835020827e-06	0.509013735215567	0.578	0.0437571537581076	NA	NA	NA	NA	NA	NA	NA	NA	NA	NA	NA	NA
Pou4f1	20	0.0281869141027843	0.954	0.00194063771484697	0.720606205250725	1	0.186920047732796	0.0256996666397039	0.032	-0.000375067920855423	0.279393794749427	0.001	-0.186066825775623	NA	NA	NA	NA	NA	NA	NA	NA	NA	NA	NA	NA
Erg	40	0.0338149021909372	0.999	0.0185567450517522	0.722812947921635	1	0.171220138557087	0.0137910072342888	0.004	-0.000711700634176912	0.277187052078362	0.001	-0.170199474438599	0.0150042418835253	0.549	7.56634940595018e-05	0.586426182513087	0.755	0.0286860965121501	0.0269100331088964	0.982	0.0115934444051798	0.697614667940825	0.995	0.11867176301966
Mafa	11	0.047341189039348	0.914	0.00113450467245371	0.754394944241849	0.993	0.224995554090498	0.0457809911869791	0.009	-0.000276154048970564	0.245605055758244	0.009	-0.221120022207789	0.0623825763550817	0.991	0.0162251720780782	0.798945126632521	0.999	0.27770343831464	0.0726612236273036	0.997	0.0264625829931128	0.784761590811698	0.999	0.242636055675991
Sox17	16	0.0348952159689714	0.927	0.00241087490873376	0.735960317839029	0.993	0.175047127040157	0.0317282210039318	0.002	-0.000331025021838391	0.26403968216092	0.007	-0.175212668225643	0.0343876602677864	0.958	0.00207082066434359	0.693783108237144	0.972	0.132992954805838	0.0381447952816668	0.971	0.00570307180598821	0.739989978047141	0.992	0.156304434714192
Prdm8	1	0.500051626226123	0.484	-1.25594682509611e-06	0.538175401783585	0.484	-0.0109685726548714	0.500044302675882	0.5	-2.16319608892235e-08	0.461824598216415	0.5	-0.000262291954790328	NA	NA	NA	NA	NA	NA	NA	NA	NA	NA	NA	NA
Foxa3	11	0.0463725789812205	0.724	0.000205298516206161	0.538423502162334	0.471	-0.00602691835570868	0.0465060439218793	0.808	0.000435138499534166	0.461576497837746	0.485	-0.00382131347354053	0.0473162397638078	0.918	0.00108551042935118	0.583992990644094	0.684	0.0375549232484447	0.0467061701755268	0.831	0.000511715197289084	0.673921812716582	0.929	0.118970370723783
Ahr	58	0.0136748607151675	0.911	0.00166928360324166	0.589268989262031	0.975	0.0778005698757093	0.0108949340045262	0.015	-0.000801771403046271	0.410731010737913	0.026	-0.0771583054112118	NA	NA	NA	NA	NA	NA	NA	NA	NA	NA	NA	NA
Tal1	284	0.0423145485596561	1	0.0228044331826519	0.686754871294949	1	0.123464719964443	0.0109403907672712	0	-0.00311557194681853	0.313245128705134	0	-0.122407837239043	NA	NA	NA	NA	NA	NA	NA	NA	NA	NA	NA	NA
Arid3a	6	0.0835713222403899	0.146	-0.000157265471206494	0.39184633975705	0.21	-0.110876582077206	0.0837653538831687	0.573	4.96394480945378e-05	0.608153660242906	0.805	0.116521179164267	0.0841015110036109	0.832	0.000350372092989493	0.505310691343906	0.329	-0.0499984099726243	0.0837686112244668	0.544	2.79481636810686e-05	0.455630286840972	0.25	-0.0800459517903565
Rela	422	0.0507677919298341	1	0.0263428427276104	0.65788243364052	1	0.147150943300488	0.015226735683837	0	-0.00655337251897439	0.342117566359475	0	-0.147682584852754	0.0960996944593133	1	0.0676636171615986	0.662380628596385	1	0.0887839085825887	0.111745139829518	1	0.0825674958853781	0.733165645207559	1	0.159344332585723
Pbrm1	1	0.500131544330439	0.761	8.02359477257708e-05	0.818780103962993	0.761	0.283466068958939	0.500029120559115	0.227	-1.5189972198737e-05	0.181219896037007	0.227	-0.280700081072059	NA	NA	NA	NA	NA	NA	NA	NA	NA	NA	NA	NA
Aff4	1	0.500067704807041	0.584	1.32296734841608e-05	0.6478611283323	0.584	0.0855310219848349	0.500036802590902	0.399	-8.7596607346585e-06	0.3521388716677	0.399	-0.12456483380228	NA	NA	NA	NA	NA	NA	NA	NA	NA	NA	NA	NA
Hoxa9	17	0.0330709662326421	0.961	0.00261292681521561	0.599832678740469	0.888	0.0905556132633882	0.0305053644677921	0.613	0.00013052726420943	0.400167321259644	0.104	-0.0933293281040742	0.0311455130801414	0.84	0.000639393370475527	0.724301728518458	0.997	0.169715273118273	0.0329265922494656	0.976	0.00237414173535377	0.716537853627622	0.99	0.159551769927668
Gabpa	27	0.0203924922246458	0.752	0.000335617092464914	0.582160396561448	0.916	0.0847971831833211	0.0210651305989769	0.909	0.00104368682753357	0.417839603438636	0.066	-0.0828315303796287	0.0201084497155738	0.684	0.000142362684827136	0.5496656710189	0.654	0.0222159441588473	0.0203156162346389	0.734	0.000295720518462265	0.628508420563153	0.973	0.109827202937172
Hsf4	5	0.100279218787035	0.339	-6.45196963417333e-05	0.515659432387256	0.451	-0.0145242070116979	0.100339080070774	0.577	4.59626921632122e-05	0.484340567612673	0.57	0.0208299546864076	NA	NA	NA	NA	NA	NA	NA	NA	NA	NA	NA	NA
Zeb2	12	0.042905948425958	0.786	0.000461554174712941	0.648471546267097	0.932	0.129361898399964	0.0421007117183734	0.045	-0.000275056706068484	0.351528453732842	0.065	-0.136729808823981	NA	NA	NA	NA	NA	NA	NA	NA	NA	NA	NA	NA
Ppard	18	0.0290556196805531	0.642	0.000184105334736086	0.482672033430902	0.364	-0.024049679691157	0.0296311734934717	0.873	0.000805260899846377	0.517327966569171	0.605	0.0223765432099408	0.0798768170948948	1	0.0509431079279035	0.770606624665893	1	0.232510288065834	0.107960235508555	1	0.079002519187508	0.737778944465573	1	0.207112288405185
Hmgb2	3	0.167084264066355	0.774	0.000214335885096784	0.690561358324998	0.868	0.201252762277191	0.166779174687623	0.146	-0.0001088032146212	0.309438641675	0.137	-0.194082764979963	NA	NA	NA	NA	NA	NA	NA	NA	NA	NA	NA	NA
Hoxb1	4	0.125245898958407	0.393	-4.35812000039726e-05	0.595905275207479	0.673	0.0689628446055465	0.125160113858052	0.263	-7.58030767275542e-05	0.404094724792521	0.361	-0.0552978632071037	NA	NA	NA	NA	NA	NA	NA	NA	NA	NA	NA	NA
Grhl3	1	0.538461538461538	0.999	0.0384047039997721	0.999427726644094	0.999	0.418927941246602	0.500023857238286	0.001	-2.08295076250531e-05	0.000572273355906372	0.001	-0.465878201154085	NA	NA	NA	NA	NA	NA	NA	NA	NA	NA	NA	NA
Cdx1	12	0.0431741630949984	0.881	0.000747892903552691	0.50959458599744	0.489	-0.0036412109933327	0.0425082330670593	0.614	9.67458911048519e-05	0.490405414002605	0.502	0.000207756783428548	NA	NA	NA	NA	NA	NA	NA	NA	NA	NA	NA	NA
Foxl2	30	0.0180353970769119	0.049	-0.00062986557320362	0.512123527539009	0.297	-0.0312941738299984	0.0179598253457181	0.244	-0.000230853355365764	0.487876472460999	0.753	0.0378251353072264	0.0186735270335504	0.591	0.000116798633286324	0.590765679719799	0.724	0.0322277936962421	0.0182799456990801	0.137	-0.000440460693840256	0.540518147086953	0.268	-0.0270757720471116
Kmt2c	1	0.500053943251699	0.498	-4.97249791009402e-07	0.558014211455005	0.498	-0.00402975821450713	0.500042727738848	0.49	-1.00540024428053e-06	0.441985788544995	0.49	-0.012828461061567	NA	NA	NA	NA	NA	NA	NA	NA	NA	NA	NA	NA
Atf5	7	0.0717029067920246	0.101	-0.000232894082701579	0.328687960420066	0.071	-0.183476329042326	0.0721079349096765	0.748	0.000242792485692006	0.671312039579929	0.932	0.179741858103713	NA	NA	NA	NA	NA	NA	NA	NA	NA	NA	NA	NA
Jun	276	0.044714075809357	1	0.0264110290405886	0.649913053282961	1	0.131675252786291	0.0110548743783975	0	-0.00388226521349911	0.35008694671703	0	-0.130395126081502	0.034991235586437	1	0.0153881543675335	0.646003602528513	1	0.0640583351892738	0.0548542398732062	1	0.0339140966227216	0.710809371336316	1	0.126617776208976
Foxf2	5	0.107407086803507	0.979	0.00701214319981174	0.789830670164712	0.956	0.228037204865423	0.100541719595365	0.777	0.000288411546580034	0.210169329835486	0.037	-0.227669926067115	NA	NA	NA	NA	NA	NA	NA	NA	NA	NA	NA	NA
Pbx2	7	0.0718043456395367	0.36	-6.69053432418715e-05	0.557506082144732	0.684	0.059734498197504	0.0717145554185342	0.132	-0.00017111104342489	0.442493917855271	0.279	-0.0678610613257404	NA	NA	NA	NA	NA	NA	NA	NA	NA	NA	NA	NA
Sp2	18	0.0286495556095328	0.268	-0.000198163980571035	0.498143905646761	0.524	0.00432072249798243	0.0286124235881665	0.194	-0.000237064131520057	0.501856094353185	0.439	-0.0114971787366377	NA	NA	NA	NA	NA	NA	NA	NA	NA	NA	NA	NA
Sall3	2	0.250227350653804	0.675	6.9157942630349e-05	0.749618466234262	0.817	0.224437237695536	0.250064789789108	0.171	-6.21593792729525e-05	0.250381533765738	0.18	-0.223030331934376	NA	NA	NA	NA	NA	NA	NA	NA	NA	NA	NA	NA
Srebf1	70	0.0117793148586707	0.81	0.000692566275977829	0.592777853725198	0.991	0.081747436773722	0.00970962076310714	0.001	-0.00107942722235278	0.407222146274778	0.008	-0.0862706766917223	0.0363554508400995	1	0.0251796629075658	0.663424470266545	1	0.106749829118237	0.0393661197647308	1	0.0280635680725564	0.675787423103123	1	0.126572795625378
Phox2b	9	0.056590848602619	0.851	0.000455853232091824	0.716897518672257	0.977	0.200244899257406	0.055877761909148	0.077	-0.000253632811003192	0.283102481327753	0.029	-0.19303839405454	NA	NA	NA	NA	NA	NA	NA	NA	NA	NA	NA	NA
Rreb1	1	0.500028392958546	0.186	-1.73445656841409e-05	0.160236539653775	0.186	-0.318470122561877	0.500148765248438	0.824	0.000101754525334452	0.839763460346225	0.824	0.346940722018217	NA	NA	NA	NA	NA	NA	NA	NA	NA	NA	NA	NA
Clock	23	0.0227923693721583	0.187	-0.000238372731180055	0.454743960430156	0.228	-0.0475215917606132	0.0230390428956384	0.468	-3.52311884559836e-05	0.545256039569821	0.768	0.0454521867819058	0.0952487064543896	1	0.0719905698914771	0.739717838603115	1	0.179883598564583	0.0401348284161186	0.996	0.0168517543212201	0.729200611896432	1	0.165988280982641
Dlx5	15	0.0368478953490967	0.94	0.00254169544357764	0.755253320607581	0.999	0.232412312097276	0.0337739934197178	0.002	-0.000399645868166869	0.24474667939236	0.002	-0.220100214745892	0.0382356956482943	0.991	0.00389713281517045	0.692969060685491	0.974	0.130244174023646	0.0578781950764217	0.998	0.0234870495565425	0.779082160184468	0.999	0.207514515231035
Otx1	4	0.126049023814141	0.863	0.000723093818612575	0.827291805780792	0.964	0.25812028999332	0.125113292324619	0.018	-0.000116809681128288	0.172708194219212	0.019	-0.266431365067257	NA	NA	NA	NA	NA	NA	NA	NA	NA	NA	NA	NA
Stat5b	67	0.0118578714422237	0.832	0.000841300222528018	0.537936067164558	0.842	0.0403969722263523	0.0103800004257355	0.06	-0.00075840184595154	0.462063932835458	0.128	-0.0418992917534276	0.0842871848227797	1	0.0725034130418085	0.691759591746047	1	0.123862282140388	0.0345904385214012	1	0.0229546778877526	0.687785299689266	1	0.129895301752818
Pax5	34	0.0681535505689466	1	0.0512988842140602	0.616096113646055	0.957	0.0885517346984533	0.0166436303526498	0.543	5.3973085989218e-05	0.383903886353932	0.035	-0.088835161500595	0.0188948942278851	0.952	0.00210833279737611	0.658461923172044	0.989	0.10486335105306	0.0800999188304121	1	0.0632119710672512	0.660726527905897	0.986	0.104459107869452
Smad1	37	0.0164597338188835	0.87	0.000850407517198015	0.62373260376413	0.99	0.121699734416446	0.0148438966547042	0	-0.000703175844828305	0.376267396235864	0.007	-0.123506657663277	NA	NA	NA	NA	NA	NA	NA	NA	NA	NA	NA	NA
Sub1	2	0.250067622110104	0.18	-7.47149451029716e-05	0.292755627623045	0.189	-0.212943533002671	0.25016566478147	0.586	2.76346554607398e-05	0.707244372376955	0.776	0.207089374284624	NA	NA	NA	NA	NA	NA	NA	NA	NA	NA	NA	NA
Nr1h3	30	0.020118482259375	0.947	0.00157051997376687	0.668081821076178	0.998	0.154056033110531	0.0177957640702399	0.026	-0.000546285372331305	0.331918178923934	0.003	-0.152952881247984	NA	NA	NA	NA	NA	NA	NA	NA	NA	NA	NA	NA
Dbx1	1	0.50002773002052	0.174	-2.47772005252944e-05	0.140159282750727	0.174	-0.405765654060756	0.500170068027211	0.814	0.000126525390722332	0.859840717249273	0.814	0.407410939958987	NA	NA	NA	NA	NA	NA	NA	NA	NA	NA	NA	NA
Tgif1	2	0.281413505559189	0.997	0.0312626203813477	0.926769362838611	0.986	0.408264975200305	0.25005177334289	0.03	-6.92289482761566e-05	0.0732306371613888	0.029	-0.402291587180465	0.250058852688442	0.024	-9.67389089706616e-05	0.205742083174361	0.033	-0.35674599389546	0.257107180154032	0.985	0.00694197138677799	0.814741510873712	0.866	0.226762209080504
Ncor1	25	0.0218659094363377	0.772	0.000418090201392104	0.544169968966375	0.711	0.0338677488660947	0.0210788648432469	0.14	-0.000341269120411689	0.455830031033637	0.294	-0.0362043447123733	NA	NA	NA	NA	NA	NA	NA	NA	NA	NA	NA	NA
E2f4	76	0.0170400065268255	0.973	0.00617772527617295	0.536263243540092	0.878	0.043692661705971	0.011054431982009	0.556	0.000141436092568918	0.46373675645991	0.129	-0.0431199085106653	0.0608377204854898	1	0.049888407539156	0.800122989223842	1	0.250927614575871	0.0753523679025475	1	0.0643042934151755	0.732354541469868	1	0.194732465376516
Fos	129	0.0287989113764968	0.998	0.0168716791894069	0.678068610286264	1	0.158687277500452	0.00796935476147791	0	-0.00207237990231872	0.321931389713703	0	-0.156938897648442	0.0144826655558072	0.92	0.00233930282577341	0.623900823101751	0.959	0.0417275279906314	0.0250508366922999	0.998	0.0121449222975004	0.713074146853483	1	0.127698123369645
Hhex	15	0.0406215420940929	0.991	0.00638665427033756	0.740863755666823	1	0.233166308756736	0.0337983098940264	0.002	-0.000444999826381486	0.259136244333096	0.002	-0.22779845701105	NA	NA	NA	NA	NA	NA	NA	NA	NA	NA	NA	NA
Mlx	1	0.500026028110359	0.115	-1.61927081903102e-05	0.0839334255329296	0.115	-0.351351995803329	0.500283929585463	0.886	0.000230853846233559	0.916066574467071	0.886	0.365277314130383	NA	NA	NA	NA	NA	NA	NA	NA	NA	NA	NA	NA
Cebpg	7	0.0797455749861835	0.988	0.00785092469445192	0.807408972270856	0.998	0.310131456102917	0.0716294539935846	0.002	-0.000226961732284536	0.192591027729131	0.004	-0.309024062804537	0.0722905038227476	0.799	0.00038013179809808	0.612756489324732	0.769	0.0790014379076091	0.0767237154931894	0.977	0.0047978296134268	0.779277775127597	0.987	0.257784123046719
Nr1i2	155	0.014023622682676	0.963	0.00245935094412802	0.612910354660494	1	0.0742367864365884	0.00907769874566732	0.009	-0.00116985900403033	0.387089645339508	0.001	-0.0750897693195782	0.0136884230660506	0.809	0.000959318423012074	0.596350801608637	0.88	0.0261112101229741	0.0148313131796648	0.962	0.00237998483789343	0.63094945487513	1	0.0605219560955773
Zfhx3	4	0.125356595688456	0.594	7.50303455851753e-05	0.618262901841096	0.752	0.107572975293349	0.125207802086757	0.352	-4.9985124911972e-05	0.381737098158926	0.257	-0.112241247734432	NA	NA	NA	NA	NA	NA	NA	NA	NA	NA	NA	NA
Mef2d	16	0.0321769200517588	0.452	-4.27611591309537e-05	0.564274720816982	0.785	0.0573712059749873	0.0319045410081555	0.102	-0.000251246336484774	0.435725279182947	0.219	-0.0591951417390117	0.0412685535633075	0.994	0.00899824265120306	0.631991505201825	0.868	0.0750900782666487	0.034337216076639	0.959	0.00205336262125885	0.658093323470452	0.935	0.11408173857024
Foxn4	3	0.167886791394216	0.907	0.000982254605317034	0.9417020397132	0.998	0.391376925645083	0.166742580387881	0.001	-0.000107251349123427	0.0582979602867999	0.001	-0.412918713533986	NA	NA	NA	NA	NA	NA	NA	NA	NA	NA	NA	NA
Irf9	24	0.178830043625292	1	0.156525398304667	0.754447945510569	1	0.253996387536104	0.021545914468332	0	-0.000619874112121083	0.24555205448926	0	-0.249915457207461	NA	NA	NA	NA	NA	NA	NA	NA	NA	NA	NA	NA
Myf5	12	0.0465121032065333	0.969	0.00408341462267545	0.800728441008963	0.999	0.262382900722078	0.0420014071075053	0	-0.000256703707988741	0.199271558991003	0	-0.253636240735399	0.043418993703778	0.925	0.00097724417673372	0.792263097623785	0.999	0.232580239844756	0.0460388914752098	0.975	0.00354316288749557	0.83245459172313	0.999	0.265688122276303
Mlxipl	12	0.04411643780217	0.942	0.00159556773034852	0.778044183605288	0.999	0.23061400578936	0.0420093620012738	0.001	-0.000314503979121028	0.2219558163947	0.001	-0.234288020485407	NA	NA	NA	NA	NA	NA	NA	NA	NA	NA	NA	NA
Id3	12	0.0436690032975432	0.856	0.00110006476287911	0.660551261252463	0.939	0.13375361834765	0.0421430056583363	0.139	-0.000219563783644412	0.339448738747313	0.063	-0.144256767503244	NA	NA	NA	NA	NA	NA	NA	NA	NA	NA	NA	NA
Tfe3	4	0.125219969938066	0.353	-6.17389753456155e-05	0.54600305256129	0.596	0.0373342554612183	0.125180377193451	0.269	-7.70013120995616e-05	0.453996947438712	0.396	-0.0457824573118473	0.125369940495768	0.643	8.66446900791851e-05	0.74209434322236	0.916	0.191375321949816	0.125282804996298	0.479	-9.11460513988716e-06	0.649670895735956	0.751	0.107865114948005
Mef2b	1	0.500060096153846	0.578	1.0767012646351e-05	0.603271496017931	0.578	0.0866040345271593	0.500039522567386	0.436	-5.0407818537046e-06	0.396728503982069	0.436	-0.0682435976918309	NA	NA	NA	NA	NA	NA	NA	NA	NA	NA	NA	NA
Ehf	4	0.125244925774142	0.366	-5.33607370494793e-05	0.494073738433654	0.346	-0.0525493656396096	0.125219489072824	0.545	1.98217046434024e-05	0.505926261566355	0.669	0.0615937708671239	0.125166905102527	0.206	-0.000103788636479391	0.280501764761996	0.072	-0.243459648955452	0.125168882992991	0.117	-0.000133740076902339	0.387973385481255	0.112	-0.183845273299634
Rfx4	2	0.250621145186721	0.894	0.000481317739213782	0.739388592140404	0.82	0.225915681037772	0.250070693290859	0.217	-5.17002161997682e-05	0.260611407859596	0.183	-0.227107974055704	NA	NA	NA	NA	NA	NA	NA	NA	NA	NA	NA	NA
Npas1	1	0.500047152018106	0.438	-5.16018167118215e-06	0.494348800610425	0.438	-0.0498831608565024	0.500048229960451	0.549	4.52748154944338e-06	0.505651199389575	0.549	0.0512184653536173	NA	NA	NA	NA	NA	NA	NA	NA	NA	NA	NA	NA
Rere	1	0.500064119004873	0.6	1.46090825090539e-05	0.628165386999857	0.6	0.10973341599504	0.500037956426023	0.397	-9.63561640277e-06	0.371834613000143	0.397	-0.127187753350184	NA	NA	NA	NA	NA	NA	NA	NA	NA	NA	NA	NA
Pias1	8	0.0632837960861639	0.782	0.000261965987915003	0.557395525236163	0.711	0.0557139108864037	0.0632994011096229	0.784	0.000297521471026088	0.442604474763855	0.287	-0.0615399293960192	NA	NA	NA	NA	NA	NA	NA	NA	NA	NA	NA	NA
Hlf	3	0.333417095799068	0.999	0.166537474728831	0.551008728001165	0.592	0.0423681658479136	0.166832535287529	0.394	-3.11593689150125e-05	0.448991271998917	0.412	-0.0464619004466757	0.166884313572016	0.487	-7.42979132808963e-06	0.577828651372782	0.576	0.0327101317944055	0.250089588774676	0.997	0.0831867299289664	0.533346051732144	0.43	-0.0322411408403313
Klf10	10	0.0534901614203485	0.955	0.00280416595120825	0.592280534351162	0.805	0.076886927480882	0.0504219651375301	0.199	-0.000157929474795551	0.407719465648794	0.222	-0.0763287213741303	NA	NA	NA	NA	NA	NA	NA	NA	NA	NA	NA	NA
Rarg	30	0.0229409083495315	0.989	0.00451322439851751	0.697336835402797	1	0.196099968163051	0.0176021587085721	0	-0.000819574395012068	0.302663164597273	0	-0.20124562241323	NA	NA	NA	NA	NA	NA	NA	NA	NA	NA	NA	NA
Bhlhe41	2	0.250060022672179	0.095	-7.89120637249563e-05	0.204049027088897	0.103	-0.301554750095383	0.250240352554518	0.71	0.000104561545116066	0.795950972911103	0.897	0.288177222434185	0.250205151394811	0.634	5.31268085655623e-05	0.746923884013735	0.839	0.204549790156429	0.250091293735152	0.253	-5.61477796707233e-05	0.450567531476536	0.319	-0.104194486837085
Nr2c1	4	0.125475927782262	0.759	0.000217004779650587	0.734617952876095	0.937	0.24368620623868	0.125128304881487	0.048	-0.00014352560916997	0.265382047123915	0.055	-0.248342554612239	NA	NA	NA	NA	NA	NA	NA	NA	NA	NA	NA	NA
Hoxa5	8	0.0632970886421276	0.734	0.000228331052855024	0.538659240530463	0.522	0.0059095029100289	0.0640487771964552	0.92	0.00106855720532216	0.461340759469466	0.464	-0.0125837825589376	NA	NA	NA	NA	NA	NA	NA	NA	NA	NA	NA	NA
Sox8	12	0.128040266715329	1	0.0856099629178165	0.814692877819173	1	0.307181823965462	0.0420000769127971	0	-0.000364199256141506	0.185307122180871	0	-0.305175827846169	NA	NA	NA	NA	NA	NA	NA	NA	NA	NA	NA	NA
Maff	2	0.259802737520129	0.98	0.00964655486575505	0.976845669591759	0.994	0.44715757344525	0.250048840413679	0.003	-6.80353610152951e-05	0.0231543304082412	0.002	-0.437488077069821	0.252021591392939	0.885	0.00183636770668621	0.675827451354445	0.688	0.117035482640214	0.275191864927091	0.998	0.0250222416271471	0.937452308279283	0.983	0.364495898512018
Creb5	10	0.0505744014231704	0.338	-0.000134441568601568	0.531731870229056	0.52	0.00382872137405021	0.0504570475594228	0.296	-9.96529666274851e-05	0.468268129770966	0.497	-0.000593988549624835	NA	NA	NA	NA	NA	NA	NA	NA	NA	NA	NA	NA
Gcfc2	1	0.500075199278087	0.652	2.58042644083467e-05	0.682960560827889	0.652	0.165649291811722	0.500034911325234	0.359	-1.15873520424303e-05	0.317039439172111	0.359	-0.17020363393581	NA	NA	NA	NA	NA	NA	NA	NA	NA	NA	NA	NA
Arid1a	4	0.125428523084886	0.729	0.000146806608510075	0.602797386244413	0.725	0.0830690165029181	0.1252378894627	0.424	-2.84224798285659e-05	0.397202613755609	0.284	-0.104347515024334	NA	NA	NA	NA	NA	NA	NA	NA	NA	NA	NA	NA
Eomes	9	0.094269117194392	0.997	0.0380794667503201	0.700199842034667	0.958	0.167795747658379	0.0558912890322417	0.12	-0.00019650349315592	0.299800157965272	0.039	-0.168688940837234	0.0605296247925864	0.982	0.00431951608818185	0.811385165041889	0.999	0.259192998637605	0.115309739428543	1	0.059064538308871	0.866450391997808	1	0.300942491081305
Nr0b1	17	0.030307558776616	0.242	-0.000205177717219625	0.542963102293373	0.432	-0.0121658838689407	0.030317395649756	0.594	7.31365807515941e-05	0.457036897706624	0.544	0.00699745368483795	NA	NA	NA	NA	NA	NA	NA	NA	NA	NA	NA	NA
Hoxa13	1	0.500819672131148	0.953	0.00076384672352825	0.970957127187753	0.953	0.398039963756021	0.500024556750651	0.036	-1.92644588146162e-05	0.0290428728122466	0.036	-0.426868234059803	0.500054836586971	0.533	3.84720525214988e-06	0.56521531785016	0.533	0.0328103390719634	0.500333333333333	0.911	0.000281374484180308	0.928513519958033	0.911	0.387381372502265
Ppara	82	0.0164003274279343	0.985	0.00534446992621023	0.694752968211355	1	0.168615017608395	0.00870081129056322	0	-0.00155329864346918	0.305247031788578	0	-0.167880846512409	NA	NA	NA	NA	NA	NA	NA	NA	NA	NA	NA	NA
Litaf	1	0.503205128205128	0.983	0.00315417776115967	0.992608135819543	0.983	0.460560827888788	0.500024021138602	0.016	-2.22130888122285e-05	0.0073918641804569	0.016	-0.476918307978444	NA	NA	NA	NA	NA	NA	NA	NA	NA	NA	NA	NA
Nfe2l1	2	0.250125050583162	0.429	-2.20974168789745e-05	0.480947157573445	0.437	-0.0360310950019078	0.250143493400179	0.54	1.30600042844153e-05	0.519052842426555	0.557	0.0258250667684091	0.252307333016492	0.816	0.00211853647030968	0.811832315909958	0.916	0.283861121709271	0.251427538938057	0.95	0.00127821672854322	0.605565623807707	0.607	0.068592617321633
L3mbtl1	9	0.0559264201305885	0.103	-0.000195981668243847	0.421862824610765	0.14	-0.110957386469026	0.0561545978958166	0.637	0.000105354599338039	0.578137175389201	0.872	0.113385175643713	NA	NA	NA	NA	NA	NA	NA	NA	NA	NA	NA	NA
Klf15	7	0.0781176019889806	0.984	0.00623213814323197	0.702836971262299	0.954	0.194928479429741	0.0716853330303418	0.086	-0.000196233050007669	0.297163028737712	0.042	-0.190924826735533	0.0724327178919727	0.863	0.000540234050904129	0.7164425756946	0.958	0.183358774984504	0.0859357257476698	0.994	0.0140063431128969	0.78883883849777	0.988	0.251633831035642
Etv6	17	0.0314415764660723	0.894	0.000951447885578195	0.650475433814097	0.954	0.132807038722562	0.0300108572783442	0.031	-0.000332604490600782	0.349524566185949	0.037	-0.13439462550638	0.0303301898488478	0.336	-0.000102363826533051	0.568190431806727	0.613	0.0210190313895544	0.0310619570548089	0.812	0.000541153018001294	0.632260998705862	0.888	0.0873481545532364
Crx	13	0.0467907015002365	0.997	0.00749839670251402	0.807396830873374	1	0.279168700746163	0.0388468913614157	0.001	-0.000366087543762439	0.192603169126542	0	-0.286028901670402	0.123895591924159	1	0.0846330613736908	0.946838030986477	1	0.414815501337853	0.0977830125834373	1	0.0584969325565034	0.931867817252388	1	0.387460037219324
Gsx2	1	0.500084373945326	0.659	2.63962087765357e-05	0.717440030521246	0.659	0.128666126186275	0.500033233632436	0.335	-8.59889262394553e-06	0.282559969478754	0.335	-0.147479612761696	NA	NA	NA	NA	NA	NA	NA	NA	NA	NA	NA	NA
Irf6	3	0.166900700608926	0.518	9.75243444364948e-06	0.678383491518423	0.763	0.120459134194995	0.166770865015906	0.169	-5.89592665030947e-05	0.321616508481586	0.216	-0.136388928633915	NA	NA	NA	NA	NA	NA	NA	NA	NA	NA	NA	NA
Nfix	11	0.0518452961979074	0.99	0.00572450271338455	0.644622184438036	0.938	0.141926445137471	0.0458548132192297	0.055	-0.000250286090489354	0.355377815562003	0.059	-0.146090418956507	NA	NA	NA	NA	NA	NA	NA	NA	NA	NA	NA	NA
Creb3l4	2	0.250114397044934	0.378	-2.99286810857002e-05	0.466305799313239	0.337	-0.0871685425410149	0.250143381479248	0.649	3.85315332719904e-05	0.533694200686761	0.642	0.0802532430370088	NA	NA	NA	NA	NA	NA	NA	NA	NA	NA	NA	NA
Olig2	16	0.17921225915006	1	0.146960822323085	0.813514126181143	1	0.313071191657963	0.0317042061219065	0	-0.000468829329309181	0.186485873818825	0	-0.306017049250715	0.0323365467740541	0.508	1.22483820674812e-05	0.644802305049166	0.877	0.0733720292069202	0.0746773796491481	0.999	0.0422691330010367	0.80573518182702	1	0.235730648086455
Cdx4	1	0.500967117988395	0.966	0.000913710566953552	0.975392245696028	0.966	0.421813152749297	0.500024445096314	0.043	-1.71868796394747e-05	0.0246077543039726	0.043	-0.40268968477276	NA	NA	NA	NA	NA	NA	NA	NA	NA	NA	NA	NA
Prdm10	1	0.500096209351549	0.713	4.68729167391047e-05	0.752205636892556	0.713	0.235466641232295	0.500031697730443	0.291	-1.43449269994766e-05	0.247794363107444	0.291	-0.234369783966808	NA	NA	NA	NA	NA	NA	NA	NA	NA	NA	NA	NA
Gsc	3	0.166757560324021	0.029	-0.000125091578294351	0.206387815773997	0.029	-0.332387402426069	0.167494836736742	0.907	0.000644157136917928	0.793612184225998	0.97	0.319510023688	NA	NA	NA	NA	NA	NA	NA	NA	NA	NA	NA	NA
Hoxb5	1	0.500262191924489	0.881	0.000209573992877909	0.909103915303543	0.881	0.362225189565549	0.500026227444398	0.106	-1.79218155981209e-05	0.0908960846964567	0.106	-0.3690447803901	0.500451671183379	0.928	0.000427827597303199	0.947255472363966	0.928	0.633458915541991	0.500724637681159	0.96	0.000669792067425901	0.967141971481711	0.96	0.401855119462063
Tbx4	1	0.500062196790646	0.549	5.92532272114532e-06	0.616672230435405	0.549	0.0403691163145596	0.500038663779771	0.444	-4.55143198341279e-06	0.383327769564595	0.444	-0.0649530258953693	0.500023843586075	0.631	0	0.343435547713291	0.631	0	0.500048183482702	0.429	-8.09436880089276e-06	0.50517430492632	0.429	-0.0711764986408506
Ubtf	2	0.250073970355547	0.221	-6.11112531877511e-05	0.272844334223579	0.167	-0.229349484929416	0.25089783775252	0.936	0.000760281322965684	0.727155665776421	0.794	0.21962037390309	NA	NA	NA	NA	NA	NA	NA	NA	NA	NA	NA	NA
Tbx6	5	0.100689919126017	0.798	0.000320356073086961	0.708008585738057	0.895	0.174815168137376	0.100171676064842	0.106	-0.000131395192130443	0.291991414261863	0.101	-0.173951824469311	0.11567041824866	0.988	0.0152951020893181	0.746754113999517	0.926	0.187665156212766	0.105305868416625	0.982	0.00490453182119752	0.841774385881158	0.984	0.268604817553022
Rax	1	0.500956022944551	0.97	0.000902737915556839	0.975106109018074	0.97	0.422552339167342	0.500024452269171	0.029	-1.51391675173862e-05	0.0248938909819257	0.029	-0.372883780819305	NA	NA	NA	NA	NA	NA	NA	NA	NA	NA	NA	NA
Prop1	3	0.166798939902193	0.254	-6.81631753877421e-05	0.469253271013173	0.422	-0.0401583440645125	0.166817712791449	0.369	-4.08338660078111e-05	0.53074672898681	0.595	0.0462115069712334	0.500389371252608	1	0.333494968043332	0.900335447767126	0.993	0.340562948124848	0.222408338297781	0.999	0.0555272563369871	0.800337037566968	0.929	0.259399691578826
Dbp	8	0.0630192544176047	0.516	1.39181605146865e-05	0.57885697929585	0.748	0.0875721543745536	0.0628360395428398	0.157	-0.00018684700789591	0.421143020704141	0.244	-0.0915406449765764	NA	NA	NA	NA	NA	NA	NA	NA	NA	NA	NA	NA
Mtf1	13	0.0388683732299061	0.004	-0.000379560562914528	0.284435896212373	0.007	-0.205136157920384	0.0404109886001386	0.929	0.00116596135402781	0.715564103787542	0.996	0.206233643247501	NA	NA	NA	NA	NA	NA	NA	NA	NA	NA	NA	NA
Foxk2	2	0.250095546555609	0.332	-3.68825896814862e-05	0.427961655856543	0.363	-0.077403662724151	0.250144297316203	0.568	1.85342871490968e-05	0.572038344143457	0.638	0.0871685425410149	NA	NA	NA	NA	NA	NA	NA	NA	NA	NA	NA	NA
Trp53	300	0.0216421273564683	0.951	0.00370532976288296	0.493120786969855	0.404	-0.0043036606998858	0.0175131951469109	0.484	-4.83497544042678e-05	0.506879213030159	0.631	0.00604039671021039	0.0465759778847798	1	0.0282587528045565	0.6500440251572	1	0.100077366553764	0.0400305579121484	1	0.020986352522623	0.617852604418666	1	0.0747635865183189
Mysm1	1	0.500096655712353	0.742	5.1636828052426e-05	0.753350183604368	0.742	0.282965329772521	0.500031649575896	0.253	-1.66589196693989e-05	0.246649816395632	0.253	-0.259788258858315	NA	NA	NA	NA	NA	NA	NA	NA	NA	NA	NA	NA
Esr2	83	0.010654328838399	0.328	-0.000265327232333676	0.506171764186044	0.076	-0.048275257394747	0.0106264038058184	0.829	0.000834118251974799	0.493828235813951	0.927	0.0484748396564563	0.0152976862785926	0.991	0.00436580813343422	0.608060816060725	0.939	0.0447293554935001	0.0126110935566263	0.932	0.00151691076843055	0.593070803826173	0.724	0.0179488481046018
Nkx2-5	37	0.0164442760928174	0.732	0.000549784796848796	0.67809200783453	0.999	0.118353149882322	0.0147038847147493	0.002	-0.000564881680171206	0.321907992165495	0.004	-0.122090943951156	0.0165982820016759	0.827	0.000752883959233723	0.627294159874299	0.933	0.0641528764229735	0.0169968146790788	0.883	0.00108341201263442	0.647947570175627	0.962	0.0769533685981368
Etv4	32	0.0205013582078909	0.958	0.00277220577043797	0.646954699589381	0.978	0.112050309246485	0.0167626640736131	0.016	-0.000539067835978044	0.353045300410714	0.022	-0.111991355430317	0.0196926555038837	0.972	0.00217575044945101	0.664012501193999	0.995	0.1229030351514	0.0360882891414982	0.994	0.018344884817148	0.693278966472542	0.997	0.135473630480565
Sp4	18	0.0288920254648078	0.548	4.63480748961603e-05	0.468706249204473	0.325	-0.0346400237580506	0.0287952449223135	0.485	-1.02878101439982e-05	0.53129375079543	0.692	0.0335939820117861	NA	NA	NA	NA	NA	NA	NA	NA	NA	NA	NA	NA
Hoxb4	5	0.101374049385848	0.936	0.00104278747767834	0.827703315048871	0.989	0.306215120438858	0.100139741714042	0.004	-0.000157013530606348	0.172296684951117	0.005	-0.288380634390594	0.10040331884503	0.558	3.83756419471276e-05	0.48983067016448	0.282	-0.0692153589316215	0.101142620467659	0.907	0.000777237282939561	0.73275459098497	0.916	0.169406153112402
Ascl2	1	0.500059234687833	0.515	1.19299807321838e-06	0.597501073012542	0.515	0.00827411893747909	0.500039904229848	0.47	-2.27384966444699e-06	0.402498926987458	0.47	-0.0322142209928943	0.500103820598007	0.737	5.18670596761917e-05	0.770375315942582	0.737	0.229314702656302	0.500074604595643	0.64	1.89779228821907e-05	0.680433020172636	0.64	0.10904191902332
Six4	1	0.500134770889488	0.771	7.86664776666335e-05	0.823119843578616	0.771	0.248080499785397	0.500028967035514	0.215	-1.30444881716318e-05	0.176880156421384	0.215	-0.255591587581668	NA	NA	NA	NA	NA	NA	NA	NA	NA	NA	NA	NA
Nkx6-1	4	0.125259074123576	0.413	-3.82454067959226e-05	0.582502623294866	0.57	0.0284746732805569	0.125169960635752	0.369	-2.96976021998685e-05	0.417497376705142	0.44	-0.0221489554516889	0.130922161422816	0.981	0.00560949148792989	0.781861108461342	0.943	0.207043546694666	0.126213647691719	0.91	0.000891019580068431	0.816977487360499	0.961	0.233020127826014
Rel	68	0.107727868776313	1	0.0960166878147959	0.798967309629736	1	0.270935584548552	0.00918834640060021	0	-0.00154496310431625	0.201032690370195	0	-0.273123314965664	0.0646807145570194	1	0.0530890594945487	0.647237528635045	1	0.102992888381088	0.138598977666265	1	0.126551309532974	0.794010001857435	1	0.241582919169038
Lrrfip1	2	0.254430841195706	0.983	0.00429984541953649	0.853705646699733	0.929	0.350033384204502	0.250057423207254	0.071	-7.19795328876227e-05	0.146294353300267	0.062	-0.344727680274704	NA	NA	NA	NA	NA	NA	NA	NA	NA	NA	NA	NA
Alx3	1	0.500036778227289	0.267	-2.05813212723616e-05	0.35170966665077	0.267	-0.232629119175926	0.500067787418655	0.758	2.81300333012657e-05	0.64829033334923	0.758	0.249511183175163	NA	NA	NA	NA	NA	NA	NA	NA	NA	NA	NA	NA
Foxc1	9	0.0618185899546344	0.969	0.00554550285794597	0.84704928199986	1	0.292307406877314	0.0557940531120178	0	-0.000231786153230794	0.152950718000096	0	-0.286510927701636	NA	NA	NA	NA	NA	NA	NA	NA	NA	NA	NA	NA
Nr1h2	18	0.0302619812852575	0.939	0.00138938854910326	0.530060773832208	0.683	0.0343563064783195	0.0285949636915312	0.142	-0.000251756510163757	0.469939226167753	0.304	-0.0364159083195373	NA	NA	NA	NA	NA	NA	NA	NA	NA	NA	NA	NA
Hoxa2	4	0.125502876974018	0.741	0.000205799876783513	0.649182008966925	0.782	0.122656920728821	0.125293311369679	0.577	3.73156533444996e-05	0.350817991033104	0.232	-0.127009205380137	NA	NA	NA	NA	NA	NA	NA	NA	NA	NA	NA	NA
Tfdp1	13	0.0669516088958886	0.994	0.0276546169591636	0.795199694612941	1	0.29463076409226	0.0389754164739476	0.069	-0.000295214049024536	0.204800305387203	0	-0.29530063389867	NA	NA	NA	NA	NA	NA	NA	NA	NA	NA	NA	NA
Dlx4	1	0.500099780482938	0.753	4.742137606073e-05	0.761075873909104	0.753	0.21643855214841	0.500031328320802	0.261	-1.0718546213262e-05	0.238924126090896	0.261	-0.194024512375411	NA	NA	NA	NA	NA	NA	NA	NA	NA	NA	NA	NA
Sp5	1	0.500664893617021	0.932	0.000606379866289863	0.964185225809528	0.932	0.371643855214841	0.500024729215095	0.066	-1.64569463551034e-05	0.0358147741904716	0.066	-0.385283036863942	NA	NA	NA	NA	NA	NA	NA	NA	NA	NA	NA	NA
Gfi1	30	0.0232624131952999	0.98	0.00473950822881717	0.572893982808047	0.791	0.0401981852913144	0.0183148695563186	0.585	9.80921246822655e-05	0.427106017191977	0.241	-0.0363307863737654	0.0199759899740561	0.934	0.00139664297203669	0.682669531996248	0.995	0.109410617637778	0.0222978212842409	0.979	0.00363563966016822	0.743134352117181	1	0.162726042661584
Ascl1	39	0.0856921792695779	1	0.070340049374756	0.716011951356663	0.999	0.187183101007077	0.014053509096455	0	-0.000887012793120012	0.283988048643351	0	-0.188266636776011	0.0520311166176295	1	0.0367783783465216	0.688884968804746	0.999	0.123259390745442	0.128631802214809	1	0.113082744466651	0.759315406298461	1	0.187802045549064
Ttf1	2	0.250255954711958	0.742	0.000123219861211166	0.792564860740176	0.897	0.301197062190004	0.250060592295154	0.109	-7.16691511576384e-05	0.207435139259825	0.11	-0.301042064097673	NA	NA	NA	NA	NA	NA	NA	NA	NA	NA	NA	NA
Dlx1	6	0.158514709448395	0.998	0.0747381882773955	0.903636392545969	0.999	0.362593811613609	0.0834855112690205	0	-0.000196534799149148	0.0963636074540391	0	-0.365690389874694	NA	NA	NA	NA	NA	NA	NA	NA	NA	NA	NA	NA
Nr6a1	2	0.250273735042073	0.743	0.000132525519978222	0.732950209843571	0.801	0.223972243418542	0.250068211948824	0.19	-6.17187764194727e-05	0.267049790156429	0.178	-0.214755818389927	0.250512994030975	0.863	0.000365531334808544	0.605279473483403	0.563	0.0297238649370469	0.25080849322156	0.915	0.000646966947385419	0.639069057611599	0.59	0.0510420640976726
Atf2	63	0.0114345779147564	0.621	0.000189137581631462	0.514878817074247	0.705	0.0205680333388858	0.0108162142089687	0.125	-0.000547867291240381	0.485121182925733	0.334	-0.0166489388759437	0.0476772672319053	1	0.0358824717108368	0.692939859893512	1	0.131210895416672	0.0356112364878536	1	0.0239181272160702	0.669291290757761	0.999	0.114801300695961
Thrb	18	0.0289133567945742	0.589	8.13360819811315e-05	0.563489033133941	0.776	0.0546845169912106	0.028604844554294	0.251	-0.00018569294056231	0.436510966866036	0.248	-0.0524108014085449	0.0288264666749538	0.531	2.76379458338354e-05	0.53467316830003	0.71	0.0260250943956557	0.028884304707628	0.529	2.44543727705715e-05	0.564600038182529	0.761	0.0504512960842027
Arid5b	1	0.500064876086674	0.612	2.27671807451202e-05	0.63250512661548	0.612	0.198721922838476	0.5000376960193	0.418	-9.14025867360113e-06	0.36749487338452	0.418	-0.12344413181363	NA	NA	NA	NA	NA	NA	NA	NA	NA	NA	NA	NA
Nr2f1	54	0.0399304774291052	1	0.0275600827688509	0.694675527506928	1	0.188412822365377	0.0110119855300044	0	-0.00117435185090779	0.305324472493159	0	-0.189032585367916	NA	NA	NA	NA	NA	NA	NA	NA	NA	NA	NA	NA
Foxa1	87	0.0144173554270014	0.982	0.00350520956215409	0.609827275224216	0.975	0.066723689345349	0.00944722074339575	0.185	-0.000495964993459854	0.390172724775845	0.022	-0.0666147077780445	0.0152130016133427	0.995	0.00390933398548951	0.707994623576006	1	0.129038303718415	0.0194610070516703	0.981	0.00809646318026691	0.714502419335731	1	0.135626184417716
Tbx5	12	0.0448331344155489	0.954	0.00237118502766483	0.623015873015813	0.88	0.101961860228379	0.042234509005033	0.306	-0.000121498999413841	0.376984126984152	0.133	-0.0981705474440592	0.0429701685443593	0.815	0.000460270009742358	0.745717625727558	0.992	0.170408276871156	0.0445181321524693	0.94	0.00197803747878412	0.753419537487576	0.996	0.180511817285332
Junb	39	0.0321235712478162	0.99	0.0165620681841151	0.790396773770749	1	0.258501988830216	0.0138916409692539	0	-0.000861755415161699	0.209603226229283	0	-0.260914678142726	0.0180382478601803	0.942	0.00241936290297257	0.615516918225785	0.73	0.030428428450457	0.0328999302337858	1	0.0169640140710201	0.740683981188526	1	0.153172389377113
Ybx3	1	0.500041250721888	0.48	-2.77191043873692e-06	0.422003910534599	0.48	-0.0463422194668319	0.500056497175141	0.518	6.66163243212559e-06	0.577996089465401	0.518	0.0346463827554963	NA	NA	NA	NA	NA	NA	NA	NA	NA	NA	NA	NA
Sox11	14	0.0413775079878739	0.966	0.00474618811457247	0.58828361464832	0.817	0.0826340223051966	0.0362693972069321	0.097	-0.000263357553484667	0.411716385351614	0.171	-0.0822659040711211	NA	NA	NA	NA	NA	NA	NA	NA	NA	NA	NA	NA
Rfx2	3	0.167847975496405	0.954	0.000980856698497512	0.734662406003089	0.915	0.235075753962593	0.166770218569523	0.138	-8.19935376819292e-05	0.265337593996895	0.111	-0.227468561708135	0.167023129783703	0.792	0.000155419738525453	0.515421058488737	0.456	-0.0150832260218524	0.167600509321148	0.944	0.000722115472222173	0.675267483823839	0.806	0.145983370693676
Mbd1	18	0.0287313217878866	0.384	-0.000107447932594672	0.518651096686559	0.611	0.0237871749182883	0.029272430052163	0.779	0.000416647111282697	0.481348903313345	0.359	-0.0233708794705805	NA	NA	NA	NA	NA	NA	NA	NA	NA	NA	NA	NA
Mecp2	71	0.0107096744386123	0.429	-8.73366850345763e-05	0.527656488719421	0.79	0.0293689501957862	0.0118129639837676	0.841	0.00093078553169601	0.4723435112806	0.231	-0.0256171701725696	NA	NA	NA	NA	NA	NA	NA	NA	NA	NA	NA	NA
Irx5	1	0.500418410041841	0.903	0.000365002269413939	0.943058801087319	0.903	0.389479708140589	0.500025283171521	0.081	-1.64043389008217e-05	0.0569411989126806	0.081	-0.37111927130526	NA	NA	NA	NA	NA	NA	NA	NA	NA	NA	NA	NA
Glis3	1	0.500059694364852	0.496	-6.44758716750182e-07	0.600600887023702	0.496	-0.00426820544613471	0.500039698292973	0.455	-3.03492987663301e-06	0.399399112976298	0.455	-0.0426582097381849	NA	NA	NA	NA	NA	NA	NA	NA	NA	NA	NA	NA
Thap11	15	0.0344059283240613	0.695	0.000213643627459313	0.599306450330024	0.913	0.124754632943577	0.03428727242981	0.478	-2.54814843779552e-05	0.400693549669929	0.079	-0.113917919351043	0.0342522111533779	0.591	6.73517918558936e-05	0.556640419947508	0.78	0.0464924838940582	0.0344020508950782	0.654	0.000190849599820929	0.57637795275592	0.839	0.0805137994114739
Nfya	60	0.0110757925108139	0.088	-0.000625488975273057	0.48062330623306	0.26	-0.0239650087677398	0.0111905520806172	0.285	-0.000263445126140365	0.519376693766934	0.721	0.0216276103937421	0.0134946439659251	0.976	0.00181404156317034	0.600457516339873	0.951	0.0619560019129549	0.0122886715936699	0.746	0.000461627820972553	0.597083532599976	0.948	0.0615132313087149
Prrx2	2	0.251022985052532	0.896	0.000872286714212689	0.663916444105303	0.689	0.122996947729874	0.250092174649341	0.434	-1.11984210250382e-05	0.336083555894697	0.3	-0.121160816482259	NA	NA	NA	NA	NA	NA	NA	NA	NA	NA	NA	NA
Khsrp	1	0.500023957834212	0.006	-2.7335257365424e-05	0.00476894463255284	0.006	-0.530402022032524	0.504950495049505	0.997	0.00490163490158624	0.995231055367447	0.997	0.483213314893414	NA	NA	NA	NA	NA	NA	NA	NA	NA	NA	NA	NA
Nme2	1	0.500107319167203	0.737	6.70209525549526e-05	0.77786255901569	0.737	0.369521674853355	0.50003065228053	0.263	-2.50648156968625e-05	0.22213744098431	0.263	-0.349945157136726	NA	NA	NA	NA	NA	NA	NA	NA	NA	NA	NA	NA
Hif1a	232	0.0152849356634745	0.506	2.95022885824919e-05	0.500293688747272	0.331	-0.00902100425339769	0.0134710465901168	0.429	-0.000153125844758007	0.499706311252705	0.678	0.00962043691241249	0.0717848537928025	1	0.0559738699871511	0.658674439060723	1	0.10946541373324	0.0496656592437365	1	0.0328609136316483	0.664935434202079	1	0.107409436616447
Cebpz	9	0.0559610975606186	0.203	-0.000162882424886476	0.496371568362382	0.535	0.00989403601395972	0.0559724548175698	0.19	-0.000156270273780124	0.503628431637552	0.462	-0.0113438184140877	NA	NA	NA	NA	NA	NA	NA	NA	NA	NA	NA	NA
Epas1	121	0.0234072849145842	0.998	0.0118141765089589	0.518074672309218	0.315	-0.0154731245409444	0.00989511873844704	0.417	-0.000140288641689211	0.481925327690772	0.681	0.0132492431807096	NA	NA	NA	NA	NA	NA	NA	NA	NA	NA	NA	NA
Setbp1	5	0.100431411114697	0.595	7.41978192576181e-05	0.643586930598538	0.826	0.118898163605992	0.100205243790831	0.206	-0.000102976558712428	0.356413069401373	0.19	-0.119480085857295	NA	NA	NA	NA	NA	NA	NA	NA	NA	NA	NA	NA
Mllt10	3	0.166745066274057	0.009	-0.00011697635850233	0.0951495206753476	0.008	-0.396543775138711	0.168349597970717	0.951	0.00147536185191241	0.904850479324653	0.997	0.393062113479881	NA	NA	NA	NA	NA	NA	NA	NA	NA	NA	NA	NA
Myef2	1	0.500121065375303	0.753	7.27258057512392e-05	0.803090276121894	0.753	0.296318374743669	0.50002968944837	0.209	-2.12945426567579e-05	0.196909723878106	0.209	-0.335447565453765	NA	NA	NA	NA	NA	NA	NA	NA	NA	NA	NA	NA
Gabpb1	9	0.0563308773318159	0.696	0.000198440484798362	0.564704822182952	0.755	0.0726295925237083	0.0559958549124117	0.269	-0.000123748636886439	0.435295177816972	0.25	-0.0721843211466501	NA	NA	NA	NA	NA	NA	NA	NA	NA	NA	NA	NA
Cnbp	1	0.504672897196262	0.994	0.00461439709852185	0.994944918689494	0.994	0.402498926987458	0.500023964723926	0.011	-2.65199802073068e-05	0.00505508131050603	0.011	-0.522676331727789	NA	NA	NA	NA	NA	NA	NA	NA	NA	NA	NA	NA
Rfxank	1	0.500045960106627	0.544	3.42138870357278e-06	0.481234202870905	0.544	0.0417282655348372	0.500049544193421	0.461	-4.24817366773134e-06	0.518765797129095	0.461	-0.038008488721446	NA	NA	NA	NA	NA	NA	NA	NA	NA	NA	NA	NA
Gabpb2	2	0.250782253195383	0.931	0.000641233928446394	0.900157382678367	0.979	0.396318199160626	0.250053232934597	0.023	-8.16418196472046e-05	0.099842617321633	0.022	-0.396401659671881	NA	NA	NA	NA	NA	NA	NA	NA	NA	NA	NA	NA
Akna	2	0.250241908662895	0.691	0.000109715112779019	0.723388019839756	0.819	0.214731972529569	0.250068815105454	0.192	-5.55833849791298e-05	0.276611980160244	0.189	-0.219155379626097	NA	NA	NA	NA	NA	NA	NA	NA	NA	NA	NA	NA
Tet2	22	0.0242304462399837	0.692	0.000204116713533303	0.478900133664312	0.301	-0.0320870293540614	0.0239775256751483	0.523	1.86108436150759e-05	0.521099866335693	0.672	0.0304921710903292	NA	NA	NA	NA	NA	NA	NA	NA	NA	NA	NA	NA
Nfrkb	1	0.500037735849057	0.459	-2.85523328891202e-06	0.368162525633077	0.459	-0.0444465639753923	0.500064758450978	0.599	1.623123765504e-05	0.631837474366923	0.599	0.123157995135676	NA	NA	NA	NA	NA	NA	NA	NA	NA	NA	NA	NA
Pura	8	0.0628484160393068	0.162	-0.000173413974168243	0.420498998187175	0.222	-0.0871934929872762	0.0631544860625991	0.658	0.000127234528022269	0.579501001812798	0.749	0.0727655996565247	NA	NA	NA	NA	NA	NA	NA	NA	NA	NA	NA	NA
Nkrf	1	0.53125	0.997	0.031201152782405	0.999284658305117	0.997	0.487386141446898	0.500023860653782	0.003	-1.89201231464153e-05	0.000715341694882965	0.003	-0.441961943821832	NA	NA	NA	NA	NA	NA	NA	NA	NA	NA	NA	NA
Preb	2	0.250132827554132	0.487	-6.4735304127761e-06	0.633679893170546	0.729	0.132487600152614	0.250075760436725	0.177	-7.32904002050949e-05	0.366320106829454	0.236	-0.152840041968714	NA	NA	NA	NA	NA	NA	NA	NA	NA	NA	NA	NA
Crebrf	1	0.517857142857143	0.999	0.017805657337544	0.998712384949211	0.999	0.461800753493252	0.50002387432555	0.002	-2.00605126048359e-05	0.00128761505078923	0.002	-0.456030330487863	NA	NA	NA	NA	NA	NA	NA	NA	NA	NA	NA	NA
Tcf19	1	0.506666666666667	0.99	0.00661337312584387	0.996470980971911	0.99	0.443845676951691	0.500023928024502	0.013	-1.72090698354888e-05	0.00352901902808911	0.013	-0.416877295054604	NA	NA	NA	NA	NA	NA	NA	NA	NA	NA	NA	NA
Zfp382	10	0.0503612925432923	0.028	-0.000310737574410504	0.356708015267167	0.043	-0.168289599236678	0.0507336069921316	0.689	0.000146890470950088	0.643291984732908	0.967	0.164351145038211	NA	NA	NA	NA	NA	NA	NA	NA	NA	NA	NA	NA
Zfp423	5	0.100260367487541	0.342	-7.85416270391304e-05	0.533412830908641	0.6	0.0364798473647537	0.100230739529573	0.248	-9.33932050985187e-05	0.466587169091319	0.387	-0.0409539709038853	NA	NA	NA	NA	NA	NA	NA	NA	NA	NA	NA	NA
Zfp653	1	0.500120336943442	0.76	6.96885433625338e-05	0.801898039963756	0.76	0.272640564643045	0.50002973358706	0.258	-1.35644224764642e-05	0.198101960036244	0.258	-0.251228003242882	NA	NA	NA	NA	NA	NA	NA	NA	NA	NA	NA	NA
Zfp24	5	0.101281995576939	0.947	0.0009769095390188	0.559437157166646	0.688	0.0781254471738497	0.100224621632108	0.223	-0.000113703691104652	0.440562842833217	0.324	-0.073899356069666	NA	NA	NA	NA	NA	NA	NA	NA	NA	NA	NA	NA
Zfp281	1	0.500254452926209	0.873	0.000211747068783574	0.906337927416663	0.873	0.464638275549621	0.500026307481848	0.124	-2.81261378063391e-05	0.0936620725833373	0.124	-0.468334207639849	NA	NA	NA	NA	NA	NA	NA	NA	NA	NA	NA	NA
Zfp433	1	0.500666666666667	0.966	0.000616776420727549	0.964280604702179	0.966	0.442176546330297	0.5000247267692	0.047	-2.11953468908233e-05	0.0357193952978206	0.047	-0.445085602556154	NA	NA	NA	NA	NA	NA	NA	NA	NA	NA	NA	NA
Zfp239	1	0.500100989699051	0.749	6.03558103875468e-05	0.763937240688636	0.749	0.350708188277934	0.500031210986267	0.264	-1.42087885023345e-05	0.236062759311364	0.264	-0.238995660260384	NA	NA	NA	NA	NA	NA	NA	NA	NA	NA	NA	NA
Zfp263	1	0.500158579130986	0.827	0.000117585257736974	0.849682865181935	0.827	0.431303352568077	0.500028061510832	0.19	-2.49384492693183e-05	0.150317134818065	0.19	-0.399828317993228	NA	NA	NA	NA	NA	NA	NA	NA	NA	NA	NA	NA
Zfp513	4	0.125380644558296	0.638	0.000103887036795258	0.615424973767079	0.762	0.123342554612246	0.125382399121649	0.667	0.000111854924131599	0.384575026232949	0.244	-0.112706286368416	NA	NA	NA	NA	NA	NA	NA	NA	NA	NA	NA	NA
Zfp335	1	0.500033154300113	0.334	-8.78676333315731e-06	0.280843149411035	0.334	-0.150674805665506	0.500084889643464	0.694	3.15733561815357e-05	0.719156850588965	0.694	0.166340788783442	NA	NA	NA	NA	NA	NA	NA	NA	NA	NA	NA	NA
Zfp189	1	0.500106609808102	0.709	5.28318422298168e-05	0.776384186179598	0.709	0.219729123944871	0.500030710644309	0.273	-1.44792922061043e-05	0.223615813820402	0.273	-0.248771996757118	NA	NA	NA	NA	NA	NA	NA	NA	NA	NA	NA	NA
Zfp385a	1	0.500096209351549	0.711	5.37860493051712e-05	0.752205636892556	0.711	0.314225761838905	0.500031697730443	0.287	-2.45642252230116e-05	0.247794363107444	0.287	-0.328437216843912	NA	NA	NA	NA	NA	NA	NA	NA	NA	NA	NA	NA
Zfp383	1	0.500122910521141	0.786	8.20956972685805e-05	0.806047021794077	0.786	0.390218894558634	0.500029580547832	0.252	-1.28300846791163e-05	0.193952978205923	0.252	-0.243859983785588	NA	NA	NA	NA	NA	NA	NA	NA	NA	NA	NA	NA
Zfp715	1	0.500419111483655	0.925	0.000369026320816479	0.94315417997997	0.925	0.419190233201392	0.500025280614825	0.065	-2.98431864081961e-05	0.0568458200200296	0.065	-0.510634746530593	NA	NA	NA	NA	NA	NA	NA	NA	NA	NA	NA	NA
Zfp668	1	0.506666666666667	0.999	0.00662638955991268	0.996470980971911	0.999	0.588440078210692	0.500023928024502	0.006	-3.13175422095302e-05	0.00352901902808911	0.006	-0.564905336449044	NA	NA	NA	NA	NA	NA	NA	NA	NA	NA	NA	NA
Nkx2-9	1	0.500287686996548	0.89	0.000237523930221251	0.917163431732558	0.89	0.392460298535934	0.50002599698435	0.087	-1.7488894860862e-05	0.0828365682674425	0.087	-0.36887786732796	NA	NA	NA	NA	NA	NA	NA	NA	NA	NA	NA	NA
Zfp444	1	0.500215146299484	0.886	0.00017418786672152	0.889217416185798	0.886	0.471338642758358	0.500026813964713	0.117	-2.77354570633603e-05	0.110782583814202	0.117	-0.452143640612332	NA	NA	NA	NA	NA	NA	NA	NA	NA	NA	NA	NA
T	2	0.254171205604039	0.978	0.00402913670693539	0.691267645936665	0.731	0.156714994276994	0.250085390788327	0.383	-1.80356442497365e-05	0.308732354063335	0.249	-0.144255532239603	NA	NA	NA	NA	NA	NA	NA	NA	NA	NA	NA	NA
Zfp488	1	0.501246882793017	0.971	0.00118893192288927	0.980924221469789	0.971	0.39234107492012	0.500024307243559	0.031	-1.73611593639045e-05	0.0190757785302113	0.031	-0.408722399732939	NA	NA	NA	NA	NA	NA	NA	NA	NA	NA	NA	NA
Zfp110	1	0.500234741784038	0.864	0.000192499539954927	0.898469168772951	0.864	0.462897610758739	0.50002653786954	0.129	-2.93155710320292e-05	0.101530831227049	0.129	-0.471600934713148	NA	NA	NA	NA	NA	NA	NA	NA	NA	NA	NA	NA
Zfp322a	74	0.0101203998056748	0.238	-0.000327959611062885	0.485996932039242	0.55	0.00489263430738396	0.0103916359094786	0.14	-0.00064961521527193	0.514003067960727	0.439	-0.00668303257317038	NA	NA	NA	NA	NA	NA	NA	NA	NA	NA	NA	NA
Zfp217	1	0.50033921302578	0.911	0.000282641940789308	0.929753445562497	0.911	0.351208927464352	0.500025644971021	0.082	-2.12792519624916e-05	0.0702465544375029	0.082	-0.421646239687157	NA	NA	NA	NA	NA	NA	NA	NA	NA	NA	NA	NA
Zfp143	9	0.0565293790153073	0.825	0.000406392138292251	0.407948094079407	0.216	-0.0770584524699404	0.0571767408872635	0.919	0.00106781153543821	0.592051905920465	0.788	0.0834009191672842	NA	NA	NA	NA	NA	NA	NA	NA	NA	NA	NA	NA
Zfp384	3	0.1669949437796	0.713	0.000126091522671151	0.72792165466367	0.895	0.229614791497717	0.166765116313418	0.091	-9.84450044712037e-05	0.27207834533632	0.105	-0.216435350789379	NA	NA	NA	NA	NA	NA	NA	NA	NA	NA	NA	NA
Zfp202	3	0.166818674535961	0.36	-5.00422529826627e-05	0.440295066851077	0.4	-0.0521931288851152	0.166870997011883	0.513	3.27853779966136e-06	0.559704933148933	0.636	0.0683772912990285	NA	NA	NA	NA	NA	NA	NA	NA	NA	NA	NA	NA
Zfp523	4	0.125097938277286	0	-0.00015160616985202	0.0328985023371172	0	-0.449382333301549	0.129445032881467	0.973	0.00418031793839119	0.967101497662884	1	0.465247305160731	NA	NA	NA	NA	NA	NA	NA	NA	NA	NA	NA	NA
Zfp184	1	0.500079643198471	0.65	2.56853807496515e-05	0.70065334541466	0.65	0.142519910343841	0.500034029810114	0.36	-8.69062734354387e-06	0.29934665458534	0.36	-0.142543755067004	NA	NA	NA	NA	NA	NA	NA	NA	NA	NA	NA	NA
Zfp148	14	0.0371816957678525	0.881	0.00064286991445555	0.603413955771262	0.9	0.103033907779473	0.0364159761691683	0.32	-0.000129563359407815	0.396586044228767	0.104	-0.104511493469269	NA	NA	NA	NA	NA	NA	NA	NA	NA	NA	NA	NA
Zfp362	1	0.500157579577687	0.815	0.00011569123072197	0.848729076255425	0.815	0.417926462873766	0.500028093044162	0.183	-1.7795379987473e-05	0.151270923744575	0.183	-0.329152558538795	NA	NA	NA	NA	NA	NA	NA	NA	NA	NA	NA	NA
Zfp277	1	0.500115074798619	0.774	7.44606533604752e-05	0.792837045161906	0.774	0.379894129429157	0.500030073379045	0.25	-2.46521724789339e-05	0.207162954838094	0.25	-0.357170108255043	NA	NA	NA	NA	NA	NA	NA	NA	NA	NA	NA	NA
Zfp13	1	0.500030627871363	0.249	-1.14083675114562e-05	0.221517478182078	0.249	-0.211288091945252	0.500107619457598	0.754	6.16551259193798e-05	0.778482521817922	0.754	0.276074204778483	NA	NA	NA	NA	NA	NA	NA	NA	NA	NA	NA	NA
Zfp398	1	0.500073507791826	0.613	2.25393731674295e-05	0.675664075540083	0.613	0.143449854547189	0.500035288305456	0.313	-2.35388555765992e-05	0.324335924459917	0.313	-0.270375315942582	NA	NA	NA	NA	NA	NA	NA	NA	NA	NA	NA	NA
